# Supplementary material for: Transcriptomic and Metabolomic Analyses Reveal a Potential Mechanism to Improve Soybean Resistance to Anthracnose
Source: Front Plant Sci. 2022 Apr 27;13:850829. doi: 10.3389/fpls.2022.850829 (PMC9094087; doi:10.3389/fpls.2022.850829)
Supplement: Supplementary file 1 [file Table_1.XLSX]

## Sheet: Sheet1
Gene ID	Primer Sequence (5’-3’)	Primer length (bp)	Product length (bp)	Tm (℃)
Glyma.15G062400	F: GAGTCACGTTGCCAATGCTC	20	122	59.89
	R: CTTTGGCACATCCAAGACGC	20		60.11
Glyma.15G062500	F: CACCGGTAACCTAAGTGGGAA	21	123	59.38
	R: CCTATGAATGTGCCTCCATTGTTA	24		58.87
Glyma.10G222400	F: TCACTGCACGAGATGCTGTT	20	124	59.97
	R: ACCTGAGAGGGCTACGACAT	20		60.03
Glyma.10G061000	F: CCATGTCCGTAACCCCACAA	20	125	59.96
	R: TCTGCGGTGTTGTTAGGTCC	20		59.97
Glyma.09G277800	F: GTCCTAATGCGCTTTCAACCA	21	126	59.16
	R: GAAGACGTAGGAGGGAAGCC	20		59.94
Glyma.01G128100	F: AAGTGCAGGAGCCACAAAAG	20	127	58.96
	R: TGTTGAGAAGCCCTGAGTGG	20		59.6
Glyma.04G223300	F: ATCCGAGGTCTGAGGGTTCA	20	128	59.96
	R: TGCACTTGTTTGGTTGCTCG	20		59.9
Glyma.15G127200	F: GCATTGCTCGGAAGTGTTGG	20	129	60.11
	R: TCGGCCTTGTCCATGTTGAA	20		59.89
Glyma.05G122400	F: GCCCTCAAACTCGGTTCAGA	20	130	59.97
	R: AGAGGTGCTTTTTCCTCTGTCT	22		59.29
Glyma.06G110200	F: AGCCAAGTCTTTTGATTGTGTC	22	121	59.62
	R: CAAGGTAGTTGCACAACAAGAA	22		58.01
Glyma.19G168500	F: GCACCTTTACATGTTAGGATACAC	24	236	58.23
	R: ATGAAAATTTATGGGGCCTGTG	22		59
Glyma.01G204400	F: GCTAGCCTGTTTGTTATGGTTC	22	80	59.22
	R: TTCGCTGGAAAGATGGAATTTG	22		59.68
Glyma.16G020500	F: ATCAAACAAAACTGGAACCTCG	22	143	60.24
	R: TTTTTGGTTTCTTGGATTCCGG	22		59.98
Glyma.18G206000	F: CCTACAAGCACTTCGTCAAGAG	22	161	60.01
	R: GACCATGCTGAAGCCGATAA	20		60.11
Glyma.01G166100	F: GGTGTACATCATTGGCTTGTTT	22	196	58.07
	R: GAATAGAATTGACGTGCGAACA	22		58.31
Glyma.19G233900	F: CCACCATGCCAAAAGTGGTG	20	78	59.97
	R: CTGCGCCAATTTGGTCTAGC	20		59
Glyma.09G270900	F: ACATAAGACCCGGCAACGAG	20	139	60.11
	R: ACCTTAAACGCCTCCCACAG	20		59.96
Glyma.05G119500	F: CCTCCAATCTCCACAATGGTTA	22	89	59.21
	R: AGATCATCTAGGACCTGACAGT	22		58.56
Glyma.08G083300	F: CAGGGGCTCTCTCTATATGCAA	22	251	59.1
	R: CCTGTGAGCTGGTTGTGAGA	20		59.61
Glyma.19G255500	F: TTGATCCACAGGAACCACTCC	21	78	59.65
	R: GGTCCAATGCGACTGACAAT	20		58.55
Glyma.18G056600	F: CCTCAAGCTGCGAAGAGGAA	20	85	60.04
	R: GTGGTAGTTCATTAATGCCGCC	22		59.97
Glyma.06G125600	F: TGCGGAAAGGGTTGAGAGTC	20	193	59.97
	R: GGAGACACAGAAAAGTGGCCT	21		60.2
Glyma.15G166800	F: AGCTGAGGGTTACACACATGG	21	252	60
	R: TGGGGTTTAAAGGGTCATTAAGAG	24		58.42
Glyma.05G234600	F: GTGGGGAAACAGGTGGTCAA	20	234	60.11
	R: GGCATAGGAGTTGCCTGGTT	20		60.03
Glyma.03G135800	F: ATATGCTCGTGGACGATCCG	20	99	59.76
	R: GATCACGAGCAAACTCCGCT	20		60.74
Glyma.13G117600	F: TGGAGAAACCAGCGTTACCC	20	291	59.96
	R: CAGCACACCTTTGAACCTGC	20		59.97
Glyma.12G011700	F: AAGTGCATCACTGACGAGGG	20	122	60.04
	R: TGTGGGAACCCACCTTCAAC	20		60.11
Glyma.18G281500	F: TCAATTACAAGAAGATGTGGAGCA	24	91	58.44
	R: ATCAGGGTCCCCCTTTGGAT	20		60.25
Glyma.18G281600	F: ACAAGGGAAGAAGACTGGTTACA	23	224	59.29
	R: TTATCTCGCAACCCCCAAGG	20		59.75
Glyma.13G330800	F: TCAACCCAAGTTAGAGCCGC	20	174	60.32
	R: GGTGGGAGAAGGTGAACCAG	20		59.96
Glyma.02G007400	F: TGGGAGCTGAAGCTCGTAGA	20	157	60.32
	R: CTTGGGAAGCGTTTGGATGC	20		60.11
Glyma.17G137300	F: TGTTGATCAGGCTCTCGCTC	20	142	59.83
	R: CGGTGAATGTGACTCTGCCT	20		60.04
Glyma.06G067000	F: GGCTTCCAACAAACTCCTTGC	21	71	60.27
	R: TGGCATGAGTGAATGTTGAGT	21		57.86
