# Supplementary material for: Transcriptomic and Metabolomic Analyses Reveal a Potential Mechanism to Improve Soybean Resistance to Anthracnose
Source: Front Plant Sci. 2022 Apr 27;13:850829. doi: 10.3389/fpls.2022.850829 (PMC9094087; doi:10.3389/fpls.2022.850829)
Supplement: Supplementary file 2 [file Table_2.XLSX]

## Sheet: Sheet1
Sample	Data filter statistics						Base analysis										Sequence alignment analysis
	RawDatas	CleanData(%)	Adapter(%)	LowQuality(%)	polyA(%)	N(%)	RawData(bp)	BF_Q20(%)	BF_Q30(%)	BF_N(%)	BF_GC(%)	CleanData(bp)	AF_Q20(%)	AF_Q30(%)	AF_N(%)	AF_GC(%)	Unmapped(%)	Unique_Mapped(%)	Multiple_Mapped(%)	Total_Mapped(%)	exon	intron	intergenic
ZC-2-12h-CK-1	42646236	42521320 (99.71%)	1138 (0.00%)	123448 (0.29%)	0 (0.00%)	330 (0.00%)	6396935400	6258030084 (97.83%)	5991743581 (93.67%)	41986 (0.00%)	2810152760 (43.93%)	6377859514	6245937766 (97.93%)	5981496118 (93.79%)	35063 (0.00%)	2800910842 (43.92%)	1398892 (3.30%)	40257541 (94.88%)	771865 (1.82%)	41029406 (96.70%)	37445207 (91.26%)	2552478 (6.22%)	1031721 (2.51%)
ZC-2-12h-CK-2	39833224	39712378 (99.70%)	1078 (0.00%)	119390 (0.30%)	0 (0.00%)	378 (0.00%)	5974983600	5841221452 (97.76%)	5587612531 (93.52%)	44208 (0.00%)	2621539449 (43.88%)	5956533158	5829526135 (97.87%)	5577715249 (93.64%)	36152 (0.00%)	2612510050 (43.86%)	1343821 (3.39%)	37573557 (94.81%)	711760 (1.80%)	38285317 (96.61%)	34888822 (91.13%)	2426775 (6.34%)	969720 (2.53%)
ZC-2-12h-CK-3	35921590	35813608 (99.70%)	998 (0.00%)	106674 (0.30%)	0 (0.00%)	310 (0.00%)	5388238500	5273209058 (97.87%)	5052766430 (93.77%)	42864 (0.00%)	2361291942 (43.82%)	5371782797	5262801567 (97.97%)	5043951265 (93.90%)	36329 (0.00%)	2353273008 (43.81%)	1198350 (3.35%)	33903384 (94.86%)	637416 (1.78%)	34540800 (96.65%)	31444062 (91.03%)	2217203 (6.42%)	879535 (2.55%)
ZC-2-12h-IN-1	34441414	34335920 (99.69%)	998 (0.00%)	104128 (0.30%)	0 (0.00%)	368 (0.00%)	5166212100	5052415443 (97.80%)	4835783371 (93.60%)	43449 (0.00%)	2266172937 (43.87%)	5150113970	5042265184 (97.91%)	4827214734 (93.73%)	35683 (0.00%)	2258299588 (43.85%)	1234583 (3.60%)	32398480 (94.56%)	631049 (1.84%)	33029529 (96.40%)	30250135 (91.59%)	1991378 (6.03%)	788016 (2.39%)
ZC-2-12h-IN-2	37845114	37718538 (99.67%)	1038 (0.00%)	125144 (0.33%)	0 (0.00%)	394 (0.00%)	5676767100	5551805824 (97.80%)	5315488616 (93.64%)	47290 (0.00%)	2497944987 (44.00%)	5657418359	5539630635 (97.92%)	5305225298 (93.77%)	39275 (0.00%)	2488436705 (43.99%)	1409567 (3.74%)	35539252 (94.41%)	696091 (1.85%)	36235343 (96.26%)	33147750 (91.48%)	2220090 (6.13%)	867503 (2.39%)
ZC-2-12h-IN-3	39804336	39682576 (99.69%)	1122 (0.00%)	120222 (0.30%)	0 (0.00%)	416 (0.00%)	5970650400	5843330414 (97.87%)	5600408930 (93.80%)	49832 (0.00%)	2622331090 (43.92%)	5951986990	5831520036 (97.98%)	5590428768 (93.93%)	41243 (0.00%)	2613164022 (43.90%)	1421339 (3.59%)	37446854 (94.56%)	733959 (1.85%)	38180813 (96.41%)	35024928 (91.73%)	2255834 (5.91%)	900051 (2.36%)
ZC-2-24h-CK-1	38361040	38227444 (99.65%)	1082 (0.00%)	132150 (0.34%)	0 (0.00%)	364 (0.00%)	5754156000	5611164090 (97.51%)	5349066490 (92.96%)	47117 (0.00%)	2521727276 (43.82%)	5733800811	5598294189 (97.64%)	5338217991 (93.10%)	39337 (0.00%)	2511628871 (43.80%)	1456210 (3.82%)	35998296 (94.40%)	678472 (1.78%)	36676768 (96.18%)	33342074 (90.91%)	2353306 (6.42%)	981388 (2.68%)
ZC-2-24h-CK-2	38522436	38402580 (99.69%)	1054 (0.00%)	118384 (0.31%)	0 (0.00%)	418 (0.00%)	5778365400	5653923537 (97.85%)	5414447472 (93.70%)	47299 (0.00%)	2524531246 (43.69%)	5760058233	5642344614 (97.96%)	5404610297 (93.83%)	38474 (0.00%)	2515509554 (43.67%)	1332432 (3.48%)	36283181 (94.75%)	678479 (1.77%)	36961660 (96.52%)	33393576 (90.35%)	2542066 (6.88%)	1026018 (2.78%)
ZC-2-24h-CK-3	34195866	34085612 (99.68%)	858 (0.00%)	108972 (0.32%)	0 (0.00%)	424 (0.00%)	5129379900	5021297255 (97.89%)	4810202817 (93.78%)	43657 (0.00%)	2243240003 (43.73%)	5112565103	5010681518 (98.01%)	4801187350 (93.91%)	34807 (0.00%)	2234949077 (43.71%)	1161851 (3.42%)	32239010 (94.82%)	598541 (1.76%)	32837551 (96.58%)	29696052 (90.43%)	2236563 (6.81%)	904936 (2.76%)
ZC-2-24h-IN-1	36423244	36304570 (99.67%)	1116 (0.00%)	116952 (0.32%)	0 (0.00%)	606 (0.00%)	5463486600	5334867438 (97.65%)	5100214935 (93.35%)	48822 (0.00%)	2392989775 (43.80%)	5445343213	5323463874 (97.76%)	5090525449 (93.48%)	36280 (0.00%)	2384319055 (43.79%)	1403457 (3.87%)	34145087 (94.25%)	678906 (1.87%)	34823993 (96.13%)	31747605 (91.17%)	2238237 (6.43%)	838151 (2.41%)
ZC-2-24h-IN-2	36602112	36487486 (99.69%)	1130 (0.00%)	112886 (0.31%)	0 (0.00%)	610 (0.00%)	5490316800	5365182533 (97.72%)	5136270527 (93.55%)	50641 (0.00%)	2401905860 (43.75%)	5472742633	5354108799 (97.83%)	5126848836 (93.68%)	37624 (0.00%)	2393459882 (43.73%)	1385707 (3.81%)	34344632 (94.32%)	682733 (1.87%)	35027365 (96.19%)	31898080 (91.07%)	2273322 (6.49%)	855963 (2.44%)
ZC-2-24h-IN-3	42534502	42403186 (99.69%)	1244 (0.00%)	129414 (0.30%)	0 (0.00%)	658 (0.00%)	6380175300	6234997307 (97.72%)	5967269666 (93.53%)	57136 (0.00%)	2794482625 (43.80%)	6360136688	6222415317 (97.83%)	5956580269 (93.65%)	43019 (0.00%)	2784941995 (43.79%)	1677557 (3.97%)	39822740 (94.15%)	796931 (1.88%)	40619671 (96.03%)	37017484 (91.13%)	2610439 (6.43%)	991748 (2.44%)
ZC-2-48h-CK-1	45830360	45694746 (99.70%)	1350 (0.00%)	133532 (0.29%)	0 (0.00%)	732 (0.00%)	6874554000	6723030579 (97.80%)	6437913215 (93.65%)	61560 (0.00%)	3007959040 (43.75%)	6853920955	6710004622 (97.90%)	6426799357 (93.77%)	46594 (0.00%)	2998275666 (43.75%)	1634755 (3.59%)	43085820 (94.56%)	842255 (1.85%)	43928075 (96.41%)	40006723 (91.07%)	2744940 (6.25%)	1176412 (2.68%)
ZC-2-48h-CK-2	46502470	46360690 (99.70%)	1284 (0.00%)	139760 (0.30%)	0 (0.00%)	736 (0.00%)	6975370500	6822369971 (97.81%)	6534808206 (93.68%)	62611 (0.00%)	3048893825 (43.71%)	6953707485	6808682332 (97.91%)	6523121059 (93.81%)	46964 (0.00%)	3038663042 (43.70%)	1659272 (3.59%)	43730966 (94.58%)	845268 (1.83%)	44576234 (96.41%)	40538544 (90.94%)	2842944 (6.38%)	1194746 (2.68%)
ZC-2-48h-CK-3	38701372	38581652 (99.69%)	1014 (0.00%)	118074 (0.31%)	0 (0.00%)	632 (0.00%)	5805205800	5675573847 (97.77%)	5434782921 (93.62%)	52276 (0.00%)	2543034993 (43.81%)	5786839881	5663980829 (97.88%)	5424895642 (93.75%)	39154 (0.00%)	2534401562 (43.80%)	1392170 (3.62%)	36374332 (94.56%)	698670 (1.82%)	37073002 (96.38%)	33785270 (91.13%)	2297030 (6.20%)	990702 (2.67%)
ZC-2-48h-IN-1	39677764	39546606 (99.67%)	1198 (0.00%)	129320 (0.33%)	0 (0.00%)	640 (0.00%)	5951664600	5814258491 (97.69%)	5564731936 (93.50%)	54774 (0.00%)	2608085451 (43.82%)	5931573544	5801612075 (97.81%)	5554017704 (93.63%)	40947 (0.00%)	2598461611 (43.81%)	1560561 (3.95%)	37076336 (93.96%)	824865 (2.09%)	37901201 (96.05%)	34618446 (91.34%)	2335864 (6.16%)	946891 (2.50%)
ZC-2-48h-IN-2	44589046	44408340 (99.59%)	1360 (0.00%)	178628 (0.40%)	0 (0.00%)	718 (0.00%)	6688356900	6531338615 (97.65%)	6249637552 (93.44%)	60740 (0.00%)	2932369002 (43.84%)	6660775406	6514028606 (97.80%)	6234894897 (93.61%)	45389 (0.00%)	2919175661 (43.83%)	1755578 (3.96%)	41619146 (93.92%)	937800 (2.12%)	42556946 (96.04%)	38880020 (91.36%)	2614233 (6.14%)	1062693 (2.50%)
ZC-2-48h-IN-3	41712314	41569550 (99.66%)	1182 (0.00%)	140954 (0.34%)	0 (0.00%)	628 (0.00%)	6256847100	6090883997 (97.35%)	5798475970 (92.67%)	55415 (0.00%)	2739620463 (43.79%)	6234989556	6077137710 (97.47%)	5786888098 (92.81%)	42139 (0.00%)	2729034212 (43.77%)	1727830 (4.17%)	38877740 (93.74%)	867612 (2.09%)	39745352 (95.83%)	36298086 (91.33%)	2452765 (6.17%)	994501 (2.50%)
ZC-2-4h-CK-1	38867012	38745650 (99.69%)	1144 (0.00%)	119798 (0.31%)	0 (0.00%)	420 (0.00%)	5830051800	5711350959 (97.96%)	5478246368 (93.97%)	48526 (0.00%)	2562007032 (43.94%)	5811578649	5699660253 (98.07%)	5468329936 (94.09%)	39617 (0.00%)	2552983632 (43.93%)	1191731 (3.08%)	36758251 (95.03%)	729298 (1.89%)	37487549 (96.92%)	34558288 (92.19%)	2114595 (5.64%)	814666 (2.17%)
ZC-2-4h-CK-2	40083428	39925192 (99.61%)	1264 (0.00%)	156534 (0.39%)	0 (0.00%)	438 (0.00%)	6012514200	5885210609 (97.88%)	5638993398 (93.79%)	48960 (0.00%)	2642572181 (43.95%)	5988504394	5870048931 (98.02%)	5626089370 (93.95%)	39896 (0.00%)	2630844602 (43.93%)	1237789 (3.11%)	37874828 (95.03%)	741983 (1.86%)	38616811 (96.89%)	35572827 (92.12%)	2203009 (5.70%)	840975 (2.18%)
ZC-2-4h-CK-3	36861264	36734330 (99.66%)	1136 (0.00%)	125360 (0.34%)	0 (0.00%)	438 (0.00%)	5529189600	5396776600 (97.61%)	5147337256 (93.09%)	46171 (0.00%)	2430705378 (43.96%)	5509871207	5384549559 (97.73%)	5137018633 (93.23%)	36943 (0.00%)	2421104593 (43.94%)	1227521 (3.35%)	34756484 (94.78%)	685843 (1.87%)	35442327 (96.65%)	32649684 (92.12%)	2019365 (5.70%)	773278 (2.18%)
ZC-2-4h-IN-1	41341820	41205434 (99.67%)	1254 (0.00%)	134790 (0.33%)	0 (0.00%)	342 (0.00%)	6201273000	6064168772 (97.79%)	5804551662 (93.60%)	43536 (0.00%)	2726900142 (43.97%)	6180469517	6051011890 (97.91%)	5793475708 (93.74%)	35958 (0.00%)	2716645777 (43.96%)	1651461 (4.02%)	38662502 (94.01%)	810025 (1.97%)	39472527 (95.98%)	36346010 (92.08%)	2287355 (5.79%)	839162 (2.13%)
ZC-2-4h-IN-2	41944560	41809156 (99.68%)	1218 (0.00%)	133852 (0.32%)	0 (0.00%)	334 (0.00%)	6291684000	6156166987 (97.85%)	5893844834 (93.68%)	42200 (0.00%)	2766185135 (43.97%)	6271040481	6143118596 (97.96%)	5882865067 (93.81%)	35038 (0.00%)	2756025371 (43.95%)	1617673 (3.88%)	39295404 (94.15%)	823639 (1.97%)	40119043 (96.12%)	36931785 (92.06%)	2337196 (5.83%)	850062 (2.12%)
ZC-2-4h-IN-3	35610602	35493870 (99.67%)	1186 (0.00%)	115204 (0.32%)	0 (0.00%)	342 (0.00%)	5341590300	5228687280 (97.89%)	5012499440 (93.84%)	44022 (0.00%)	2348178710 (43.96%)	5323740254	5217474755 (98.00%)	5003037101 (93.98%)	36538 (0.00%)	2339316953 (43.94%)	1358217 (3.83%)	33369173 (94.19%)	701044 (1.98%)	34070217 (96.17%)	31350882 (92.02%)	1985361 (5.83%)	733974 (2.15%)
ZC-2-8h-CK-1	42059424	41923764 (99.68%)	1176 (0.00%)	133990 (0.32%)	0 (0.00%)	494 (0.00%)	6308913600	6177229322 (97.91%)	5922527814 (93.88%)	53666 (0.00%)	2773232598 (43.96%)	6288273818	6164170056 (98.03%)	5911454348 (94.01%)	43321 (0.00%)	2763143082 (43.94%)	1430122 (3.42%)	39635602 (94.75%)	764906 (1.83%)	40400508 (96.58%)	37025966 (91.65%)	2393699 (5.92%)	980843 (2.43%)
ZC-2-8h-CK-2	38088722	37962752 (99.67%)	902 (0.00%)	124634 (0.33%)	0 (0.00%)	434 (0.00%)	5713308300	5591598943 (97.87%)	5357157589 (93.77%)	48830 (0.00%)	2509546197 (43.92%)	5694096758	5579463367 (97.99%)	5346851463 (93.90%)	39666 (0.00%)	2500128589 (43.91%)	1301650 (3.44%)	35902848 (94.76%)	684620 (1.81%)	36587468 (96.56%)	33515627 (91.60%)	2191251 (5.99%)	880590 (2.41%)
ZC-2-8h-CK-3	41105214	40968966 (99.67%)	1060 (0.00%)	134758 (0.33%)	0 (0.00%)	430 (0.00%)	6165782100	6039158929 (97.95%)	5791220514 (93.93%)	50953 (0.00%)	2712851328 (44.00%)	6144995788	6026026902 (98.06%)	5780081501 (94.06%)	41771 (0.00%)	2702718023 (43.98%)	1371084 (3.35%)	38778036 (94.83%)	740992 (1.81%)	39519028 (96.65%)	36192749 (91.58%)	2371858 (6.00%)	954421 (2.42%)
ZC-2-8h-IN-1	45167146	45019320 (99.67%)	1304 (0.00%)	146022 (0.32%)	0 (0.00%)	500 (0.00%)	6775071900	6636739331 (97.96%)	6365270690 (93.95%)	57770 (0.00%)	2979406476 (43.98%)	6752601298	6622562778 (98.07%)	6353290250 (94.09%)	47015 (0.00%)	2968382471 (43.96%)	1604904 (3.57%)	42439510 (94.49%)	869236 (1.94%)	43308746 (96.43%)	39691422 (91.65%)	2613833 (6.04%)	1003491 (2.32%)
ZC-2-8h-IN-2	41425132	41293946 (99.68%)	1310 (0.00%)	129370 (0.31%)	0 (0.00%)	506 (0.00%)	6213769800	6085977060 (97.94%)	5838012760 (93.95%)	52797 (0.00%)	2736354036 (44.04%)	6193736434	6073331407 (98.06%)	5827317226 (94.08%)	42165 (0.00%)	2726561606 (44.02%)	1504639 (3.65%)	38914420 (94.43%)	792559 (1.92%)	39706979 (96.35%)	36453436 (91.81%)	2340049 (5.89%)	913494 (2.30%)
ZC-2-8h-IN-3	45295210	45150164 (99.68%)	1434 (0.00%)	143148 (0.32%)	0 (0.00%)	464 (0.00%)	6794281500	6650740185 (97.89%)	6375056545 (93.83%)	56798 (0.00%)	2992146810 (44.04%)	6772127749	6636751769 (98.00%)	6363236904 (93.96%)	46761 (0.00%)	2981221885 (44.02%)	1604675 (3.56%)	42589300 (94.52%)	865165 (1.92%)	43454465 (96.44%)	39924198 (91.88%)	2544585 (5.86%)	985682 (2.27%)
ZC3-12h-CK-1	41323242	41199862 (99.70%)	1186 (0.00%)	121852 (0.29%)	0 (0.00%)	342 (0.00%)	6198486300	6063118129 (97.82%)	5805043236 (93.65%)	44487 (0.00%)	2721731139 (43.91%)	6179634731	6051170198 (97.92%)	5794935089 (93.77%)	37112 (0.00%)	2712492661 (43.89%)	1408014 (3.42%)	38958146 (94.76%)	744638 (1.81%)	39702784 (96.58%)	36280052 (91.38%)	2434288 (6.13%)	988444 (2.49%)
ZC3-12h-CK-2	37687476	37573900 (99.70%)	1044 (0.00%)	112192 (0.30%)	0 (0.00%)	340 (0.00%)	5653121400	5534447310 (97.90%)	5303109731 (93.81%)	45501 (0.00%)	2475442671 (43.79%)	5635790815	5523489882 (98.01%)	5293854636 (93.93%)	38464 (0.00%)	2466999051 (43.77%)	1267005 (3.38%)	35543737 (94.81%)	676926 (1.81%)	36220663 (96.62%)	33041124 (91.22%)	2270775 (6.27%)	908764 (2.51%)
ZC3-12h-CK-3	35874702	35762232 (99.69%)	994 (0.00%)	111118 (0.31%)	0 (0.00%)	358 (0.00%)	5381205300	5269928786 (97.93%)	5053404051 (93.91%)	44716 (0.00%)	2358461492 (43.83%)	5364038789	5259079511 (98.04%)	5044223472 (94.04%)	37300 (0.00%)	2350075438 (43.81%)	1209007 (3.39%)	33833653 (94.82%)	638094 (1.79%)	34471747 (96.61%)	31462141 (91.27%)	2145508 (6.22%)	864098 (2.51%)
ZC3-12h-IN-1	36676826	36566128 (99.70%)	1126 (0.00%)	109164 (0.30%)	0 (0.00%)	408 (0.00%)	5501523900	5386626492 (97.91%)	5165302279 (93.89%)	46804 (0.00%)	2413710702 (43.87%)	5484563185	5375893433 (98.02%)	5156230102 (94.01%)	38055 (0.00%)	2405429815 (43.86%)	1300669 (3.56%)	34524213 (94.60%)	669056 (1.83%)	35193269 (96.44%)	32159235 (91.38%)	2175809 (6.18%)	858225 (2.44%)
ZC3-12h-IN-2	34479504	34376294 (99.70%)	1200 (0.00%)	101646 (0.29%)	0 (0.00%)	364 (0.00%)	5171925600	5063136930 (97.90%)	4856057720 (93.89%)	42481 (0.00%)	2261033022 (43.72%)	5156180748	5053179805 (98.00%)	4847619080 (94.02%)	34694 (0.00%)	2253279742 (43.70%)	1221906 (3.56%)	32464014 (94.61%)	626426 (1.83%)	33090440 (96.44%)	30103737 (90.97%)	2162187 (6.53%)	824516 (2.49%)
ZC3-12h-IN-3	40368176	40207438 (99.60%)	1060 (0.00%)	159268 (0.39%)	0 (0.00%)	410 (0.00%)	6055226400	5921816531 (97.80%)	5671280309 (93.66%)	50251 (0.00%)	2654078736 (43.83%)	6030782815	5906424320 (97.94%)	5658214421 (93.82%)	41453 (0.00%)	2642131468 (43.81%)	1470501 (3.66%)	37921513 (94.50%)	736768 (1.84%)	38658281 (96.34%)	35280655 (91.26%)	2432858 (6.29%)	944768 (2.44%)
ZC3-24h-CK-1	34745568	34634210 (99.68%)	946 (0.00%)	109860 (0.32%)	0 (0.00%)	552 (0.00%)	5211835200	5088725163 (97.64%)	4864871322 (93.34%)	47021 (0.00%)	2283578848 (43.82%)	5194798666	5077995811 (97.75%)	4855758570 (93.47%)	35244 (0.00%)	2275401992 (43.80%)	1290950 (3.74%)	32653948 (94.49%)	612238 (1.77%)	33266186 (96.26%)	30308315 (91.11%)	2066476 (6.21%)	891395 (2.68%)
ZC3-24h-CK-2	35618302	35503752 (99.68%)	818 (0.00%)	113152 (0.32%)	0 (0.00%)	580 (0.00%)	5342745300	5220091451 (97.70%)	4994726232 (93.49%)	48823 (0.00%)	2342489722 (43.84%)	5325255240	5209049259 (97.82%)	4985338919 (93.62%)	36578 (0.00%)	2334233582 (43.83%)	1315970 (3.72%)	33464094 (94.49%)	637028 (1.80%)	34101122 (96.28%)	31081582 (91.15%)	2109456 (6.19%)	910084 (2.67%)
ZC3-24h-CK-3	44226660	44090288 (99.69%)	1174 (0.00%)	134470 (0.30%)	0 (0.00%)	728 (0.00%)	6633999000	6479437345 (97.67%)	6195481487 (93.39%)	60142 (0.00%)	2906239993 (43.81%)	6613248509	6466384016 (97.78%)	6184378266 (93.51%)	44827 (0.00%)	2896389265 (43.80%)	1643827 (3.74%)	41471801 (94.43%)	803346 (1.83%)	42275147 (96.26%)	38485590 (91.04%)	2628667 (6.22%)	1160890 (2.75%)
ZC3-24h-IN-1	35865746	35756392 (99.70%)	1230 (0.00%)	107568 (0.30%)	0 (0.00%)	556 (0.00%)	5379861900	5257389802 (97.72%)	5033190453 (93.56%)	49067 (0.00%)	2350523818 (43.69%)	5363154346	5246901369 (97.83%)	5024266553 (93.68%)	36767 (0.00%)	2342544784 (43.68%)	1249755 (3.50%)	33788420 (94.70%)	643057 (1.80%)	34431477 (96.50%)	31110839 (90.36%)	2452506 (7.12%)	868132 (2.52%)
ZC3-24h-IN-2	41396574	41270826 (99.70%)	1222 (0.00%)	123862 (0.30%)	0 (0.00%)	664 (0.00%)	6209486100	6068928338 (97.74%)	5811199843 (93.59%)	56009 (0.00%)	2711098101 (43.66%)	6190290714	6056833239 (97.84%)	5800935753 (93.71%)	41968 (0.00%)	2701912136 (43.65%)	1459966 (3.55%)	38974187 (94.64%)	747709 (1.82%)	39721896 (96.45%)	35895083 (90.37%)	2824674 (7.11%)	1002139 (2.52%)
ZC3-24h-IN-3	38819836	38698450 (99.69%)	1342 (0.00%)	119324 (0.31%)	0 (0.00%)	720 (0.00%)	5822975400	5689284943 (97.70%)	5446038139 (93.53%)	54832 (0.00%)	2543502964 (43.68%)	5804350899	5677545139 (97.82%)	5436058328 (93.65%)	39643 (0.00%)	2534590185 (43.67%)	1376666 (3.57%)	36528515 (94.61%)	705959 (1.83%)	37234474 (96.43%)	33659874 (90.40%)	2631479 (7.07%)	943121 (2.53%)
ZC3-48h-CK-1	41180872	41054516 (99.69%)	1178 (0.00%)	124526 (0.30%)	0 (0.00%)	652 (0.00%)	6177130800	6045950332 (97.88%)	5795203746 (93.82%)	56227 (0.00%)	2697441502 (43.67%)	6157842122	6033703852 (97.98%)	5784738222 (93.94%)	42621 (0.00%)	2688351346 (43.66%)	1328010 (3.24%)	38862139 (94.95%)	739443 (1.81%)	39601582 (96.76%)	35817186 (90.44%)	2618351 (6.61%)	1166045 (2.94%)
ZC3-48h-CK-2	36296740	36185962 (99.69%)	888 (0.00%)	109296 (0.30%)	0 (0.00%)	594 (0.00%)	5444511000	5333939784 (97.97%)	5117049176 (93.99%)	49194 (0.00%)	2378340675 (43.68%)	5427685003	5323256733 (98.08%)	5107908169 (94.11%)	36550 (0.00%)	2370458602 (43.67%)	1159113 (3.21%)	34265612 (94.98%)	652351 (1.81%)	34917963 (96.79%)	31561231 (90.39%)	2329672 (6.67%)	1027060 (2.94%)
ZC3-48h-CK-3	51856526	51711282 (99.72%)	1400 (0.00%)	142826 (0.28%)	0 (0.00%)	1018 (0.00%)	7778478900	7641553846 (98.24%)	7357481783 (94.59%)	75379 (0.00%)	3394506359 (43.64%)	7756355182	7627502652 (98.34%)	7345394615 (94.70%)	53291 (0.00%)	3384239502 (43.63%)	1570282 (3.05%)	49032980 (95.10%)	954668 (1.85%)	49987648 (96.95%)	45193541 (90.41%)	3315074 (6.63%)	1479033 (2.96%)
ZC3-48h-IN-1	43034012	42906884 (99.70%)	1458 (0.00%)	124946 (0.29%)	0 (0.00%)	724 (0.00%)	6455101800	6341550795 (98.24%)	6110084800 (94.66%)	58993 (0.00%)	2821760349 (43.71%)	6435664283	6329230946 (98.35%)	6099552516 (94.78%)	43099 (0.00%)	2812537522 (43.70%)	1460210 (3.41%)	40493781 (94.57%)	865319 (2.02%)	41359100 (96.59%)	37597297 (90.90%)	2700891 (6.53%)	1060912 (2.57%)
ZC3-48h-IN-2	40565910	40444462 (99.70%)	1166 (0.00%)	119498 (0.29%)	0 (0.00%)	784 (0.00%)	6084886500	5976118446 (98.21%)	5752465991 (94.54%)	58714 (0.00%)	2663982577 (43.78%)	6066318059	5964380670 (98.32%)	5742477797 (94.66%)	42134 (0.00%)	2655203280 (43.77%)	1462617 (3.62%)	38088912 (94.38%)	806895 (2.00%)	38895807 (96.38%)	35355370 (90.90%)	2549748 (6.56%)	990689 (2.55%)
ZC3-48h-IN-3	36278700	36168976 (99.70%)	1088 (0.00%)	107992 (0.30%)	0 (0.00%)	644 (0.00%)	5441805000	5342645314 (98.18%)	5140068852 (94.46%)	51278 (0.00%)	2378610552 (43.71%)	5425054972	5332034914 (98.29%)	5131012670 (94.58%)	37385 (0.00%)	2370636403 (43.70%)	1239137 (3.43%)	34136922 (94.57%)	721433 (2.00%)	34858355 (96.57%)	31638763 (90.76%)	2326656 (6.67%)	892936 (2.56%)
ZC3-4h-CK-1	36836210	36719330 (99.68%)	1044 (0.00%)	115434 (0.31%)	0 (0.00%)	402 (0.00%)	5525431500	5409396101 (97.90%)	5184032175 (93.82%)	46329 (0.00%)	2424227170 (43.87%)	5507651166	5398168698 (98.01%)	5174500848 (93.95%)	37812 (0.00%)	2415483781 (43.86%)	1175746 (3.21%)	34820543 (94.99%)	660289 (1.80%)	35480832 (96.79%)	32529794 (91.68%)	2129726 (6.00%)	821312 (2.31%)
ZC3-4h-CK-2	43717412	43573544 (99.67%)	1168 (0.00%)	142252 (0.33%)	0 (0.00%)	448 (0.00%)	6557611800	6418923335 (97.89%)	6149218564 (93.77%)	54881 (0.00%)	2882553025 (43.96%)	6535732397	6405154569 (98.00%)	6137562400 (93.91%)	45323 (0.00%)	2871870773 (43.94%)	1384090 (3.18%)	41325888 (95.01%)	788582 (1.81%)	42114470 (96.82%)	38678524 (91.84%)	2473063 (5.87%)	962883 (2.29%)
ZC3-4h-CK-3	38278696	38153170 (99.67%)	1066 (0.00%)	124068 (0.32%)	0 (0.00%)	392 (0.00%)	5741804400	5618772268 (97.86%)	5382132818 (93.74%)	47068 (0.00%)	2524031183 (43.96%)	5722740144	5606733402 (97.97%)	5371928724 (93.87%)	38967 (0.00%)	2514678427 (43.94%)	1222797 (3.21%)	36170347 (94.97%)	694134 (1.82%)	36864481 (96.79%)	33869442 (91.88%)	2153523 (5.84%)	841516 (2.28%)
ZC3-4h-IN-1	41770488	41639332 (99.69%)	1254 (0.00%)	129646 (0.31%)	0 (0.00%)	256 (0.00%)	6265573200	6130627970 (97.85%)	5871122177 (93.70%)	41375 (0.00%)	2761463230 (44.07%)	6245607601	6117998844 (97.96%)	5860482096 (93.83%)	35848 (0.00%)	2751689759 (44.06%)	1521502 (3.66%)	39234405 (94.37%)	817611 (1.97%)	40052016 (96.34%)	36990719 (92.36%)	2241123 (5.60%)	820174 (2.05%)
ZC3-4h-IN-2	38886978	38761268 (99.68%)	1068 (0.00%)	124264 (0.32%)	0 (0.00%)	378 (0.00%)	5833046700	5704275509 (97.79%)	5457430864 (93.56%)	47467 (0.00%)	2569150194 (44.04%)	5813884403	5692244610 (97.91%)	5447321937 (93.70%)	39429 (0.00%)	2559679998 (44.03%)	1429339 (3.69%)	36512236 (94.35%)	755599 (1.95%)	37267835 (96.31%)	34383733 (92.26%)	2118325 (5.68%)	765777 (2.05%)
ZC3-4h-IN-3	34389336	34278212 (99.68%)	1214 (0.00%)	109534 (0.32%)	0 (0.00%)	376 (0.00%)	5158400400	5050809275 (97.91%)	4844747202 (93.92%)	43586 (0.00%)	2272365149 (44.05%)	5141364135	5040091203 (98.03%)	4835676809 (94.05%)	35388 (0.00%)	2263917334 (44.03%)	1279615 (3.74%)	32256026 (94.29%)	675227 (1.97%)	32931253 (96.26%)	30363872 (92.20%)	1867129 (5.67%)	700252 (2.13%)
ZC3-8h-CK-1	39009694	38862712 (99.62%)	1222 (0.00%)	145322 (0.37%)	0 (0.00%)	438 (0.00%)	5851454100	5731073807 (97.94%)	5499969822 (93.99%)	49920 (0.00%)	2573768404 (43.99%)	5829120857	5716958853 (98.08%)	5487938931 (94.15%)	40423 (0.00%)	2562920540 (43.97%)	1228000 (3.17%)	36854584 (95.03%)	700464 (1.81%)	37555048 (96.83%)	34465504 (91.77%)	2212887 (5.89%)	876657 (2.33%)
ZC3-8h-CK-2	38548214	38422448 (99.67%)	1090 (0.00%)	124310 (0.32%)	0 (0.00%)	366 (0.00%)	5782232100	5644603706 (97.62%)	5386596646 (93.16%)	47426 (0.00%)	2535486764 (43.85%)	5763095475	5632508316 (97.73%)	5376412219 (93.29%)	39522 (0.00%)	2525993870 (43.83%)	1289503 (3.36%)	36376353 (94.86%)	683458 (1.78%)	37059811 (96.64%)	33920593 (91.53%)	2264972 (6.11%)	874246 (2.36%)
ZC3-8h-CK-3	38477358	38356210 (99.69%)	1078 (0.00%)	119734 (0.31%)	0 (0.00%)	336 (0.00%)	5771603700	5645599312 (97.82%)	5406341752 (93.67%)	46410 (0.00%)	2535231120 (43.93%)	5753111040	5633892272 (97.93%)	5396450037 (93.80%)	38984 (0.00%)	2526155584 (43.91%)	1291718 (3.37%)	36292686 (94.82%)	690504 (1.80%)	36983190 (96.63%)	33889909 (91.64%)	2225439 (6.02%)	867842 (2.35%)
ZC3-8h-IN-1	42388412	42267892 (99.72%)	1270 (0.00%)	118986 (0.28%)	0 (0.00%)	264 (0.00%)	6358261800	6224042195 (97.89%)	5962533864 (93.78%)	39231 (0.00%)	2789824575 (43.88%)	6339884435	6212352394 (97.99%)	5952663923 (93.89%)	33359 (0.00%)	2780890373 (43.86%)	1550852 (3.68%)	39848664 (94.45%)	792074 (1.88%)	40640738 (96.32%)	37177873 (91.48%)	2503469 (6.16%)	959396 (2.36%)
ZC3-8h-IN-2	40272138	40153126 (99.70%)	1204 (0.00%)	117498 (0.29%)	0 (0.00%)	310 (0.00%)	6040820700	5908225571 (97.81%)	5655907286 (93.63%)	43175 (0.00%)	2649751430 (43.86%)	6022681897	5896765729 (97.91%)	5646226851 (93.75%)	36530 (0.00%)	2640881631 (43.85%)	1490013 (3.72%)	37850133 (94.42%)	745022 (1.86%)	38595155 (96.28%)	35278302 (91.41%)	2404738 (6.23%)	912115 (2.36%)
ZC3-8h-IN-3	40087406	39967438 (99.70%)	1138 (0.00%)	118394 (0.30%)	0 (0.00%)	436 (0.00%)	6013110900	5882344155 (97.83%)	5632983429 (93.68%)	44377 (0.00%)	2641542340 (43.93%)	5994794277	5870695998 (97.93%)	5623106482 (93.80%)	35402 (0.00%		1445858 (3.62%)	37709621 (94.51%)	745085 (1.87%)	38454706 (96.38%)	35216290 (91.58%)	2343985 (6.10%)	894431 (2.33%)
