# Supplementary material for: Transcriptomic and Metabolomic Analyses Reveal a Potential Mechanism to Improve Soybean Resistance to Anthracnose
Source: Front Plant Sci. 2022 Apr 27;13:850829. doi: 10.3389/fpls.2022.850829 (PMC9094087; doi:10.3389/fpls.2022.850829)
Supplement: Supplementary file 3 [file Table_3.XLS]

id	ZC-2-12h-CK_fpkm	ZC-2-12h-IN_fpkm	ZC-2-24h-CK_fpkm	ZC-2-24h-IN_fpkm	ZC-2-48h-CK_fpkm	ZC-2-48h-IN_fpkm	ZC-2-4h-CK_fpkm	ZC-2-4h-IN_fpkm	ZC-2-8h-CK_fpkm	ZC-2-8h-IN_fpkm	ZC3-12h-CK_fpkm	ZC3-12h-IN_fpkm	ZC3-24h-CK_fpkm	ZC3-24h-IN_fpkm	ZC3-48h-CK_fpkm	ZC3-48h-IN_fpkm	ZC3-4h-CK_fpkm	ZC3-4h-IN_fpkm	ZC3-8h-CK_fpkm	ZC3-8h-IN_fpkm	ZC-2-12h-CK_count	ZC-2-12h-IN_count	ZC-2-24h-CK_count	ZC-2-24h-IN_count	ZC-2-48h-CK_count	ZC-2-48h-IN_count	ZC-2-4h-CK_count	ZC-2-4h-IN_count	ZC-2-8h-CK_count	ZC-2-8h-IN_count	ZC3-12h-CK_count	ZC3-12h-IN_count	ZC3-24h-CK_count	ZC3-24h-IN_count	ZC3-48h-CK_count	ZC3-48h-IN_count	ZC3-4h-CK_count	ZC3-4h-IN_count	ZC3-8h-CK_count	ZC3-8h-IN_count	Symbol	Description	KEGG_A_class	KEGG_B_class	Pathway	K_ID	GO Component	GO Function	GO Process
Glyma.01G000100	1.567	0.670	1.487	1.703	2.210	2.097	1.060	1.487	1.503	0.997	1.177	1.003	1.333	1.863	2.533	3.340	0.637	0.823	1.217	1.180	17.667	7.333	15.667	19.000	28.000	25.333	12.000	17.000	17.333	12.667	13.000	10.333	14.333	20.667	31.667	37.667	7.333	9.000	13.667	14.000	PHYLLO	PREDICTED: protein PHYLLO, chloroplastic isoform X5 [Glycine max]	Metabolism;Metabolism;Metabolism	Global and overview maps;Global and overview maps;Metabolism of cofactors and vitamins	ko01100//Metabolic pathways;ko01110//Biosynthesis of secondary metabolites;ko00130//Ubiquinone and other terpenoid-quinone biosynthesis	K14759;K14759;K14759	-	-	-
Glyma.01G000200	3.423	2.187	3.367	3.490	4.663	4.977	2.490	2.873	2.670	2.583	3.210	2.567	2.723	4.673	4.453	4.660	1.810	2.277	2.767	2.073	56.333	34.333	51.667	55.667	85.667	87.000	41.000	48.000	45.667	47.667	51.667	40.333	43.667	74.333	79.000	78.333	30.000	36.667	45.333	35.667	-	photosystem II stability/assembly factor [Saccharum hybrid cultivar R570]	-	-	-	-	-	-	-
Glyma.01G000300	0.000	0.057	0.240	0.180	0.057	0.157	0.163	0.000	0.000	0.093	0.277	0.057	0.050	0.393	0.107	0.200	0.057	0.060	0.053	0.260	0.000	0.333	1.333	1.000	0.333	1.000	1.000	0.000	0.000	0.667	1.667	0.333	0.333	2.333	0.667	1.333	0.333	0.333	0.333	1.667	-	hypothetical protein GLYMA_01G000300 [Glycine max]	-	-	-	-	-	-	-
Glyma.01G000400	6.090	5.923	5.023	5.850	6.870	5.570	5.057	5.350	5.857	6.203	6.577	5.503	6.080	6.190	5.150	5.723	4.390	5.807	4.887	5.973	236.333	218.667	181.333	220.333	294.333	228.667	195.333	211.667	234.667	270.667	248.333	200.667	224.667	233.000	219.667	224.667	173.333	221.333	188.000	242.333	FRS9	PREDICTED: protein FAR1-RELATED SEQUENCE 9-like [Glycine max]	-	-	-	-	-	GO:0008270//zinc ion binding	GO:0006355//regulation of transcription, DNA-templated
Glyma.01G000500	0.000	0.000	0.070	0.057	0.050	0.000	0.123	0.130	0.000	0.000	0.057	0.000	0.160	0.130	0.057	0.053	0.000	0.000	0.117	0.000	0.000	0.000	0.333	0.333	0.333	0.000	0.667	0.667	0.000	0.000	0.333	0.000	1.000	0.667	0.333	0.333	0.000	0.000	0.667	0.000	-	hypothetical protein GLYMA_01G000500 [Glycine max]	-	-	-	-	-	-	-
Glyma.01G000600	8.453	7.607	8.477	6.607	9.210	7.270	7.870	7.653	8.843	8.557	8.403	7.003	8.470	6.850	9.807	7.860	8.213	7.673	8.260	8.283	380.510	324.570	353.037	288.783	457.630	346.640	352.357	348.223	408.710	432.237	366.727	296.420	366.817	297.423	478.590	357.000	374.123	339.840	367.473	387.140	FRS5	PREDICTED: protein FAR1-RELATED SEQUENCE 5-like [Glycine max]	-	-	-	-	-	GO:0008270//zinc ion binding;GO:0008270//zinc ion binding	GO:0006355//regulation of transcription, DNA-templated;GO:0006355//regulation of transcription, DNA-templated
Glyma.01G000700	2.777	3.790	3.003	3.437	3.933	4.830	3.520	3.753	2.937	3.917	3.237	3.637	3.057	3.477	3.813	5.113	3.287	3.453	2.707	3.950	28.000	36.333	28.000	33.000	44.000	51.333	35.667	38.333	30.667	44.333	31.667	34.333	30.000	34.000	41.667	52.333	33.667	34.333	27.000	41.667	-	BnaA10g29260D [Brassica napus]	-	-	-	-	-	-	-
Glyma.01G000800	0.063	0.000	0.100	0.137	0.000	0.087	0.000	0.000	0.000	0.027	0.000	0.037	0.057	0.060	0.047	0.000	0.000	0.037	0.030	0.030	0.667	0.000	1.000	1.333	0.000	1.000	0.000	0.000	0.000	0.333	0.000	0.333	0.667	0.667	0.667	0.000	0.000	0.333	0.333	0.333	-	Transcription factor PIF1 [Glycine soja]	-	-	-	-	-	GO:0003676//nucleic acid binding	-
Glyma.01G000900	6.773	7.547	6.920	8.943	7.867	10.357	7.187	10.080	6.940	8.377	7.260	8.107	6.833	8.207	7.333	9.967	6.727	9.687	6.367	7.803	278.597	295.767	263.907	355.823	355.037	448.867	293.673	420.293	293.657	386.183	290.200	314.340	271.983	325.430	326.363	412.303	279.943	391.800	259.147	333.953	-	BnaC09g33620D [Brassica napus]	-	-	-	-	-	-	-
Glyma.01G001000	12.633	11.617	13.933	12.193	13.037	12.917	11.907	13.590	11.767	12.137	12.280	12.187	12.953	12.540	12.737	14.090	12.157	14.823	10.410	11.040	205.333	177.667	208.333	190.000	232.333	220.667	191.667	219.667	195.000	219.333	193.000	185.333	200.000	194.333	224.667	229.667	197.000	236.000	166.333	186.333	-	Chaperone binding,ATPase activators [Theobroma cacao]	-	-	-	-	-	GO:0001671//ATPase activator activity;GO:0001671//ATPase activator activity;GO:0001671//ATPase activator activity;GO:0001671//ATPase activator activity;GO:0051087//chaperone binding;GO:0051087//chaperone binding;GO:0051087//chaperone binding;GO:0051087//chaperone binding	-
Glyma.01G001100	2.420	2.047	2.390	3.167	2.307	2.447	2.523	1.413	1.600	1.673	2.167	2.603	2.453	3.360	2.323	2.493	2.240	1.167	1.810	1.730	65.333	52.667	60.743	82.667	69.427	70.550	68.480	38.400	44.333	51.170	57.780	66.693	64.870	89.390	70.200	70.473	62.000	32.223	49.690	49.543	cemA	PREDICTED: chloroplast envelope membrane protein-like [Glycine max]	-	-	-	-	GO:0016021//integral component of membrane;GO:0016021//integral component of membrane;GO:0016021//integral component of membrane;GO:0016021//integral component of membrane	-	-
Glyma.01G001200	0.553	0.600	0.733	0.727	0.823	1.110	0.640	0.800	0.597	0.573	0.750	0.663	0.743	0.447	0.823	0.830	0.757	0.810	0.493	0.620	24.667	25.667	30.923	31.667	40.907	52.783	28.520	36.933	28.000	29.163	32.887	27.973	31.463	19.610	40.133	37.860	34.667	36.110	21.977	29.123	TOR1	PREDICTED: microtubule-associated protein SPIRAL2-like [Glycine max]	-	-	-	-	-	-	-
Glyma.01G001300	9.007	9.567	14.263	21.883	11.380	15.807	15.367	18.607	10.063	9.983	9.780	11.350	12.100	21.240	10.117	17.733	10.990	17.003	10.113	9.600	426.000	427.333	624.333	999.000	590.667	786.000	719.000	888.667	488.667	528.000	448.000	503.000	546.333	968.333	517.000	844.333	525.667	789.667	471.333	471.000	GgCAS1	PREDICTED: cycloartenol synthase [Glycine max]	Metabolism;Metabolism;Metabolism	Global and overview maps;Global and overview maps;Lipid metabolism	ko01100//Metabolic pathways;ko01110//Biosynthesis of secondary metabolites;ko00100//Steroid biosynthesis	K01853;K01853;K01853	-	GO:0003824//catalytic activity;GO:0003824//catalytic activity	-
Glyma.01G001400	0.000	0.000	0.000	0.000	0.000	0.000	0.000	0.000	0.000	0.000	0.000	0.000	0.000	0.000	0.000	0.000	0.000	0.000	0.000	0.000	0.000	0.000	0.000	0.000	0.000	0.000	0.000	0.000	0.000	0.000	0.000	0.000	0.000	0.000	0.000	0.000	0.000	0.000	0.000	0.000	RTNLB11	PREDICTED: reticulon-like protein B11 [Glycine max]	-	-	-	-	-	-	-
Glyma.01G001500	0.000	0.017	0.000	0.013	0.000	0.000	0.000	0.000	0.000	0.000	0.000	0.010	0.000	0.000	0.000	0.000	0.007	0.000	0.007	0.000	0.000	0.667	0.000	0.667	0.000	0.000	0.000	0.000	0.000	0.000	0.000	0.333	0.000	0.000	0.000	0.000	0.333	0.000	0.333	0.000	CAS1	PREDICTED: cycloartenol synthase-like isoform X1 [Glycine max]	Metabolism;Metabolism;Metabolism	Global and overview maps;Global and overview maps;Lipid metabolism	ko01100//Metabolic pathways;ko01110//Biosynthesis of secondary metabolites;ko00100//Steroid biosynthesis	K01853;K01853;K01853	-	GO:0003824//catalytic activity	-
Glyma.01G001600	3.400	2.203	4.280	4.230	5.443	5.863	2.587	3.507	3.357	2.933	3.587	2.453	3.680	4.430	5.100	6.090	2.687	3.440	2.947	2.427	192.000	119.000	225.000	232.333	340.333	351.107	145.333	201.000	195.000	186.333	197.333	131.333	201.333	243.333	317.667	349.000	154.333	193.333	165.000	143.000	SPCC1672.07	PREDICTED: WD repeat-containing protein 36-like [Glycine max]	Genetic Information Processing	Translation	ko03008//Ribosome biogenesis in eukaryotes	K14554	GO:0032040//small-subunit processome;GO:0032040//small-subunit processome	GO:0005515//protein binding;GO:0005515//protein binding	GO:0006364//rRNA processing;GO:0006364//rRNA processing
Glyma.01G001700	9.317	7.550	8.130	6.253	10.163	6.277	6.963	7.147	8.293	8.880	9.320	8.837	8.673	6.473	8.690	7.610	7.353	7.443	7.683	8.720	253.333	194.667	203.667	164.333	302.333	180.000	185.667	197.000	232.667	269.667	246.333	226.000	224.333	169.000	256.000	205.333	200.667	198.333	205.333	246.333	-	3-phosphoinositide-dependent protein kinase-1 [Populus trichocarpa]	-	-	-	-	-	-	-
Glyma.01G001800	0.017	0.000	0.027	0.010	0.030	0.010	0.010	0.057	0.017	0.007	0.010	0.010	0.053	0.027	0.027	0.027	0.020	0.037	0.000	0.000	0.667	0.000	1.000	0.333	1.333	0.333	0.333	2.333	0.667	0.333	0.333	0.333	2.000	1.000	1.000	1.000	0.667	1.333	0.000	0.000	PRK1	PREDICTED: pollen receptor-like kinase 2 isoform X1 [Glycine max]	-	-	-	-	-	GO:0004672//protein kinase activity;GO:0005515//protein binding;GO:0005524//ATP binding	GO:0006468//protein phosphorylation
Glyma.01G001900	0.000	0.000	0.000	0.000	0.000	0.000	0.000	0.000	0.000	0.000	0.000	0.000	0.000	0.000	0.000	0.000	0.000	0.000	0.000	0.000	0.000	0.000	0.000	0.000	0.000	0.000	0.000	0.000	0.000	0.000	0.000	0.000	0.000	0.000	0.000	0.000	0.000	0.000	0.000	0.000	PUB35	PREDICTED: U-box domain-containing protein 52 isoform X2 [Glycine max]	-	-	-	-	-	GO:0004672//protein kinase activity;GO:0004672//protein kinase activity;GO:0005524//ATP binding;GO:0005524//ATP binding	GO:0006468//protein phosphorylation;GO:0006468//protein phosphorylation;GO:0006950//response to stress;GO:0006950//response to stress
Glyma.01G002000	0.020	0.000	0.053	0.027	0.000	0.023	0.090	0.273	0.110	0.103	0.023	0.000	0.027	0.023	0.000	0.027	0.063	0.073	0.023	0.000	0.333	0.000	0.667	0.333	0.000	0.333	1.333	4.000	1.667	1.667	0.333	0.000	0.333	0.333	0.000	0.333	1.000	1.000	0.333	0.000	-	PREDICTED: PHD finger-containing protein DDB_G0268158-like isoform X1 [Nicotiana tabacum]	-	-	-	-	-	-	-
Glyma.01G002100	37.750	39.547	34.240	27.570	61.507	29.227	35.933	28.090	39.367	42.243	37.937	38.967	42.533	28.150	40.310	29.703	37.087	32.533	33.780	49.873	2450.667	2432.667	2055.333	1727.333	4391.000	2002.000	2314.667	1846.000	2630.333	3073.000	2386.000	2384.667	2646.333	1765.333	2834.667	1947.333	2437.667	2080.000	2165.333	3365.667	ARF5	PREDICTED: auxin response factor 19-like isoform X1 [Glycine max]	-	-	-	-	GO:0005634//nucleus;GO:0005634//nucleus	GO:0003677//DNA binding;GO:0003677//DNA binding	GO:0006355//regulation of transcription, DNA-templated;GO:0006355//regulation of transcription, DNA-templated;GO:0009725//response to hormone;GO:0009725//response to hormone
Glyma.01G002200	14.297	11.630	11.730	9.027	13.437	8.000	11.560	10.053	11.640	13.440	12.407	13.040	12.557	9.773	12.543	8.007	10.557	8.860	10.853	11.900	458.000	355.333	350.000	280.333	475.667	271.000	368.333	328.000	386.667	485.000	386.333	394.667	389.000	303.333	442.333	260.667	344.000	280.000	344.667	398.000	MBD2	PREDICTED: methyl-CpG-binding domain-containing protein 2-like [Glycine max]	-	-	-	-	GO:0005634//nucleus	GO:0003677//DNA binding;GO:0008270//zinc ion binding	-
Glyma.01G002300	0.000	0.000	0.000	0.000	0.000	0.000	0.000	0.000	0.010	0.000	0.000	0.000	0.000	0.000	0.000	0.000	0.000	0.000	0.000	0.000	0.000	0.000	0.000	0.000	0.000	0.000	0.000	0.000	0.333	0.000	0.000	0.000	0.000	0.000	0.000	0.000	0.000	0.000	0.000	0.000	HKT1	PREDICTED: sodium transporter HKT1-like [Glycine max]	-	-	-	-	-	GO:0008324//cation transmembrane transporter activity	GO:0006812//cation transport;GO:0055085//transmembrane transport
Glyma.01G002400	1.830	1.463	1.957	2.757	0.460	1.543	3.177	2.420	2.343	1.493	1.483	2.047	1.170	2.807	0.663	1.137	1.923	2.337	2.150	0.840	26.667	20.000	26.333	38.333	7.333	23.667	46.000	35.333	35.000	24.333	21.000	28.333	16.333	39.667	10.667	16.667	28.000	33.333	31.000	12.667	PLA2-ALPHA	PREDICTED: phospholipase A2-alpha [Vigna radiata var. radiata] [Vigna radiata]	Metabolism;Metabolism;Metabolism;Metabolism;Metabolism;Metabolism;Metabolism	Global and overview maps;Global and overview maps;Lipid metabolism;Lipid metabolism;Lipid metabolism;Lipid metabolism;Lipid metabolism	ko01100//Metabolic pathways;ko01110//Biosynthesis of secondary metabolites;ko00564//Glycerophospholipid metabolism;ko00592//alpha-Linolenic acid metabolism;ko00565//Ether lipid metabolism;ko00591//Linoleic acid metabolism;ko00590//Arachidonic acid metabolism	K01047;K01047;K01047;K01047;K01047;K01047;K01047	-	GO:0004623//phospholipase A2 activity;GO:0005509//calcium ion binding	GO:0016042//lipid catabolic process
Glyma.01G002500	0.000	0.000	0.000	0.000	0.000	0.000	0.000	0.000	0.000	0.000	0.000	0.000	0.000	0.000	0.073	0.000	0.000	0.000	0.047	0.000	0.000	0.000	0.000	0.000	0.000	0.000	0.000	0.000	0.000	0.000	0.000	0.000	0.000	0.000	0.667	0.000	0.000	0.000	0.333	0.000	OSB2	Protein OSB2, chloroplastic [Glycine soja]	-	-	-	-	-	GO:0003697//single-stranded DNA binding	GO:0006260//DNA replication
Glyma.01G002600	7.223	8.750	8.007	9.333	5.710	7.067	11.703	10.197	7.740	9.973	8.280	8.397	7.613	11.670	5.130	9.603	6.720	10.260	7.560	7.407	228.333	262.667	234.000	285.000	199.333	236.000	367.000	327.000	251.000	354.000	255.000	250.000	230.000	355.000	175.333	307.333	214.333	319.333	236.000	243.333	ENPP3	PREDICTED: ectonucleotide pyrophosphatase/phosphodiesterase family member 3-like [Glycine max]	Metabolism;Metabolism;Metabolism;Metabolism;Metabolism;Metabolism;Metabolism	Global and overview maps;Nucleotide metabolism;Carbohydrate metabolism;Nucleotide metabolism;Metabolism of cofactors and vitamins;Metabolism of cofactors and vitamins;Metabolism of cofactors and vitamins	ko01100//Metabolic pathways;ko00230//Purine metabolism;ko00500//Starch and sucrose metabolism;ko00240//Pyrimidine metabolism;ko00770//Pantothenate and CoA biosynthesis;ko00760//Nicotinate and nicotinamide metabolism;ko00740//Riboflavin metabolism	K01513;K01513;K01513;K01513;K01513;K01513;K01513	-	GO:0003824//catalytic activity	-
Glyma.01G002700	12.270	11.323	9.377	7.387	8.420	6.307	14.060	9.493	11.820	12.107	11.510	11.760	9.550	9.293	9.303	6.333	11.383	8.547	11.037	11.717	210.000	183.333	147.667	122.000	158.000	113.333	238.000	164.667	207.000	231.000	190.333	188.667	157.667	152.333	172.667	108.667	197.000	143.000	186.000	207.667	Os05g0200100	PREDICTED: thioredoxin-like 2, chloroplastic [Glycine max]	-	-	-	-	-	GO:0015035//protein disulfide oxidoreductase activity	GO:0006662//glycerol ether metabolic process;GO:0045454//cell redox homeostasis
Glyma.01G002800	0.000	0.000	0.000	0.037	0.000	0.000	0.000	0.000	0.033	0.000	0.000	0.000	0.000	0.000	0.000	0.000	0.000	0.000	0.000	0.000	0.000	0.000	0.000	0.333	0.000	0.000	0.000	0.000	0.333	0.000	0.000	0.000	0.000	0.000	0.000	0.000	0.000	0.000	0.000	0.000	PRA1F2	PREDICTED: PRA1 family protein F2-like [Glycine max]	-	-	-	-	-	-	-
Glyma.01G002900	0.363	0.200	0.120	0.287	0.337	0.230	0.293	0.060	0.297	0.223	0.250	0.443	0.220	0.170	0.243	0.050	0.210	0.090	0.190	0.153	4.333	2.333	1.333	3.333	4.667	3.000	3.667	0.667	3.667	3.000	3.000	5.000	2.667	2.000	3.333	0.667	2.667	1.000	2.333	2.000	-	S-adenosyl-L-methionine-dependent methyltransferases superfamily protein [Theobroma cacao]	-	-	-	-	-	GO:0008168//methyltransferase activity	GO:0008152//metabolic process
Glyma.01G003000	4.823	5.250	4.053	3.783	4.353	3.893	4.593	3.793	4.630	4.233	4.403	4.560	4.360	3.407	4.517	3.320	3.983	3.270	3.713	4.237	96.997	100.057	75.457	73.233	96.377	82.833	91.503	77.440	95.747	95.743	86.200	86.573	85.360	66.220	97.527	67.200	80.393	64.203	73.777	88.717	DIVARICATA	PREDICTED: MYB transcription factor MYB128 isoform X1 [Glycine max]	-	-	-	-	-	-	-
Glyma.01G003100	2.650	2.280	2.843	2.507	1.763	2.047	2.780	2.377	1.940	2.573	2.413	2.833	1.777	2.250	2.500	2.183	2.117	2.823	2.060	2.220	35.950	30.400	34.450	34.300	28.493	30.797	37.563	35.820	29.117	41.667	32.007	37.360	22.117	29.463	36.793	30.360	31.647	37.390	29.300	33.040	-	PREDICTED: leukocyte receptor cluster member 8 homolog isoform X4 [Nicotiana tabacum]	-	-	-	-	-	-	-
Glyma.01G003200	0.290	0.300	0.173	0.247	0.240	0.190	0.363	0.240	0.253	0.387	0.180	0.197	0.280	0.237	0.223	0.337	0.183	0.203	0.113	0.220	11.383	10.933	6.217	7.367	9.840	7.870	13.440	8.847	10.217	15.333	5.993	7.313	10.883	8.203	9.253	12.973	7.020	7.943	4.367	8.293	LPXA	PREDICTED: probable acyl-[acyl-carrier-protein]--UDP-N-acetylglucosamine O-acyltransferase, mitochondrial [Glycine max]	-	-	-	-	-	-	-
Glyma.01G003300	0.000	0.000	0.000	0.000	0.000	0.000	0.000	0.000	0.000	0.000	0.000	0.000	0.000	0.000	0.000	0.000	0.000	0.000	0.000	0.000	0.000	0.000	0.000	0.000	0.000	0.000	0.000	0.000	0.000	0.000	0.000	0.000	0.000	0.000	0.000	0.000	0.000	0.000	0.000	0.000	-	Pentatricopeptide repeat-containing protein [Glycine soja]	-	-	-	-	-	-	-
Glyma.01G003400	0.823	0.427	0.640	0.880	0.827	0.723	0.947	0.867	0.687	1.223	0.657	0.730	0.880	0.887	0.970	1.007	0.640	0.773	0.763	0.773	23.667	11.667	16.667	24.000	25.333	21.667	26.667	25.000	20.000	38.667	18.000	19.333	24.000	24.000	29.000	28.667	18.000	21.333	21.333	22.667	PCMP-H66	PREDICTED: pentatricopeptide repeat-containing protein At2g15690-like [Glycine max]	-	-	-	-	-	-	-
Glyma.01G003500	0.077	0.000	0.000	0.000	0.027	0.000	0.057	0.000	0.027	0.023	0.087	0.000	0.030	0.027	0.063	0.053	0.057	0.000	0.027	0.080	1.000	0.000	0.000	0.000	0.333	0.000	0.667	0.000	0.333	0.333	1.000	0.000	0.333	0.333	1.000	0.667	0.667	0.000	0.333	1.000	SF21	PREDICTED: pollen-specific protein SF21-like isoform X1 [Glycine max]	-	-	-	-	-	-	-
Glyma.01G003600	2.373	1.587	3.083	3.943	3.970	5.593	2.137	3.447	2.413	2.730	2.797	1.997	3.220	3.977	4.137	6.900	1.667	3.287	1.970	1.970	80.333	50.667	96.000	128.000	146.333	199.000	71.667	117.000	83.333	103.000	92.000	63.333	104.667	129.000	151.667	236.000	56.333	108.667	65.667	68.667	-	PREDICTED: LOW QUALITY PROTEIN: pentatricopeptide repeat-containing protein At4g39530 [Malus domestica]	-	-	-	-	-	-	-
Glyma.01G003700	6.187	6.260	5.720	6.560	5.797	9.743	4.657	9.963	5.830	10.253	5.357	7.400	5.367	6.693	5.587	10.467	4.070	8.367	4.680	10.513	133.000	127.667	114.000	136.000	138.333	221.333	99.333	216.667	129.667	246.667	112.667	149.000	110.000	137.667	128.000	227.667	88.333	177.000	99.333	235.000	-	PREDICTED: nucleophosmin [Cicer arietinum]	-	-	-	-	-	-	-
Glyma.01G003800	7.980	7.033	10.133	13.250	11.157	15.953	8.443	13.127	7.757	8.580	9.360	8.453	9.407	12.663	10.490	18.447	7.087	13.270	7.363	7.910	199.000	165.667	231.333	320.333	306.000	420.333	208.000	329.333	199.000	239.667	226.667	198.000	226.000	305.333	283.333	466.333	178.333	327.000	181.667	205.333	PRMT1	PREDICTED: probable protein arginine N-methyltransferase 1 [Glycine max]	-	-	-	-	-	GO:0008168//methyltransferase activity;GO:0008168//methyltransferase activity;GO:0008168//methyltransferase activity	GO:0006479//protein methylation;GO:0006479//protein methylation;GO:0006479//protein methylation
Glyma.01G003900	0.000	0.030	0.000	0.000	0.000	0.013	0.000	0.000	0.000	0.000	0.000	0.000	0.000	0.000	0.000	0.000	0.000	0.000	0.000	0.000	0.000	0.667	0.000	0.000	0.000	0.333	0.000	0.000	0.000	0.000	0.000	0.000	0.000	0.000	0.000	0.000	0.000	0.000	0.000	0.000	ACS7	PREDICTED: 1-aminocyclopropane-1-carboxylate synthase 7-like [Glycine max]	Metabolism;Metabolism;Metabolism	Global and overview maps;Global and overview maps;Amino acid metabolism	ko01100//Metabolic pathways;ko01110//Biosynthesis of secondary metabolites;ko00270//Cysteine and methionine metabolism	K01762;K01762;K01762	-	GO:0030170//pyridoxal phosphate binding	GO:0009058//biosynthetic process
Glyma.01G004000	0.027	0.053	0.053	0.060	0.027	0.053	0.000	0.177	0.080	0.073	0.000	0.140	0.107	0.030	0.030	0.103	0.057	0.080	0.000	0.050	0.333	0.667	0.667	0.667	0.333	0.667	0.000	2.333	1.000	1.000	0.000	1.667	1.333	0.333	0.333	1.333	0.667	1.000	0.000	0.667	PLA2-GAMMA	PREDICTED: probable phospholipase A2 homolog 1 [Cicer arietinum]	-	-	-	-	-	GO:0004623//phospholipase A2 activity;GO:0005509//calcium ion binding	GO:0016042//lipid catabolic process
Glyma.01G004100	23.327	21.087	29.407	27.120	14.440	25.530	12.290	15.403	20.897	18.973	23.183	28.673	29.247	28.760	28.183	25.553	21.863	20.240	27.500	23.513	1356.667	1163.667	1584.667	1532.000	922.000	1577.667	707.333	903.333	1247.333	1233.667	1307.000	1585.667	1629.333	1624.667	1770.333	1504.667	1282.000	1157.333	1588.333	1415.667	DDB_G0289029	IST1-like protein [Glycine soja]	Cellular Processes	Transport and catabolism	ko04144//Endocytosis	K19476	-	-	-
Glyma.01G004200	35.703	115.590	55.117	172.727	46.313	260.157	29.883	237.940	56.553	143.080	38.803	105.583	73.987	120.207	46.117	235.513	65.357	309.117	51.797	134.797	620.000	1914.000	894.667	2904.000	893.667	4758.000	515.000	4153.333	1016.000	2795.667	661.000	1736.000	1240.000	2049.667	886.667	4153.000	1149.667	5256.333	899.667	2450.333	At4g26220	PREDICTED: probable caffeoyl-CoA O-methyltransferase At4g26220 [Glycine max]	Metabolism;Metabolism;Metabolism;Metabolism;Metabolism;Metabolism	Global and overview maps;Global and overview maps;Biosynthesis of other secondary metabolites;Biosynthesis of other secondary metabolites;Amino acid metabolism;Biosynthesis of other secondary metabolites	ko01100//Metabolic pathways;ko01110//Biosynthesis of secondary metabolites;ko00940//Phenylpropanoid biosynthesis;ko00941//Flavonoid biosynthesis;ko00360//Phenylalanine metabolism;ko00945//Stilbenoid, diarylheptanoid and gingerol biosynthesis	K00588;K00588;K00588;K00588;K00588;K00588	-	GO:0008171//O-methyltransferase activity;GO:0008171//O-methyltransferase activity;GO:0008171//O-methyltransferase activity;GO:0008171//O-methyltransferase activity	-
Glyma.01G004300	53.383	47.813	53.273	62.123	53.397	81.340	52.693	75.727	54.613	64.497	54.847	55.807	47.917	64.630	49.437	85.127	47.917	72.243	47.797	53.477	567.033	481.103	521.843	635.063	622.787	912.087	554.270	810.977	594.933	764.840	563.990	556.383	486.763	661.150	572.360	910.630	512.693	753.200	501.147	589.230	RPL31	60S ribosomal protein L31 [Cajanus cajan]	Genetic Information Processing	Translation	ko03010//Ribosome	K02910	GO:0005622//intracellular;GO:0005622//intracellular;GO:0005840//ribosome;GO:0005840//ribosome	GO:0003735//structural constituent of ribosome;GO:0003735//structural constituent of ribosome	GO:0006412//translation;GO:0006412//translation
Glyma.01G004400	0.253	0.233	0.153	0.160	0.113	0.247	0.090	0.083	0.120	0.223	0.100	0.297	0.117	0.267	0.210	0.223	0.147	0.190	0.123	0.130	6.667	6.000	4.000	4.333	3.333	7.000	2.333	2.333	3.333	6.667	2.667	7.333	3.000	7.000	6.333	6.333	4.000	5.000	3.333	3.667	PCMP-H57	PREDICTED: pentatricopeptide repeat-containing protein At3g14330-like [Glycine max]	-	-	-	-	-	-	-
Glyma.01G004500	80.797	77.267	70.667	63.550	74.903	59.060	74.433	72.107	75.217	78.943	75.413	74.763	71.030	64.643	70.330	59.637	73.540	71.533	68.797	78.650	1898.333	1711.667	1536.000	1435.667	1954.333	1458.433	1717.333	1701.400	1812.000	2079.000	1721.667	1647.013	1601.000	1462.333	1797.000	1410.667	1735.333	1627.667	1590.667	1909.000	VPS32.2	PREDICTED: vacuolar protein sorting-associated protein 32 homolog 2-like [Glycine max]	Cellular Processes	Transport and catabolism	ko04144//Endocytosis	K12194	-	-	GO:0007034//vacuolar transport;GO:0007034//vacuolar transport
Glyma.01G004600	0.080	0.323	0.110	0.173	0.153	0.147	0.123	0.250	0.000	0.327	0.123	0.150	0.107	0.123	0.043	0.080	0.200	0.130	0.220	0.057	1.333	5.000	1.667	2.667	2.667	2.667	2.000	4.333	0.000	6.000	2.000	2.333	1.667	2.000	0.667	1.333	3.333	2.000	3.667	1.000	AGP20	Arabinogalactan peptide 20 [Glycine soja]	-	-	-	-	-	-	-
Glyma.01G004700	0.743	0.540	0.717	0.983	1.097	2.070	0.367	1.470	0.683	1.087	0.750	1.437	0.827	0.967	1.280	2.010	0.413	2.010	0.600	0.770	15.000	10.333	13.333	19.333	24.667	44.333	7.333	30.000	14.333	24.667	14.667	27.333	16.333	18.667	28.333	41.667	8.333	39.667	12.000	16.333	MND1	PREDICTED: meiotic nuclear division protein 1 homolog [Glycine max]	-	-	-	-	-	-	-
Glyma.01G004800	3.997	7.513	5.110	9.870	5.430	15.013	3.377	18.283	5.573	10.087	4.083	8.687	5.783	7.297	3.603	12.773	5.477	19.957	4.643	11.813	205.333	366.000	243.000	490.333	306.667	814.333	172.333	952.667	295.333	582.333	204.000	421.667	287.333	363.667	202.333	665.000	285.333	1012.667	236.000	631.667	At4g29180	PREDICTED: probable LRR receptor-like serine/threonine-protein kinase At4g29180 isoform X1 [Glycine max]	-	-	-	-	-	GO:0004672//protein kinase activity;GO:0004672//protein kinase activity;GO:0005515//protein binding;GO:0005515//protein binding	GO:0006468//protein phosphorylation;GO:0006468//protein phosphorylation
Glyma.01G004900	0.230	0.513	0.183	0.657	0.373	3.210	0.127	0.923	0.207	0.570	0.153	0.580	0.487	0.800	0.140	3.727	0.103	0.277	0.107	0.263	3.667	7.667	2.667	10.000	6.667	53.333	2.000	14.333	3.333	10.000	2.333	8.667	7.333	12.000	2.667	59.000	1.667	4.333	1.667	4.333	RAX3	transcription factor MYBJ6 [Glycine max]	-	-	-	-	-	-	-
Glyma.01G005000	43.597	20.090	34.463	27.770	57.750	22.130	43.940	35.737	49.097	32.317	38.853	22.933	36.577	23.867	44.450	26.743	37.013	28.457	32.123	36.513	1409.000	615.000	1029.667	868.333	2056.333	755.000	1408.000	1168.667	1633.667	1170.000	1219.667	697.000	1132.333	743.333	1561.333	873.000	1211.000	902.333	1026.000	1227.333	At2g19810	PREDICTED: zinc finger CCCH domain-containing protein 20 [Glycine max]	-	-	-	-	-	GO:0046872//metal ion binding	-
Glyma.01G005100	0.510	0.670	0.140	0.303	0.250	8.203	0.483	3.053	0.473	0.680	0.383	0.203	0.493	0.237	0.097	11.787	0.293	1.080	0.317	0.713	12.000	14.333	3.000	7.000	6.000	198.667	10.667	72.000	10.667	17.000	8.000	4.333	11.000	5.000	2.333	270.000	6.333	23.000	6.333	16.667	MIOX2	PREDICTED: inositol oxygenase 2-like [Arachis duranensis]	Metabolism;Metabolism	Carbohydrate metabolism;Carbohydrate metabolism	ko00562//Inositol phosphate metabolism;ko00053//Ascorbate and aldarate metabolism	K00469;K00469	GO:0005737//cytoplasm;GO:0005737//cytoplasm;GO:0005737//cytoplasm;GO:0005737//cytoplasm	GO:0005506//iron ion binding;GO:0005506//iron ion binding;GO:0005506//iron ion binding;GO:0005506//iron ion binding;GO:0050113//inositol oxygenase activity;GO:0050113//inositol oxygenase activity;GO:0050113//inositol oxygenase activity;GO:0050113//inositol oxygenase activity	GO:0019310//inositol catabolic process;GO:0019310//inositol catabolic process;GO:0019310//inositol catabolic process;GO:0019310//inositol catabolic process;GO:0055114//oxidation-reduction process;GO:0055114//oxidation-reduction process;GO:0055114//oxidation-reduction process;GO:0055114//oxidation-reduction process
Glyma.01G005200	3.353	2.893	3.047	2.420	3.300	1.950	3.740	3.897	4.210	4.007	3.857	3.320	2.770	2.710	2.390	2.443	3.540	3.227	5.093	3.940	169.667	140.000	143.667	120.000	185.667	104.667	189.333	202.333	221.333	228.333	190.333	158.667	136.333	133.000	132.333	125.667	183.333	162.667	256.333	208.667	GGT3	PREDICTED: gamma-glutamyltranspeptidase 3 [Glycine max]	Metabolism;Metabolism;Metabolism;Metabolism	Global and overview maps;Metabolism of other amino acids;Metabolism of other amino acids;Metabolism of other amino acids	ko01100//Metabolic pathways;ko00480//Glutathione metabolism;ko00460//Cyanoamino acid metabolism;ko00430//Taurine and hypotaurine metabolism	K00681;K00681;K00681;K00681	-	GO:0003840//gamma-glutamyltransferase activity	GO:0006749//glutathione metabolic process
Glyma.01G005300	12.650	13.377	11.750	13.573	12.713	13.543	14.743	16.337	14.047	16.050	12.980	17.623	14.080	13.220	10.980	14.037	13.777	15.217	12.663	16.633	160.333	161.667	138.333	165.333	178.333	182.667	185.667	210.333	183.667	228.000	160.333	210.333	172.667	162.000	152.667	180.667	177.667	190.667	159.000	220.333	At2g19790	AP-4 complex subunit sigma-1 [Cajanus cajan]	-	-	-	-	-	GO:0008565//protein transporter activity;GO:0008565//protein transporter activity;GO:0008565//protein transporter activity	GO:0015031//protein transport;GO:0015031//protein transport;GO:0015031//protein transport
Glyma.01G005400	8.197	7.487	7.720	7.733	5.273	5.617	10.313	9.250	7.983	6.543	9.150	9.243	6.097	8.277	4.917	5.970	6.787	8.227	6.560	5.490	237.000	202.333	203.333	216.333	166.667	176.667	300.000	273.333	239.000	215.000	261.000	257.667	170.667	237.333	158.000	173.667	199.667	231.000	187.667	167.667	PFK3	PREDICTED: ATP-dependent 6-phosphofructokinase 3 isoform X2 [Glycine max]	Metabolism;Metabolism;Metabolism;Metabolism;Metabolism;Genetic Information Processing;Metabolism;Metabolism;Metabolism	Global and overview maps;Global and overview maps;Global and overview maps;Global and overview maps;Carbohydrate metabolism;Folding, sorting and degradation;Carbohydrate metabolism;Carbohydrate metabolism;Carbohydrate metabolism	ko01100//Metabolic pathways;ko01110//Biosynthesis of secondary metabolites;ko01200//Carbon metabolism;ko01230//Biosynthesis of amino acids;ko00010//Glycolysis / Gluconeogenesis;ko03018//RNA degradation;ko00051//Fructose and mannose metabolism;ko00052//Galactose metabolism;ko00030//Pentose phosphate pathway	K00850;K00850;K00850;K00850;K00850;K00850;K00850;K00850;K00850	-	GO:0003872//6-phosphofructokinase activity;GO:0003872//6-phosphofructokinase activity	GO:0006096//glycolytic process;GO:0006096//glycolytic process
Glyma.01G005500	2.380	1.860	2.183	1.520	1.893	1.503	2.283	1.760	3.053	2.133	2.010	1.890	2.707	1.637	2.430	1.457	2.233	1.907	2.057	1.670	84.667	63.667	68.333	52.000	74.000	57.333	79.000	62.333	110.000	84.333	67.333	64.667	91.667	57.333	93.000	52.333	80.333	67.000	71.333	62.333	NAC073	PREDICTED: protein BEARSKIN2-like isoform X2 [Glycine max]	-	-	-	-	-	GO:0003677//DNA binding;GO:0003677//DNA binding;GO:0003677//DNA binding;GO:0003677//DNA binding;GO:0003677//DNA binding	GO:0006355//regulation of transcription, DNA-templated;GO:0006355//regulation of transcription, DNA-templated;GO:0006355//regulation of transcription, DNA-templated;GO:0006355//regulation of transcription, DNA-templated;GO:0006355//regulation of transcription, DNA-templated
Glyma.01G005600	0.040	0.050	0.113	0.070	0.033	0.013	0.123	0.080	0.083	0.083	0.030	0.057	0.027	0.050	0.010	0.043	0.053	0.073	0.110	0.050	1.000	1.333	2.667	2.000	1.000	0.333	3.333	2.000	2.333	2.333	0.667	1.333	0.667	1.333	0.333	1.000	1.333	2.000	3.000	1.333	LRX4	leucine-rich repeat extensin-like protein 4-like precursor [Glycine max]	-	-	-	-	-	GO:0005515//protein binding;GO:0005515//protein binding	-
Glyma.01G005700	0.000	0.000	0.000	0.000	0.000	0.030	0.033	0.000	0.000	0.000	0.000	0.000	0.030	0.000	0.037	0.000	0.000	0.000	0.000	0.033	0.000	0.000	0.000	0.000	0.000	0.333	0.333	0.000	0.000	0.000	0.000	0.000	0.333	0.000	0.333	0.000	0.000	0.000	0.000	0.333	APS1	Acid phosphatase 1, partial [Glycine soja]	-	-	-	-	-	GO:0003993//acid phosphatase activity	-
Glyma.01G005800	0.190	0.477	0.250	0.547	0.127	0.507	0.257	0.450	0.130	0.353	0.380	0.173	0.213	0.340	0.137	0.100	0.133	0.200	0.297	0.110	5.667	13.333	6.667	15.333	4.333	15.667	7.333	13.333	4.000	11.667	11.000	4.667	6.000	9.667	4.333	3.000	4.000	5.667	8.667	3.333	-	DUF1005 family protein [Medicago truncatula]	-	-	-	-	-	-	-
Glyma.01G005900	0.000	0.000	0.000	0.000	0.000	0.000	0.000	0.000	0.000	0.000	0.000	0.000	0.000	0.000	0.000	0.000	0.000	0.000	0.000	0.000	0.000	0.000	0.000	0.000	0.000	0.000	0.000	0.000	0.000	0.000	0.000	0.000	0.000	0.000	0.000	0.000	0.000	0.000	0.000	0.000	-	PREDICTED: profilin-4 [Glycine max]	-	-	-	-	-	-	-
Glyma.01G006000	80.027	45.550	27.130	58.557	61.637	43.933	35.067	84.403	67.227	55.803	69.633	52.547	38.910	22.833	37.020	25.140	53.440	54.700	45.660	75.720	1371.667	741.000	430.667	973.667	1166.000	797.000	597.333	1465.000	1187.667	1075.000	1156.000	851.000	638.333	378.333	691.667	436.667	926.667	923.333	774.667	1352.333	-	PREDICTED: suppressor protein SRP40-like [Ziziphus jujuba]	-	-	-	-	-	-	-
Glyma.01G006100	22.130	21.520	22.170	16.410	22.873	16.523	19.580	19.827	23.147	21.497	21.613	21.407	21.413	16.643	22.960	15.650	21.207	20.000	19.633	23.100	833.000	771.000	769.333	606.000	952.667	660.000	745.667	750.333	899.000	918.333	792.333	761.000	772.333	612.333	935.667	599.333	809.667	744.000	739.667	921.667	EMB1027	Arginine--tRNA ligase, cytoplasmic [Glycine soja]	Genetic Information Processing	Translation	ko00970//Aminoacyl-tRNA biosynthesis	K01887	GO:0005737//cytoplasm;GO:0005737//cytoplasm	GO:0000166//nucleotide binding;GO:0000166//nucleotide binding;GO:0004814//arginine-tRNA ligase activity;GO:0004814//arginine-tRNA ligase activity;GO:0005524//ATP binding;GO:0005524//ATP binding	GO:0006420//arginyl-tRNA aminoacylation;GO:0006420//arginyl-tRNA aminoacylation
Glyma.01G006200	75.187	54.263	46.023	27.757	53.930	23.717	62.840	65.010	65.930	81.657	62.947	69.127	43.790	29.070	44.787	22.057	66.427	44.607	69.543	85.803	383.000	264.667	217.667	137.333	300.333	128.000	317.667	331.667	345.333	464.000	312.667	329.333	213.667	143.000	253.333	115.000	340.667	220.333	350.667	455.333	-	PREDICTED: programmed cell death protein 4-like [Cicer arietinum]	-	-	-	-	-	-	-
Glyma.01G006300	12.993	6.020	8.350	5.297	8.783	4.947	6.743	6.170	9.930	5.227	12.000	9.150	8.080	4.333	8.190	3.007	10.107	5.117	8.803	9.873	262.333	116.333	156.000	102.667	197.000	105.667	135.333	126.667	207.667	119.000	235.333	174.000	156.667	85.333	179.000	62.000	206.667	102.000	176.333	208.000	-	hypothetical protein GLYMA_01G006300 [Glycine max]	-	-	-	-	-	-	-
Glyma.01G006400	17.563	13.520	18.027	16.997	19.950	19.663	15.247	17.430	16.880	16.500	16.953	14.800	16.747	17.653	19.227	19.567	15.117	17.760	15.693	14.233	663.000	485.333	627.667	619.667	827.000	780.333	573.667	665.667	654.000	694.667	621.333	522.667	604.000	645.000	790.000	744.667	575.333	659.333	583.667	558.667	EMB1027	PREDICTED: arginyl-tRNA synthetase isoform X1 [Glycine max]	Genetic Information Processing	Translation	ko00970//Aminoacyl-tRNA biosynthesis	K01887	GO:0005737//cytoplasm;GO:0005737//cytoplasm;GO:0005737//cytoplasm	GO:0000166//nucleotide binding;GO:0000166//nucleotide binding;GO:0000166//nucleotide binding;GO:0004814//arginine-tRNA ligase activity;GO:0004814//arginine-tRNA ligase activity;GO:0004814//arginine-tRNA ligase activity;GO:0005524//ATP binding;GO:0005524//ATP binding;GO:0005524//ATP binding	GO:0006420//arginyl-tRNA aminoacylation;GO:0006420//arginyl-tRNA aminoacylation;GO:0006420//arginyl-tRNA aminoacylation
Glyma.01G006500	289.690	222.190	157.227	95.527	116.037	64.703	196.030	115.363	278.817	253.350	251.787	163.030	162.940	114.533	128.433	56.550	209.387	98.473	215.673	221.757	17617.000	12810.667	8726.427	5455.513	7786.000	4121.667	11708.650	6935.667	17425.000	16911.227	14865.277	9181.667	9354.333	6533.190	8411.867	3398.333	12785.000	5749.567	12836.590	13763.000	Polr3b	PREDICTED: DNA-directed RNA polymerase III subunit 2-like isoform X1 [Glycine max]	Metabolism;Metabolism;Metabolism;Genetic Information Processing	Global and overview maps;Nucleotide metabolism;Nucleotide metabolism;Transcription	ko01100//Metabolic pathways;ko00230//Purine metabolism;ko00240//Pyrimidine metabolism;ko03020//RNA polymerase	K03021;K03021;K03021;K03021	-	GO:0003677//DNA binding;GO:0003677//DNA binding;GO:0003677//DNA binding;GO:0003677//DNA binding;GO:0003677//DNA binding;GO:0003677//DNA binding;GO:0003677//DNA binding;GO:0003677//DNA binding;GO:0003677//DNA binding;GO:0003899//DNA-directed RNA polymerase activity;GO:0003899//DNA-directed RNA polymerase activity;GO:0003899//DNA-directed RNA polymerase activity;GO:0003899//DNA-directed RNA polymer…	GO:0006351//transcription, DNA-templated;GO:0006351//transcription, DNA-templated;GO:0006351//transcription, DNA-templated;GO:0006351//transcription, DNA-templated;GO:0006351//transcription, DNA-templated;GO:0006351//transcription, DNA-templated;GO:0006351//transcription, DNA-templated;GO:0006351//transcription, DNA-templated;GO:0006351//transcription, DNA-templated
Glyma.01G006600	7.557	7.420	8.553	6.823	9.643	6.987	7.647	6.517	7.913	6.730	8.757	7.167	8.437	7.653	9.510	7.637	7.977	7.147	6.883	6.313	543.817	493.977	555.173	468.163	761.193	514.647	543.830	470.667	569.163	529.000	586.000	479.287	571.000	516.490	717.667	542.000	579.207	495.483	485.820	464.667	vps15	PREDICTED: phosphoinositide 3-kinase regulatory subunit 4-like [Glycine max]	Cellular Processes	Transport and catabolism	ko04136//Autophagy - other eukaryotes	K08333	-	GO:0004672//protein kinase activity;GO:0005515//protein binding;GO:0005515//protein binding;GO:0005524//ATP binding	GO:0006468//protein phosphorylation
Glyma.01G006700	15.003	12.490	14.477	11.060	17.063	7.890	22.413	11.330	14.640	14.013	13.117	17.450	15.177	14.133	15.883	9.067	20.270	12.170	16.240	14.507	647.667	512.333	579.000	461.333	812.667	360.000	961.333	494.667	651.667	679.333	548.333	709.667	625.333	592.667	753.333	398.667	884.667	519.000	692.667	651.000	AMP1	PREDICTED: probable glutamate carboxypeptidase 2 isoform X1 [Glycine max]	-	-	-	-	-	-	-
Glyma.01G006800	0.200	0.000	0.107	0.100	0.070	0.000	0.077	0.080	0.013	0.000	0.143	0.063	0.100	0.130	0.163	0.060	0.103	0.013	0.027	0.000	4.333	0.000	2.333	2.333	1.667	0.000	1.667	2.000	0.333	0.000	3.000	1.333	2.000	2.667	4.000	1.333	2.333	0.333	0.667	0.000	PME53	PREDICTED: probable pectinesterase 53 [Glycine max]	Metabolism;Metabolism	Global and overview maps;Carbohydrate metabolism	ko01100//Metabolic pathways;ko00040//Pentose and glucuronate interconversions	K01051;K01051	GO:0005618//cell wall;GO:0005618//cell wall;GO:0005618//cell wall	GO:0030599//pectinesterase activity;GO:0030599//pectinesterase activity;GO:0030599//pectinesterase activity	GO:0042545//cell wall modification;GO:0042545//cell wall modification;GO:0042545//cell wall modification
Glyma.01G006900	33.320	34.590	30.863	32.800	29.260	32.297	37.387	37.540	32.010	37.337	31.227	35.990	32.207	34.637	29.743	36.697	32.293	39.160	30.793	35.650	616.333	605.333	526.000	585.667	594.000	624.667	682.333	701.333	608.000	772.667	556.667	620.000	572.000	617.000	600.667	683.000	602.333	710.333	560.000	684.333	-	BnaC07g32060D [Brassica napus]	-	-	-	-	-	-	-
Glyma.01G007000	0.437	0.513	0.403	0.243	0.230	0.257	0.537	0.420	0.447	0.560	0.653	0.447	0.157	0.470	0.297	0.347	0.280	0.463	0.540	0.280	13.000	14.333	11.333	7.000	7.333	8.333	16.000	13.000	14.000	19.000	19.000	12.667	4.333	13.667	9.333	10.667	8.667	14.000	16.000	8.333	IQD31	PREDICTED: protein IQ-DOMAIN 14-like [Glycine max]	-	-	-	-	-	GO:0005515//protein binding;GO:0005515//protein binding	-
Glyma.01G007100	0.373	0.577	0.937	0.820	0.383	1.283	0.350	0.457	0.343	0.513	0.697	0.357	0.347	0.953	0.733	0.770	0.190	0.283	0.493	0.057	6.000	9.000	14.333	13.000	7.000	22.000	5.667	7.333	5.667	9.333	11.000	5.333	5.333	15.000	13.333	12.333	3.000	4.667	8.000	1.000	Slc47a2	PREDICTED: protein DETOXIFICATION 51-like [Glycine max]	-	-	-	-	GO:0016020//membrane	GO:0015238//drug transmembrane transporter activity;GO:0015297//antiporter activity	GO:0006855//drug transmembrane transport;GO:0055085//transmembrane transport
Glyma.01G007200	28.677	31.593	21.527	20.027	21.187	21.640	19.113	37.470	27.213	30.660	26.983	32.580	21.163	18.357	20.427	20.413	20.683	31.707	23.603	33.243	1005.000	1044.667	697.333	676.667	816.000	796.333	663.333	1330.667	981.000	1204.000	917.333	1073.667	710.000	621.000	772.333	721.333	732.333	1093.333	816.667	1210.667	HXK2	PREDICTED: hexokinase-1-like [Glycine max]	Metabolism;Metabolism;Metabolism;Metabolism;Metabolism;Metabolism;Metabolism;Metabolism	Global and overview maps;Global and overview maps;Global and overview maps;Carbohydrate metabolism;Carbohydrate metabolism;Carbohydrate metabolism;Carbohydrate metabolism;Carbohydrate metabolism	ko01100//Metabolic pathways;ko01110//Biosynthesis of secondary metabolites;ko01200//Carbon metabolism;ko00520//Amino sugar and nucleotide sugar metabolism;ko00010//Glycolysis / Gluconeogenesis;ko00500//Starch and sucrose metabolism;ko00051//Fructose and mannose metabolism;ko00052//Galactose metabolism	K00844;K00844;K00844;K00844;K00844;K00844;K00844;K00844	-	GO:0004396//hexokinase activity;GO:0004396//hexokinase activity;GO:0004396//hexokinase activity;GO:0005524//ATP binding;GO:0005524//ATP binding;GO:0005524//ATP binding;GO:0005536//glucose binding;GO:0005536//glucose binding;GO:0005536//glucose binding;GO:0016773//phosphotransferase activity, alcohol group as acceptor;GO:0016773//phosphotransferase activity, alcohol group as acceptor;GO:0016773//p…	GO:0001678//cellular glucose homeostasis;GO:0001678//cellular glucose homeostasis;GO:0001678//cellular glucose homeostasis;GO:0005975//carbohydrate metabolic process;GO:0005975//carbohydrate metabolic process;GO:0005975//carbohydrate metabolic process;GO:0046835//carbohydrate phosphorylation;GO:0046835//carbohydrate phosphorylation;GO:0046835//carbohydrate phosphorylation
Glyma.01G007300	0.830	1.407	0.630	0.777	0.540	1.990	0.683	5.910	0.573	1.607	0.600	1.167	0.597	0.607	0.497	2.037	0.930	4.087	0.710	1.727	29.000	46.667	20.333	26.000	20.667	73.333	23.333	208.000	20.667	62.333	20.000	38.333	20.333	20.333	19.000	71.667	32.333	139.667	24.333	62.000	HXK2	PREDICTED: hexokinase-1-like [Glycine max]	Metabolism;Metabolism;Metabolism;Metabolism;Metabolism;Metabolism;Metabolism;Metabolism	Global and overview maps;Global and overview maps;Global and overview maps;Carbohydrate metabolism;Carbohydrate metabolism;Carbohydrate metabolism;Carbohydrate metabolism;Carbohydrate metabolism	ko01100//Metabolic pathways;ko01110//Biosynthesis of secondary metabolites;ko01200//Carbon metabolism;ko00520//Amino sugar and nucleotide sugar metabolism;ko00010//Glycolysis / Gluconeogenesis;ko00500//Starch and sucrose metabolism;ko00051//Fructose and mannose metabolism;ko00052//Galactose metabolism	K00844;K00844;K00844;K00844;K00844;K00844;K00844;K00844	-	GO:0004396//hexokinase activity;GO:0005524//ATP binding;GO:0005536//glucose binding;GO:0016773//phosphotransferase activity, alcohol group as acceptor	GO:0001678//cellular glucose homeostasis;GO:0005975//carbohydrate metabolic process;GO:0046835//carbohydrate phosphorylation
Glyma.01G007400	3.510	7.907	3.863	12.220	3.613	14.060	2.470	10.327	4.253	10.440	3.900	5.640	4.530	11.507	3.330	13.763	3.063	11.443	3.373	6.310	193.667	412.667	196.667	652.000	221.000	819.000	135.333	576.333	241.333	644.333	209.333	292.667	240.333	612.000	198.667	766.000	172.667	621.000	183.667	361.667	HSL1	PREDICTED: receptor-like protein kinase 5 [Glycine max]	-	-	-	-	-	GO:0004672//protein kinase activity;GO:0005515//protein binding;GO:0005524//ATP binding	GO:0006468//protein phosphorylation
Glyma.01G007500	0.163	0.997	0.233	0.827	0.233	1.867	0.217	1.327	0.290	1.100	0.117	0.523	0.157	0.650	0.143	2.017	0.313	1.647	0.213	0.840	9.333	54.667	12.000	46.000	14.667	113.000	12.333	77.333	17.333	70.667	6.333	28.333	8.333	36.333	9.000	117.000	18.000	94.000	12.000	50.000	HSL1	PREDICTED: receptor-like protein kinase HSL1 [Glycine max]	-	-	-	-	-	GO:0004672//protein kinase activity;GO:0005515//protein binding;GO:0005524//ATP binding	GO:0006468//protein phosphorylation
Glyma.01G007600	0.000	0.000	0.000	0.000	0.000	0.000	0.000	0.067	0.000	0.000	0.000	0.000	0.000	0.000	0.000	0.000	0.000	0.000	0.000	0.000	0.000	0.000	0.000	0.000	0.000	0.000	0.000	0.667	0.000	0.000	0.000	0.000	0.000	0.000	0.000	0.000	0.000	0.000	0.000	0.000	-	hypothetical protein GLYMA_01G007600 [Glycine max]	-	-	-	-	-	-	-
Glyma.01G007700	4.867	5.593	5.447	7.713	4.120	8.977	5.213	8.757	5.017	5.893	4.373	5.490	5.157	6.797	4.617	8.633	5.117	9.950	4.977	5.127	193.667	212.000	201.333	296.000	179.333	378.000	206.333	353.333	205.333	263.000	169.667	206.333	196.333	260.667	199.333	347.333	206.667	388.667	196.000	212.667	TIM17-2	PREDICTED: mitochondrial import inner membrane translocase subunit TIM17-2-like [Glycine max]	-	-	-	-	GO:0005744//mitochondrial inner membrane presequence translocase complex	GO:0015450//P-P-bond-hydrolysis-driven protein transmembrane transporter activity	GO:0006886//intracellular protein transport
Glyma.01G007800	0.230	0.227	0.230	0.437	0.273	0.863	0.357	0.627	0.203	0.217	0.157	0.417	0.253	0.440	0.230	0.830	0.293	0.810	0.247	0.390	10.667	10.000	9.667	19.333	14.333	42.667	16.667	29.667	9.667	11.333	7.333	18.000	11.333	20.000	11.333	39.000	13.667	37.000	11.333	19.000	CMT3	PREDICTED: DNA (cytosine-5)-methyltransferase CMT3 [Glycine max]	Metabolism;Metabolism	Global and overview maps;Amino acid metabolism	ko01100//Metabolic pathways;ko00270//Cysteine and methionine metabolism	K00558;K00558	-	GO:0003682//chromatin binding	-
Glyma.01G007900	0.000	0.000	0.000	0.000	0.000	0.000	0.000	0.000	0.000	0.000	0.000	0.000	0.000	0.000	0.000	0.000	0.000	0.000	0.000	0.000	0.000	0.000	0.000	0.000	0.000	0.000	0.000	0.000	0.000	0.000	0.000	0.000	0.000	0.000	0.000	0.000	0.000	0.000	0.000	0.000	-	nucleotide-diphospho-sugar transferase domain protein [Medicago truncatula]	-	-	-	-	-	GO:0016757//transferase activity, transferring glycosyl groups;GO:0016757//transferase activity, transferring glycosyl groups	-
Glyma.01G008000	1.133	0.880	1.050	0.987	0.947	1.160	1.083	1.177	0.950	0.920	0.700	1.240	0.853	1.390	0.727	1.193	0.863	1.100	0.650	0.860	24.333	17.667	20.667	20.333	22.333	26.333	23.000	25.333	20.667	21.667	14.667	25.000	17.667	28.667	17.333	26.000	18.333	23.000	13.667	19.000	CB5LP	PREDICTED: cytochrome B5-like protein [Glycine max]	-	-	-	-	-	-	-
Glyma.01G008100	3.347	2.823	4.003	4.353	5.370	3.810	3.160	2.833	2.950	2.490	3.383	2.397	4.403	4.050	3.757	4.083	4.223	3.257	4.763	2.657	79.667	63.667	88.667	99.333	139.667	95.333	74.667	68.667	72.333	66.000	77.667	53.667	101.000	92.333	97.667	98.000	101.667	76.667	112.000	65.667	-	senescence/dehydration-associated-like protein [Medicago truncatula]	-	-	-	-	-	-	-
Glyma.01G008200	0.003	0.000	0.000	0.003	0.007	0.010	0.000	0.000	0.010	0.003	0.000	0.000	0.000	0.010	0.007	0.007	0.017	0.007	0.010	0.000	0.333	0.000	0.000	0.333	0.333	0.667	0.000	0.000	0.667	0.333	0.000	0.000	0.000	0.667	0.333	0.333	1.000	0.333	0.667	0.000	ABCB15	ABC transporter B family protein [Medicago truncatula]	Environmental Information Processing	Membrane transport	ko02010//ABC transporters	K05658	GO:0016021//integral component of membrane	GO:0005524//ATP binding;GO:0016887//ATPase activity;GO:0042626//ATPase activity, coupled to transmembrane movement of substances	GO:0006810//transport;GO:0055085//transmembrane transport
Glyma.01G008300	0.000	0.000	0.000	0.000	0.000	0.000	0.000	0.000	0.000	0.000	0.000	0.000	0.000	0.000	0.000	0.000	0.000	0.000	0.000	0.000	0.000	0.000	0.000	0.000	0.000	0.000	0.000	0.000	0.000	0.000	0.000	0.000	0.000	0.000	0.000	0.000	0.000	0.000	0.000	0.000	AHP4	PREDICTED: pseudo histidine-containing phosphotransfer protein 2-like [Glycine max]	Environmental Information Processing	Signal transduction	ko04075//Plant hormone signal transduction	K14490	-	-	-
Glyma.01G008400	30.473	38.820	16.387	19.857	38.837	30.727	10.833	20.277	17.803	23.173	29.323	40.843	19.333	17.573	30.813	32.263	10.513	18.780	15.433	24.947	735.333	887.667	364.667	463.667	1030.333	780.667	259.000	494.333	440.333	626.000	684.667	925.667	444.667	409.667	803.333	784.333	255.667	445.000	367.333	624.333	DDB_G0283291	PREDICTED: probable iron/ascorbate oxidoreductase DDB_G0283291-like isoform X1 [Glycine max]	-	-	-	-	-	GO:0016491//oxidoreductase activity;GO:0016491//oxidoreductase activity	GO:0055114//oxidation-reduction process;GO:0055114//oxidation-reduction process
Glyma.01G008500	809.087	877.693	661.517	619.003	634.993	459.343	932.823	620.353	914.590	1068.550	864.877	892.330	658.773	713.607	589.740	493.667	852.370	625.203	838.763	1051.410	30130.667	31019.597	22813.303	22297.667	26046.313	18071.333	34498.973	23431.927	35073.313	44656.253	31247.267	31315.000	23547.917	25677.620	23860.297	18579.000	32136.000	22946.973	30876.243	40723.613	-	PREDICTED: NADP-dependent malic enzyme-like [Glycine max]	Metabolism;Metabolism;Metabolism;Metabolism	Global and overview maps;Global and overview maps;Carbohydrate metabolism;Energy metabolism	ko01100//Metabolic pathways;ko01200//Carbon metabolism;ko00620//Pyruvate metabolism;ko00710//Carbon fixation in photosynthetic organisms	K00029;K00029;K00029;K00029	-	GO:0004471//malate dehydrogenase (decarboxylating) (NAD+) activity;GO:0004471//malate dehydrogenase (decarboxylating) (NAD+) activity;GO:0051287//NAD binding;GO:0051287//NAD binding	GO:0055114//oxidation-reduction process;GO:0055114//oxidation-reduction process
Glyma.01G008600	33.333	32.510	29.597	29.677	37.937	25.857	32.697	36.607	33.757	35.870	32.033	29.410	31.453	27.737	33.447	30.390	32.150	36.020	30.420	36.590	1287.000	1193.000	1059.000	1107.667	1613.000	1053.667	1253.667	1430.000	1342.333	1551.667	1198.000	1069.667	1162.333	1033.667	1399.000	1185.000	1256.000	1367.667	1161.000	1470.333	SKIP	GAMYB-binding protein [Glycine max]	Genetic Information Processing	Transcription	ko03040//Spliceosome	K06063	GO:0005681//spliceosomal complex	-	GO:0000398//mRNA splicing, via spliceosome
Glyma.01G008700	2.247	3.223	2.833	4.257	3.847	5.233	3.377	3.347	2.633	3.197	2.497	3.170	2.927	3.463	3.307	5.900	2.247	3.097	1.923	2.563	111.000	149.333	129.000	202.000	208.667	271.667	164.667	165.333	132.667	176.333	119.333	146.667	138.000	164.667	174.333	292.667	112.333	148.667	93.333	130.667	RDR5	PREDICTED: probable RNA-dependent RNA polymerase 5 [Glycine max]	-	-	-	-	-	GO:0003968//RNA-directed RNA polymerase activity;GO:0003968//RNA-directed RNA polymerase activity;GO:0003968//RNA-directed RNA polymerase activity	-
Glyma.01G008800	10.623	9.757	9.943	10.103	9.897	11.297	11.710	11.593	11.010	14.257	10.960	13.923	9.733	11.710	10.230	11.660	9.900	11.823	10.390	13.937	170.333	148.333	148.000	156.333	174.667	191.333	187.000	188.000	182.000	257.333	171.333	211.333	150.000	182.000	176.667	190.333	160.000	186.667	165.000	233.333	-	ribosomal protein S6 family protein [Medicago truncatula]	Genetic Information Processing	Translation	ko03010//Ribosome	K02990	GO:0005840//ribosome;GO:0005840//ribosome	GO:0003735//structural constituent of ribosome;GO:0003735//structural constituent of ribosome;GO:0019843//rRNA binding;GO:0019843//rRNA binding	GO:0006412//translation;GO:0006412//translation
Glyma.01G008900	7.927	8.353	9.370	9.113	9.737	8.113	10.130	8.330	8.763	7.590	8.500	7.130	8.693	8.550	9.633	8.990	7.767	8.160	7.807	6.807	345.667	343.667	375.333	384.000	467.000	371.333	437.000	366.667	392.000	370.667	357.333	292.667	360.667	359.000	454.000	393.000	339.667	348.333	335.333	307.000	GC1	PREDICTED: golgin candidate 1-like [Glycine max]	-	-	-	-	-	-	-
Glyma.01G009000	41.907	23.550	48.243	35.090	48.193	23.843	45.753	25.337	34.270	31.430	34.637	30.610	41.543	50.037	46.400	36.820	46.937	21.920	36.960	30.283	542.333	289.667	574.667	439.333	683.333	325.667	586.000	331.333	455.667	454.667	433.667	371.333	514.333	624.000	652.667	481.333	613.667	278.333	471.667	406.667	-	Avr9/Cf-9 rapidly elicited protein [Medicago truncatula]	-	-	-	-	-	-	-
Glyma.01G009100	0.000	0.010	0.000	0.000	0.000	0.010	0.000	0.000	0.013	0.000	0.000	0.030	0.017	0.000	0.000	0.000	0.000	0.000	0.000	0.000	0.000	0.393	0.000	0.000	0.000	0.397	0.000	0.000	0.547	0.000	0.000	1.170	0.640	0.000	0.000	0.000	0.000	0.000	0.000	0.000	ZMYM1	PREDICTED: zinc finger MYM-type protein 1-like [Glycine max]	-	-	-	-	-	GO:0046983//protein dimerization activity	-
Glyma.01G009200	15.233	15.293	47.290	60.443	30.183	23.863	79.643	29.603	21.530	19.440	19.187	19.667	41.633	58.423	29.557	29.037	57.010	38.160	24.873	13.693	358.333	341.333	1033.667	1380.667	786.333	594.667	1864.333	706.667	524.000	516.000	438.000	435.333	942.000	1334.333	762.667	693.667	1362.333	886.000	580.667	336.667	LFS	PREDICTED: lachrymatory-factor synthase-like [Glycine max]	-	-	-	-	-	-	-
Glyma.01G009300	13.223	14.987	18.307	19.483	17.340	27.420	18.503	22.373	13.510	17.057	15.517	16.263	17.877	20.790	15.723	26.833	15.730	18.847	11.910	13.480	550.147	592.667	705.707	782.667	797.333	1205.333	764.333	944.000	577.000	795.667	627.000	635.667	714.000	835.667	706.333	1131.000	661.333	773.333	489.333	583.000	STT3A	PREDICTED: dolichyl-diphosphooligosaccharide--protein glycosyltransferase subunit STT3A-like [Glycine max]	Metabolism;Genetic Information Processing;Metabolism	Global and overview maps;Folding, sorting and degradation;Glycan biosynthesis and metabolism	ko01100//Metabolic pathways;ko04141//Protein processing in endoplasmic reticulum;ko00510//N-Glycan biosynthesis	K07151;K07151;K07151	GO:0016020//membrane	GO:0004576//oligosaccharyl transferase activity	GO:0006486//protein glycosylation
Glyma.01G009400	37.487	28.680	27.960	20.607	41.517	20.613	26.507	21.717	35.053	28.490	35.573	25.347	33.963	17.523	39.983	15.287	30.013	19.117	33.453	29.970	2176.000	1580.333	1501.000	1154.667	2656.310	1262.333	1526.333	1276.333	2093.000	1852.000	2001.667	1386.667	1889.667	980.570	2513.667	894.667	1761.000	1091.333	1917.000	1806.667	-	DUF810 family protein [Medicago truncatula]	-	-	-	-	-	-	-
Glyma.01G009500	0.500	0.587	0.270	0.500	0.430	0.257	0.417	0.507	0.377	0.277	0.303	0.423	0.377	0.727	0.617	0.443	0.323	0.380	0.310	0.257	8.000	9.333	4.000	7.667	7.667	4.333	6.667	8.333	6.333	5.000	4.667	6.333	5.667	11.333	11.333	7.333	5.333	6.000	5.000	4.333	-	Isoflavone reductase like [Glycine soja]	-	-	-	-	-	-	-
Glyma.01G009600	7.627	5.593	6.070	4.580	7.647	4.123	6.383	3.273	7.530	6.490	8.847	6.230	5.087	4.957	5.200	6.680	6.123	3.130	7.483	5.033	178.333	124.000	131.333	102.667	196.667	101.667	148.000	77.333	181.333	170.000	200.667	137.333	114.333	111.333	134.667	157.667	144.667	72.000	173.000	122.333	APL	PREDICTED: myb family transcription factor APL-like isoform X1 [Glycine max]	-	-	-	-	-	-	-
Glyma.01G009700	0.767	0.680	0.457	0.530	0.370	0.380	0.803	0.877	0.647	0.803	0.557	0.337	0.607	0.567	0.460	0.320	0.570	0.333	0.767	0.370	32.000	26.667	17.333	21.333	16.667	16.333	32.667	37.000	27.333	37.000	22.333	12.667	24.000	22.333	21.333	13.333	23.667	13.333	31.000	15.667	-	Os06g0113900, partial [Oryza sativa Japonica Group]	-	-	-	-	-	-	-
Glyma.01G009800	4.133	4.403	4.420	6.143	4.960	6.943	4.687	6.507	4.597	4.910	4.207	5.173	4.220	5.753	4.520	6.647	4.250	7.667	4.187	4.013	60.667	61.333	60.000	86.667	79.333	107.333	67.667	97.000	69.000	80.667	60.000	71.333	58.667	81.000	70.000	98.667	62.667	109.000	60.333	60.667	-	similar to 50S ribosomal protein L35 [Lupinus angustifolius]	-	-	-	-	GO:0005622//intracellular;GO:0005840//ribosome	GO:0003735//structural constituent of ribosome	GO:0006412//translation
Glyma.01G009900	12.607	14.190	14.357	14.517	14.363	12.007	18.200	7.383	9.507	9.113	12.523	15.433	15.033	15.947	13.180	11.693	14.117	8.403	10.097	9.140	362.667	385.667	381.333	404.667	453.667	363.667	519.333	215.000	282.000	293.667	349.333	417.667	411.000	443.333	407.000	340.667	410.333	237.667	286.667	273.333	PLGG1	PREDICTED: plastidal glycolate/glycerate translocator 1, chloroplastic-like [Glycine max]	-	-	-	-	-	-	-
Glyma.01G010000	0.280	0.157	0.283	0.440	0.297	0.320	0.250	0.200	0.223	0.160	0.293	0.277	0.247	0.290	0.250	0.340	0.267	0.247	0.230	0.190	9.333	5.000	8.667	14.333	10.667	11.333	8.333	6.667	7.667	6.000	9.667	8.667	8.000	9.333	8.667	11.667	9.333	8.000	7.667	6.667	4CLL6	4-coumarate--CoA ligase-like 6 [Glycine soja]	Metabolism;Metabolism;Metabolism;Metabolism;Metabolism	Global and overview maps;Global and overview maps;Biosynthesis of other secondary metabolites;Metabolism of cofactors and vitamins;Amino acid metabolism	ko01100//Metabolic pathways;ko01110//Biosynthesis of secondary metabolites;ko00940//Phenylpropanoid biosynthesis;ko00130//Ubiquinone and other terpenoid-quinone biosynthesis;ko00360//Phenylalanine metabolism	K01904;K01904;K01904;K01904;K01904	-	GO:0003824//catalytic activity	GO:0008152//metabolic process
Glyma.01G010100	1.957	2.377	2.623	2.833	2.320	1.933	2.253	2.137	2.077	2.090	2.250	3.177	2.200	3.067	2.027	2.600	1.723	1.980	1.760	1.840	89.333	103.333	108.333	125.000	115.667	93.667	101.000	93.000	98.000	104.333	100.667	137.333	94.667	135.667	98.667	120.667	75.667	89.000	73.333	82.333	At1g32090	PREDICTED: CSC1-like protein At1g32090 [Glycine max]	-	-	-	-	GO:0016020//membrane;GO:0016020//membrane;GO:0016020//membrane	-	-
Glyma.01G010200	25.183	27.260	19.700	41.283	10.417	11.083	41.707	20.677	19.257	22.953	22.373	33.527	19.210	42.553	10.210	13.523	36.170	16.980	18.067	22.047	729.383	746.247	527.513	1154.210	331.870	338.667	1196.550	605.823	573.497	743.850	627.617	912.027	528.390	1187.307	319.540	394.150	1056.097	483.537	516.330	663.160	-	PREDICTED: phosphoribulokinase, chloroplastic [Glycine max]	Metabolism;Metabolism;Metabolism	Global and overview maps;Global and overview maps;Energy metabolism	ko01100//Metabolic pathways;ko01200//Carbon metabolism;ko00710//Carbon fixation in photosynthetic organisms	K00855;K00855;K00855	-	GO:0005524//ATP binding;GO:0016301//kinase activity	GO:0008152//metabolic process
Glyma.01G010300	41.477	42.403	35.993	30.673	33.353	26.110	40.230	25.550	37.433	34.637	40.760	39.450	34.747	28.283	36.383	25.350	34.757	25.837	33.690	35.900	836.333	809.000	671.667	596.333	744.000	559.333	803.000	522.667	776.000	782.667	799.000	752.667	673.667	551.667	805.667	524.000	708.000	513.333	673.333	755.000	SCAMP4	Secretory carrier-associated membrane protein 4 [Cajanus cajan]	-	-	-	-	GO:0016021//integral component of membrane;GO:0016021//integral component of membrane	-	GO:0015031//protein transport;GO:0015031//protein transport
Glyma.01G010400	33.560	26.470	36.867	36.373	50.203	52.997	22.237	27.833	29.877	29.260	36.500	29.123	35.893	36.363	50.483	53.377	21.753	26.183	26.370	24.673	1114.363	835.480	1131.773	1165.597	1834.267	1856.560	733.573	937.070	1018.713	1089.320	1177.110	911.313	1141.380	1164.923	1813.293	1790.833	732.487	855.417	865.260	851.787	Os07g0301200	DEAD-box RNA helicase [Glycine max]	-	-	-	-	-	GO:0003676//nucleic acid binding;GO:0005524//ATP binding	-
Glyma.01G010500	69.697	74.113	99.913	96.780	46.400	94.473	41.100	47.800	55.553	61.570	74.120	104.813	100.290	111.160	91.633	110.603	79.723	66.177	85.993	70.527	3774.333	3809.000	5009.333	5072.000	2771.000	5407.000	2212.000	2627.000	3099.000	3742.667	3897.000	5350.000	5213.000	5814.333	5405.000	6064.333	4369.333	3529.000	4604.667	3975.000	RPM1	NBS-LRR type disease resistance protein [Glycine max]	Organismal Systems	Environmental adaptation	ko04626//Plant-pathogen interaction	K13457	-	GO:0043531//ADP binding	-
Glyma.01G010600	23.253	24.443	20.447	20.420	17.410	17.927	23.253	25.147	24.393	28.877	20.230	24.823	20.757	20.557	18.237	21.757	25.720	25.950	23.117	25.683	290.000	290.667	236.000	246.000	240.000	235.667	288.333	317.333	314.667	404.000	244.667	292.333	246.667	247.667	248.333	275.000	324.667	317.333	285.333	334.000	-	Zinc finger and BTB domain-containing protein 11 isoform 1 [Theobroma cacao]	-	-	-	-	-	-	-
Glyma.01G010700	7.757	9.330	3.400	1.890	8.590	3.027	2.537	1.993	7.523	5.213	6.183	5.687	4.437	1.487	6.890	1.567	4.383	2.827	5.853	10.683	412.333	473.667	168.000	97.667	506.000	170.000	134.000	108.333	413.333	311.667	321.000	286.333	229.000	76.333	401.667	84.667	235.333	148.667	308.667	592.333	RPM1	PREDICTED: disease resistance protein RPM1-like [Glycine max]	Organismal Systems	Environmental adaptation	ko04626//Plant-pathogen interaction	K13457	-	GO:0043531//ADP binding	-
Glyma.01G010800	4.487	4.340	4.810	4.743	5.047	4.823	4.080	4.150	4.150	3.853	4.310	3.700	4.120	4.580	5.083	4.657	3.427	3.687	3.953	3.653	179.000	163.667	177.000	182.667	221.000	202.667	160.667	167.333	169.333	171.667	167.333	138.333	157.667	176.333	217.000	187.000	137.667	145.000	155.333	151.000	-	Phosphoribosylformylglycinamidine synthase 2 [Gossypium arboreum]	-	-	-	-	-	-	-
Glyma.01G010900	8.980	8.093	7.030	6.587	8.050	6.623	7.233	7.323	6.737	9.420	9.560	9.293	7.343	6.923	7.593	6.807	7.233	7.987	6.907	9.990	143.333	122.333	102.333	101.000	141.333	110.667	113.667	117.000	110.333	167.333	146.667	139.000	111.667	106.667	130.000	109.000	116.000	123.667	108.667	165.333	-	ATP-dependent RNA helicase Dbp73D isoform 1 [Theobroma cacao]	-	-	-	-	-	-	-
Glyma.01G011000	0.527	0.033	0.237	0.103	0.087	0.180	0.387	0.407	0.520	0.140	0.460	0.000	0.323	0.290	0.283	0.173	0.313	0.343	0.477	0.063	5.667	0.333	2.333	1.000	1.000	2.000	4.000	4.333	5.667	1.667	4.667	0.000	3.333	3.000	3.000	1.667	3.333	3.333	5.000	0.667	-	hypothetical protein glysoja_000911 [Glycine soja]	-	-	-	-	-	-	-
Glyma.01G011100	12.523	13.027	12.103	14.497	11.290	15.677	12.837	17.787	11.313	13.353	13.757	12.900	11.053	14.317	12.820	16.840	11.507	17.290	11.340	11.610	321.667	318.000	288.333	362.000	321.000	426.333	328.000	463.333	300.000	386.333	343.000	312.000	271.667	356.000	356.667	439.000	301.333	437.667	289.000	311.333	RPN9B	PREDICTED: 26S proteasome non-ATPase regulatory subunit 13 homolog B [Vigna radiata var. radiata] [Vigna radiata]	Genetic Information Processing	Folding, sorting and degradation	ko03050//Proteasome	K03039	-	GO:0005515//protein binding	-
Glyma.01G011200	21.540	20.680	23.207	19.593	20.600	18.800	22.880	15.777	18.610	19.087	20.633	18.420	23.100	22.123	21.880	18.350	21.370	15.163	18.953	15.103	1125.667	1028.667	1123.333	1003.333	1198.667	1049.667	1196.667	834.667	1008.667	1129.667	1057.667	917.667	1176.000	1133.333	1243.333	988.333	1141.667	798.333	991.667	834.667	XLG3	PREDICTED: extra-large guanine nucleotide-binding protein 3-like [Glycine max]	-	-	-	-	-	GO:0003924//GTPase activity;GO:0003924//GTPase activity;GO:0003924//GTPase activity;GO:0003924//GTPase activity;GO:0004871//signal transducer activity;GO:0004871//signal transducer activity;GO:0004871//signal transducer activity;GO:0004871//signal transducer activity;GO:0019001//guanyl nucleotide binding;GO:0019001//guanyl nucleotide binding;GO:0019001//guanyl nucleotide binding;GO:0019001//guany…	GO:0007186//G-protein coupled receptor signaling pathway;GO:0007186//G-protein coupled receptor signaling pathway;GO:0007186//G-protein coupled receptor signaling pathway;GO:0007186//G-protein coupled receptor signaling pathway
Glyma.01G011300	4.990	5.453	9.043	8.560	6.427	4.517	11.330	8.163	3.600	4.117	4.280	6.513	6.710	11.253	4.287	7.467	8.230	7.317	3.123	3.893	209.767	216.343	349.293	344.280	295.713	199.030	469.887	344.803	154.593	191.910	173.350	257.617	270.817	454.113	192.620	314.020	347.160	300.703	128.897	169.447	PCMP-H11	PREDICTED: pentatricopeptide repeat-containing protein At1g31920-like [Glycine max]	-	-	-	-	-	-	-
Glyma.01G011400	1.100	1.403	1.163	1.547	1.340	1.513	1.440	1.473	1.163	1.233	1.193	1.127	1.190	1.200	1.177	1.223	1.237	1.923	1.270	0.853	23.667	28.667	23.667	32.333	31.667	34.667	31.000	32.333	26.000	30.000	25.000	23.000	24.333	25.000	28.000	27.000	27.333	40.667	27.333	19.333	VPS25	PREDICTED: vacuolar protein sorting-associated protein 25-like isoform X3 [Glycine max]	Cellular Processes	Transport and catabolism	ko04144//Endocytosis	K12189	-	-	-
Glyma.01G011500	0.040	0.043	0.063	0.013	0.000	0.070	0.087	0.093	0.050	0.073	0.030	0.023	0.060	0.057	0.100	0.017	0.020	0.043	0.033	0.010	1.193	1.333	1.867	0.333	0.000	2.333	2.667	2.930	1.520	2.667	0.877	0.667	1.667	1.600	3.597	0.530	0.667	1.333	1.093	0.333	Dagla	Sn1-specific diacylglycerol lipase alpha [Glycine soja]	-	-	-	-	-	-	GO:0006629//lipid metabolic process
Glyma.01G011600	0.290	3.060	0.327	4.007	0.687	17.513	0.130	16.717	0.610	5.693	0.160	4.270	0.250	2.243	0.307	13.540	0.530	13.893	0.490	7.943	9.000	91.643	9.627	121.970	23.670	582.590	4.000	531.280	19.737	200.977	5.000	126.930	7.333	68.663	10.333	430.317	17.000	429.630	15.280	259.970	DAGLA	Sn1-specific diacylglycerol lipase alpha [Glycine soja]	-	-	-	-	-	-	GO:0006629//lipid metabolic process
Glyma.01G011700	0.273	1.017	0.493	1.113	0.517	2.727	0.510	1.837	0.553	0.953	0.350	1.003	0.473	1.107	0.397	2.150	0.660	2.033	0.407	0.940	8.567	30.323	14.040	33.387	17.620	89.303	15.447	57.197	17.407	33.090	10.650	29.050	14.183	33.220	13.047	66.647	20.507	61.630	12.437	30.220	PCMP-H11	PREDICTED: pentatricopeptide repeat-containing protein At1g31920-like [Glycine max]	-	-	-	-	-	-	-
Glyma.01G011800	0.033	0.000	0.060	0.000	0.090	0.000	0.000	0.003	0.033	0.000	0.007	0.023	0.043	0.053	0.053	0.010	0.023	0.000	0.090	0.000	0.473	0.000	0.800	0.000	1.333	0.000	0.000	0.070	0.480	0.000	0.123	0.333	0.667	0.733	0.737	0.137	0.333	0.000	1.240	0.000	-	Sn1-specific diacylglycerol lipase alpha [Glycine soja]	-	-	-	-	-	-	-
Glyma.01G011900	0.007	0.077	0.033	0.110	0.040	0.080	0.183	0.087	0.020	0.113	0.023	0.033	0.040	0.013	0.040	0.023	0.057	0.007	0.087	0.000	0.333	3.243	1.333	4.590	1.790	3.567	7.667	3.700	1.000	5.503	1.000	1.333	1.710	0.667	1.667	1.000	2.333	0.333	3.667	0.000	-	Ankyrin repeat-containing protein At3g12360 family [Cajanus cajan]	-	-	-	-	-	-	-
Glyma.01G012000	0.067	0.163	0.147	0.050	0.177	0.077	0.243	0.127	0.087	0.040	0.117	0.040	0.167	0.173	0.223	0.210	0.217	0.080	0.113	0.020	4.333	9.667	8.333	3.000	12.333	5.000	15.000	8.000	5.667	3.000	7.000	2.333	10.000	10.333	14.667	13.333	13.667	4.667	7.000	1.333	RGA2	NBS-LRR resistance protein [Medicago truncatula]	-	-	-	-	-	GO:0005515//protein binding;GO:0043531//ADP binding	-
Glyma.01G012100	0.780	1.763	0.827	0.430	1.253	0.300	2.670	1.360	1.067	0.860	0.787	0.167	1.190	0.753	1.837	0.153	2.157	0.310	0.983	0.173	27.667	59.333	26.667	14.667	48.333	11.333	93.000	48.333	38.000	33.667	26.667	5.667	39.667	25.333	72.333	5.667	77.000	10.667	34.000	6.333	Dagla	Sn1-specific diacylglycerol lipase alpha [Glycine soja]	-	-	-	-	-	-	GO:0006629//lipid metabolic process;GO:0006629//lipid metabolic process
Glyma.01G012200	0.367	0.157	0.443	0.257	0.580	0.367	0.333	0.257	0.283	0.397	0.433	0.377	0.233	0.453	0.397	0.290	0.313	0.200	0.213	0.473	10.333	4.333	11.667	7.000	18.000	11.000	9.333	7.433	8.333	12.667	12.007	10.090	6.333	12.333	12.667	8.333	9.000	5.667	6.000	14.000	Dagla	Sn1-specific diacylglycerol lipase alpha [Glycine soja]	-	-	-	-	-	-	GO:0006629//lipid metabolic process
Glyma.01G012300	2.733	1.753	1.667	2.263	2.550	2.270	2.017	1.953	2.403	2.933	2.647	3.147	1.350	2.007	2.153	2.853	2.410	2.220	3.090	2.963	19.667	12.000	11.000	15.333	19.667	17.333	14.333	14.000	17.667	23.667	18.667	21.333	9.333	14.000	16.667	20.667	17.333	15.333	22.000	22.000	AE7	PREDICTED: protein AE7-like [Glycine max]	-	-	-	-	-	-	-
Glyma.01G012400	11.193	10.060	9.120	8.610	10.123	8.147	11.283	8.673	10.163	9.973	9.783	10.317	9.523	9.470	9.043	10.740	11.253	10.017	9.853	10.323	298.667	254.333	225.000	222.000	296.667	229.667	298.667	235.667	278.667	297.667	252.333	258.333	243.333	244.333	264.000	291.333	303.000	263.000	259.333	286.000	-	PREDICTED: UV-B-induced protein At3g17800, chloroplastic-like isoform X1 [Glycine max]	-	-	-	-	-	-	-
Glyma.01G012500	47.023	48.870	44.163	33.770	52.777	36.327	46.940	39.467	47.553	48.607	48.143	51.843	47.880	37.397	46.150	37.283	44.753	42.230	45.707	49.080	1571.667	1553.090	1368.213	1096.740	1948.770	1284.667	1560.603	1337.737	1639.600	1825.067	1564.893	1630.933	1541.277	1210.000	1683.830	1264.333	1514.000	1390.420	1513.237	1709.643	IWS1	PREDICTED: transcription factor IWS1-like [Glycine max]	-	-	-	-	GO:0005634//nucleus	GO:0003677//DNA binding	GO:0006351//transcription, DNA-templated
Glyma.01G012600	0.000	0.000	0.000	0.000	0.000	0.000	0.000	0.000	0.000	0.000	0.000	0.000	0.000	0.000	0.000	0.000	0.000	0.000	0.000	0.000	0.000	0.000	0.000	0.000	0.000	0.000	0.000	0.000	0.000	0.000	0.000	0.000	0.000	0.000	0.000	0.000	0.000	0.000	0.000	0.000	-	hypothetical protein GLYMA_01G012600 [Glycine max]	-	-	-	-	-	-	-
Glyma.01G012700	0.000	0.000	0.000	0.000	0.000	0.000	0.000	0.000	0.000	0.000	0.000	0.000	0.000	0.000	0.000	0.000	0.000	0.000	0.000	0.000	0.000	0.000	0.000	0.000	0.000	0.000	0.000	0.000	0.000	0.000	0.000	0.000	0.000	0.000	0.000	0.000	0.000	0.000	0.000	0.000	KIN12A	PREDICTED: kinesin-like protein KIN12A [Glycine max]	-	-	-	-	GO:0005871//kinesin complex	GO:0003777//microtubule motor activity;GO:0005524//ATP binding;GO:0008017//microtubule binding	GO:0007018//microtubule-based movement
Glyma.01G012800	0.030	0.043	0.047	0.053	0.073	0.167	0.010	0.160	0.000	0.050	0.020	0.020	0.080	0.077	0.010	0.043	0.010	0.117	0.063	0.060	1.000	1.357	1.373	1.697	2.667	5.740	0.333	5.387	0.000	1.690	0.667	0.677	2.333	2.337	0.333	1.350	0.333	3.703	2.053	2.030	Dagla	Sn1-specific diacylglycerol lipase alpha [Glycine soja]	-	-	-	-	-	-	GO:0006629//lipid metabolic process
Glyma.01G012900	0.000	0.000	0.000	0.000	0.000	0.000	0.000	0.000	0.000	0.000	0.000	0.000	0.000	0.000	0.000	0.000	0.000	0.000	0.000	0.000	0.000	0.000	0.000	0.000	0.000	0.000	0.000	0.000	0.000	0.000	0.000	0.000	0.000	0.000	0.000	0.000	0.000	0.000	0.000	0.000	pif1	PREDICTED: ATP-dependent DNA helicase pfh1-like [Glycine max]	-	-	-	-	-	GO:0003678//DNA helicase activity;GO:0004386//helicase activity;GO:0005524//ATP binding	GO:0000723//telomere maintenance;GO:0006281//DNA repair
Glyma.01G013000	0.087	0.010	0.000	0.010	0.027	0.047	0.000	0.033	0.000	0.017	0.000	0.043	0.037	0.000	0.043	0.000	0.000	0.000	0.000	0.040	0.667	0.090	0.000	0.077	0.210	0.433	0.000	0.300	0.000	0.163	0.000	0.333	0.290	0.000	0.333	0.000	0.000	0.000	0.000	0.333	At3g12360	PREDICTED: ankyrin repeat-containing protein At3g12360-like, partial [Glycine max]	-	-	-	-	-	-	-
Glyma.01G013100	0.000	0.000	0.000	0.000	0.000	0.000	0.000	0.000	0.000	0.000	0.000	0.000	0.000	0.000	0.000	0.000	0.000	0.000	0.000	0.000	0.000	0.000	0.000	0.000	0.000	0.000	0.000	0.000	0.000	0.000	0.000	0.000	0.000	0.000	0.000	0.000	0.000	0.000	0.000	0.000	RGA2	NBS-LRR resistance protein [Medicago truncatula]	-	-	-	-	-	GO:0005515//protein binding;GO:0043531//ADP binding	-
Glyma.01G013200	0.000	0.000	0.000	0.000	0.000	0.000	0.000	0.000	0.000	0.000	0.000	0.000	0.000	0.000	0.000	0.000	0.000	0.000	0.000	0.000	0.000	0.000	0.000	0.000	0.000	0.000	0.000	0.000	0.000	0.000	0.000	0.000	0.000	0.000	0.000	0.000	0.000	0.000	0.000	0.000	Dagla	Sn1-specific diacylglycerol lipase alpha [Cajanus cajan]	-	-	-	-	-	-	GO:0006629//lipid metabolic process
Glyma.01G013300	0.000	0.000	0.000	0.000	0.000	0.000	0.000	0.000	0.000	0.000	0.000	0.000	0.000	0.000	0.000	0.000	0.000	0.000	0.000	0.000	0.000	0.000	0.000	0.000	0.000	0.000	0.000	0.000	0.000	0.000	0.000	0.000	0.000	0.000	0.000	0.000	0.000	0.000	0.000	0.000	At3g12360	Ankyrin repeat-containing protein [Glycine soja]	-	-	-	-	-	-	-
Glyma.01G013400	0.000	0.000	0.000	0.000	0.000	0.000	0.000	0.000	0.000	0.000	0.000	0.000	0.000	0.000	0.000	0.000	0.000	0.000	0.000	0.000	0.000	0.000	0.000	0.000	0.000	0.000	0.000	0.000	0.000	0.000	0.000	0.000	0.000	0.000	0.000	0.000	0.000	0.000	0.000	0.000	CRK10	Cysteine-rich receptor-like protein kinase 26 [Glycine soja]	-	-	-	-	-	GO:0004672//protein kinase activity;GO:0005524//ATP binding	GO:0006468//protein phosphorylation
Glyma.01G013500	4.097	2.783	5.643	5.763	3.660	2.837	5.820	7.157	5.240	3.980	4.823	3.260	6.033	6.663	5.787	4.200	5.120	7.050	5.400	3.090	176.330	113.303	224.037	239.030	172.557	128.910	247.783	312.140	231.223	190.533	199.527	132.597	248.210	277.267	269.230	180.833	222.060	297.377	228.700	137.813	CRK29	Cysteine-rich receptor-like protein kinase 29 [Cajanus cajan]	-	-	-	-	-	GO:0004672//protein kinase activity	GO:0006468//protein phosphorylation
Glyma.01G013600	8.543	9.217	10.413	9.367	9.137	9.827	8.807	13.330	9.290	9.347	9.280	9.273	9.037	11.200	9.630	10.183	9.457	11.483	8.817	9.297	273.667	280.667	311.000	292.333	324.667	334.667	282.667	433.333	309.000	338.000	290.333	280.667	279.667	347.667	334.333	332.333	307.333	364.333	281.333	311.333	-	PREDICTED: transcription factor HBP-1a isoform X1 [Glycine max]	-	-	-	-	-	GO:0003700//transcription factor activity, sequence-specific DNA binding;GO:0003700//transcription factor activity, sequence-specific DNA binding;GO:0003700//transcription factor activity, sequence-specific DNA binding;GO:0003700//transcription factor activity, sequence-specific DNA binding;GO:0043565//sequence-specific DNA binding;GO:0043565//sequence-specific DNA binding;GO:0043565//sequence-sp…	GO:0006355//regulation of transcription, DNA-templated;GO:0006355//regulation of transcription, DNA-templated;GO:0006355//regulation of transcription, DNA-templated;GO:0006355//regulation of transcription, DNA-templated
Glyma.01G013700	0.727	0.633	0.897	0.667	0.630	0.883	0.580	0.617	0.637	0.873	0.933	0.507	0.877	1.013	0.863	0.993	0.550	1.467	0.620	0.773	8.333	7.000	9.667	7.333	8.000	11.000	6.667	7.000	7.667	11.333	10.333	5.667	9.667	11.333	11.000	11.667	6.333	16.333	7.000	9.333	-	hypothetical protein GLYMA_01G013700 [Glycine max]	-	-	-	-	-	-	-
Glyma.01G013800	1.523	1.737	1.327	1.127	1.403	0.900	1.693	1.877	1.923	1.793	1.643	1.730	1.547	1.520	1.460	1.367	1.477	1.857	1.537	1.843	57.333	62.667	46.333	41.667	58.000	36.000	63.333	71.333	74.333	75.333	60.667	62.000	56.000	55.333	61.333	52.333	56.333	70.000	57.333	72.667	ATJ49	Chaperone protein dnaJ 49 [Morus notabilis]	-	-	-	-	-	-	-
Glyma.01G013900	13.923	19.827	13.613	19.680	16.763	15.713	12.640	13.917	15.363	17.050	12.433	15.870	15.787	18.637	17.287	15.510	16.797	16.517	13.717	18.817	315.000	423.000	284.667	429.333	415.000	372.667	281.000	317.333	352.000	430.000	270.000	336.333	343.667	405.667	423.333	353.000	382.000	363.333	306.000	438.667	XTH30	PREDICTED: probable xyloglucan endotransglucosylase/hydrolase protein 30 [Glycine max]	-	-	-	-	GO:0005618//cell wall;GO:0005618//cell wall;GO:0048046//apoplast;GO:0048046//apoplast	GO:0004553//hydrolase activity, hydrolyzing O-glycosyl compounds;GO:0004553//hydrolase activity, hydrolyzing O-glycosyl compounds;GO:0016762//xyloglucan:xyloglucosyl transferase activity;GO:0016762//xyloglucan:xyloglucosyl transferase activity	GO:0005975//carbohydrate metabolic process;GO:0005975//carbohydrate metabolic process;GO:0006073//cellular glucan metabolic process;GO:0006073//cellular glucan metabolic process
Glyma.01G014000	51.777	57.767	60.540	57.913	21.670	45.930	27.410	27.290	45.347	37.030	42.250	62.487	62.860	55.727	48.457	36.560	60.933	35.043	67.850	57.247	3095.663	3265.660	3358.330	3348.660	1422.663	2872.997	1633.333	1642.333	2779.997	2462.667	2449.667	3511.327	3604.993	3212.330	3136.317	2197.333	3690.663	2049.330	4015.997	3549.000	CSLD3	PREDICTED: cellulose synthase-like protein D2 [Glycine max]	-	-	-	-	GO:0016020//membrane;GO:0016020//membrane;GO:0016020//membrane;GO:0016020//membrane	GO:0016760//cellulose synthase (UDP-forming) activity;GO:0016760//cellulose synthase (UDP-forming) activity;GO:0016760//cellulose synthase (UDP-forming) activity;GO:0016760//cellulose synthase (UDP-forming) activity	GO:0030244//cellulose biosynthetic process;GO:0030244//cellulose biosynthetic process;GO:0030244//cellulose biosynthetic process;GO:0030244//cellulose biosynthetic process
Glyma.01G014100	1.860	2.493	1.643	1.340	3.410	0.797	2.237	0.740	1.817	1.103	2.140	1.743	2.763	1.963	1.840	0.913	2.303	1.003	1.330	1.257	61.333	76.333	49.667	42.000	122.000	26.667	72.000	24.667	61.333	39.333	67.667	53.333	85.667	61.000	63.667	29.667	76.667	32.333	43.333	42.333	abhd17c	PREDICTED: alpha/beta hydrolase domain-containing protein 17B-like isoform X1 [Glycine max]	-	-	-	-	-	-	-
Glyma.01G014200	3.180	3.890	2.980	3.623	4.160	7.223	2.637	4.770	3.310	3.527	2.663	3.870	3.810	3.390	3.563	7.010	3.623	5.763	3.223	4.810	101.667	118.333	88.000	113.667	145.667	245.000	84.000	155.000	109.333	126.667	83.333	117.000	117.333	105.333	125.000	227.333	118.000	182.000	102.000	160.667	PLSB	PREDICTED: glycerol-3-phosphate acyltransferase, chloroplastic-like [Glycine max]	Metabolism;Metabolism;Metabolism	Global and overview maps;Lipid metabolism;Lipid metabolism	ko01100//Metabolic pathways;ko00564//Glycerophospholipid metabolism;ko00561//Glycerolipid metabolism	K00630;K00630;K00630	-	GO:0004366//glycerol-3-phosphate O-acyltransferase activity;GO:0004366//glycerol-3-phosphate O-acyltransferase activity;GO:0016746//transferase activity, transferring acyl groups;GO:0016746//transferase activity, transferring acyl groups	GO:0008152//metabolic process;GO:0008152//metabolic process
Glyma.01G014300	0.000	0.000	0.000	0.000	0.000	0.000	0.000	0.000	0.000	0.000	0.000	0.000	0.000	0.000	0.000	0.000	0.000	0.000	0.000	0.000	0.000	0.000	0.000	0.000	0.000	0.000	0.000	0.000	0.000	0.000	0.000	0.000	0.000	0.000	0.000	0.000	0.000	0.000	0.000	0.000	DAD1	PREDICTED: dolichyl-diphosphooligosaccharide--protein glycosyltransferase subunit DAD1-like, partial [Glycine max]	Metabolism;Genetic Information Processing;Metabolism	Global and overview maps;Folding, sorting and degradation;Glycan biosynthesis and metabolism	ko01100//Metabolic pathways;ko04141//Protein processing in endoplasmic reticulum;ko00510//N-Glycan biosynthesis	K12668;K12668;K12668	GO:0008250//oligosaccharyltransferase complex;GO:0016021//integral component of membrane	GO:0004579//dolichyl-diphosphooligosaccharide-protein glycotransferase activity	-
Glyma.01G014400	3.110	3.323	3.653	4.353	4.310	3.903	3.150	4.003	2.887	3.107	3.310	3.740	2.980	4.050	4.083	4.887	2.700	3.690	2.593	3.273	71.333	72.667	77.000	96.000	109.000	92.667	70.333	90.667	68.000	79.333	75.000	81.000	66.667	89.000	103.000	111.333	61.000	80.000	58.667	78.333	At1g32220	rossmann-fold NAD(P)-binding domain protein [Medicago truncatula]	-	-	-	-	-	GO:0003824//catalytic activity;GO:0003824//catalytic activity;GO:0050662//coenzyme binding;GO:0050662//coenzyme binding	-
Glyma.01G014500	2.170	2.393	3.213	3.450	3.633	3.730	2.303	2.660	2.093	2.157	2.443	2.757	3.010	3.653	3.593	4.693	1.817	2.580	2.203	1.833	57.667	60.667	80.000	90.333	107.667	106.333	61.333	72.333	58.000	64.667	64.000	69.333	77.333	96.000	103.667	127.333	50.000	68.333	59.000	51.000	-	survival motor neuron protein [Medicago truncatula]	-	-	-	-	-	-	-
Glyma.01G014600	3.707	3.203	2.263	1.550	3.097	2.207	1.863	1.787	2.630	2.537	3.927	3.070	2.527	1.290	3.370	1.380	2.303	1.480	2.723	2.933	183.000	150.000	102.667	74.000	168.667	114.333	91.000	87.667	132.000	140.000	186.333	142.000	118.333	61.000	179.000	68.000	115.000	71.333	133.000	149.333	ROC3	Homeobox-leucine zipper protein ROC3 [Glycine soja]	-	-	-	-	-	GO:0003677//DNA binding;GO:0003677//DNA binding;GO:0003677//DNA binding;GO:0003677//DNA binding;GO:0003677//DNA binding;GO:0008289//lipid binding;GO:0008289//lipid binding;GO:0008289//lipid binding;GO:0008289//lipid binding;GO:0008289//lipid binding;GO:0008289//lipid binding	-
Glyma.01G014700	4.983	23.450	11.600	32.783	2.463	43.937	1.873	18.263	4.130	18.827	4.237	18.087	13.393	25.057	8.740	23.623	9.867	12.757	12.000	14.737	261.000	1176.000	565.333	1700.000	145.333	2468.333	99.333	993.667	223.667	1114.667	214.667	894.000	679.333	1278.667	498.333	1258.333	528.333	654.000	630.333	803.000	JMJ706	Lysine-specific demethylase REF6 [Glycine soja]	-	-	-	-	-	-	-
Glyma.01G014800	1.953	2.413	1.913	1.867	2.097	1.410	1.590	1.807	1.570	1.967	2.037	2.230	2.130	3.323	1.687	2.820	1.007	2.213	1.227	1.263	44.000	52.000	40.333	41.000	52.333	34.000	35.667	41.333	36.667	50.333	45.667	48.000	46.333	72.667	40.667	65.000	23.333	49.333	27.667	30.000	KAN2	PREDICTED: probable transcription factor KAN2 [Glycine max]	-	-	-	-	-	-	-
Glyma.01G014900	4.893	4.527	4.103	3.197	3.950	3.483	4.070	3.147	4.230	4.910	4.967	5.017	4.230	4.133	4.600	3.513	3.903	2.920	4.437	4.953	132.000	115.667	102.333	82.667	116.000	98.667	108.333	86.333	116.667	147.667	129.000	128.000	108.333	107.000	134.667	95.000	105.667	76.667	117.667	138.333	SKL2	PREDICTED: probable inactive shikimate kinase like 2, chloroplastic [Glycine max]	-	-	-	-	-	-	-
Glyma.01G015000	88.260	85.713	89.237	78.567	88.270	73.273	78.737	83.423	80.993	82.230	85.917	77.547	84.743	84.263	82.037	72.070	76.353	78.763	77.060	77.863	3833.500	3528.383	3583.770	3299.013	4213.827	3356.800	3394.223	3670.733	3615.950	4001.003	3620.263	3169.070	3529.460	3531.960	3866.767	3161.563	3354.203	3368.493	3304.897	3513.363	RCD1	PREDICTED: inactive poly [ADP-ribose] polymerase RCD1 [Glycine max]	-	-	-	-	-	-	-
Glyma.01G015100	9.540	10.137	10.360	13.483	8.283	10.120	13.720	11.890	9.650	10.300	10.177	11.930	10.853	14.763	8.437	12.323	11.710	13.770	9.360	8.270	220.667	225.667	219.667	307.333	212.000	245.667	322.333	285.667	230.667	267.667	228.667	254.667	241.667	329.000	216.667	290.667	277.667	318.667	215.000	202.667	PG1	PREDICTED: plastoglobulin-1, chloroplastic [Glycine max]	-	-	-	-	-	-	-
Glyma.01G015200	0.293	0.443	0.470	0.350	0.400	0.510	0.327	0.480	0.253	0.180	0.333	0.310	0.497	0.220	0.603	0.483	0.280	0.370	0.550	0.383	6.667	9.337	10.003	7.667	10.000	12.333	7.333	11.003	6.000	4.667	7.333	6.667	10.670	4.667	15.343	11.003	6.333	8.333	12.340	9.000	RCD1	PREDICTED: inactive poly [ADP-ribose] polymerase RCD1 [Glycine max]	-	-	-	-	-	-	-
Glyma.01G015300	2.943	2.080	2.707	2.580	2.913	2.507	3.267	4.283	2.640	2.910	2.700	2.907	2.707	3.037	2.770	3.853	2.440	3.477	2.657	2.743	49.000	35.333	45.333	43.000	55.000	46.333	54.333	77.667	47.000	57.000	46.333	46.000	45.000	53.000	55.333	67.333	42.333	57.000	45.000	50.000	-	BnaA09g24460D [Brassica napus]	-	-	-	-	-	-	-
Glyma.01G015400	11.253	5.713	5.187	3.390	4.057	2.603	7.650	3.977	5.200	5.080	8.587	4.063	3.690	2.663	4.270	1.397	6.253	1.983	6.113	3.417	161.333	77.333	68.667	46.667	63.667	39.000	108.333	57.333	76.667	81.000	118.667	55.000	50.333	36.667	67.667	20.000	90.667	28.000	86.333	50.667	-	BnaC04g09660D [Brassica napus]	-	-	-	-	-	-	-
Glyma.01G015500	33.987	29.193	29.487	28.743	26.160	25.043	25.833	25.583	27.693	33.997	30.993	35.150	27.917	29.177	26.417	25.757	27.700	24.980	30.973	31.610	693.687	567.333	558.007	569.003	589.340	541.007	523.007	530.013	584.000	779.333	614.027	676.673	548.667	575.000	585.673	533.370	573.000	503.000	625.667	672.680	BPA1	PREDICTED: binding partner of ACD11 1-like [Glycine max]	-	-	-	-	-	GO:0003676//nucleic acid binding	-
Glyma.01G015600	6.870	9.427	7.467	11.367	4.453	9.373	4.237	5.863	4.983	6.323	5.600	7.340	7.463	8.007	5.707	7.357	4.730	4.090	6.850	5.257	173.667	227.000	175.333	277.667	125.000	251.333	106.667	150.667	130.333	180.333	138.333	176.000	181.000	196.667	155.333	188.667	121.333	102.000	171.667	139.000	SYP22	PREDICTED: syntaxin-22-like isoform X1 [Glycine max]	Cellular Processes;Genetic Information Processing	Transport and catabolism;Folding, sorting and degradation	ko04145//Phagosome;ko04130//SNARE interactions in vesicular transport	K08488;K08488	-	GO:0005515//protein binding	-
Glyma.01G015700	2.530	2.423	2.600	2.217	2.803	2.593	2.560	1.953	2.453	2.473	2.057	2.847	2.213	2.657	2.637	2.823	2.133	2.373	2.137	2.200	71.667	59.000	68.333	57.667	108.000	70.000	83.667	64.667	75.667	82.667	66.000	75.000	64.667	69.333	79.667	73.000	67.000	70.333	61.000	58.333	-	protein SAMBA [Arabidopsis thaliana]	-	-	-	-	-	-	-
Glyma.01G015800	0.023	0.000	0.043	0.023	0.073	0.000	0.000	0.000	0.000	0.000	0.023	0.023	0.000	0.040	0.047	0.047	0.020	0.000	0.000	0.000	0.333	0.000	0.667	0.333	1.333	0.000	0.000	0.000	0.000	0.000	0.333	0.333	0.000	0.667	1.000	0.667	0.333	0.000	0.000	0.000	MKK10	PREDICTED: mitogen-activated protein kinase kinase 10 [Glycine max]	-	-	-	-	-	-	-
Glyma.01G015900	15.823	15.553	15.467	18.200	15.740	19.537	11.023	14.607	13.127	15.013	15.777	16.263	15.297	16.010	16.237	18.577	12.007	13.063	13.607	14.723	624.667	583.333	562.667	696.333	683.000	813.667	432.000	586.000	534.000	666.000	604.000	605.000	578.667	611.000	698.333	739.000	481.000	507.000	530.667	603.667	HSFA1D	PREDICTED: heat shock factor protein HSF8-like [Glycine max]	-	-	-	-	GO:0005634//nucleus	GO:0003700//transcription factor activity, sequence-specific DNA binding;GO:0043565//sequence-specific DNA binding	GO:0006355//regulation of transcription, DNA-templated
Glyma.01G016000	0.000	0.000	0.000	0.000	0.000	0.000	0.183	0.000	0.000	0.000	0.000	0.000	0.000	0.000	0.000	0.000	0.000	0.000	0.000	0.000	0.000	0.000	0.000	0.000	0.000	0.000	0.667	0.000	0.000	0.000	0.000	0.000	0.000	0.000	0.000	0.000	0.000	0.000	0.000	0.000	-	hypothetical protein GLYMA_01G016000 [Glycine max]	-	-	-	-	-	-	-
Glyma.01G016100	0.910	0.747	1.047	0.723	1.533	1.230	0.910	0.737	1.147	0.993	1.190	0.930	0.997	0.980	1.463	1.293	0.637	0.590	0.740	1.030	35.333	27.667	38.000	27.667	66.333	51.333	35.333	29.333	46.333	43.333	45.000	34.000	38.333	36.667	61.333	51.333	25.333	23.000	28.667	42.000	At1g05670	PREDICTED: pentatricopeptide repeat-containing protein At1g12300, mitochondrial-like [Glycine max]	-	-	-	-	-	-	-
Glyma.01G016200	2.063	2.143	2.310	2.753	3.047	2.077	2.770	2.633	2.490	2.497	2.770	2.290	2.320	3.077	2.463	2.467	2.763	2.707	2.570	2.310	62.557	61.560	64.590	79.407	100.890	66.007	82.580	80.453	76.880	84.127	80.780	64.610	67.110	89.407	78.977	76.293	85.033	80.017	76.323	71.803	Rnf14	E3 ubiquitin-protein ligase RNF14 [Glycine soja]	-	-	-	-	-	GO:0004842//ubiquitin-protein transferase activity	GO:0016567//protein ubiquitination
Glyma.01G016300	0.393	0.097	0.100	0.773	0.020	0.197	0.450	0.753	0.367	0.613	0.270	0.303	0.493	0.813	0.077	0.303	0.527	0.683	0.373	0.537	1.777	0.440	0.410	3.260	0.110	0.993	2.087	3.547	1.787	3.207	1.220	1.390	2.223	3.593	0.357	1.373	2.300	2.983	1.677	2.530	-	PREDICTED: E3 ubiquitin-protein ligase RNF14 [Vigna radiata var. radiata] [Vigna radiata]	-	-	-	-	-	GO:0004842//ubiquitin-protein transferase activity;GO:0005515//protein binding	GO:0016567//protein ubiquitination
Glyma.01G016400	4.320	4.130	4.230	3.693	4.087	3.467	4.623	4.620	4.783	4.270	4.260	3.943	3.877	4.417	3.623	4.137	3.840	4.537	3.853	4.207	83.667	76.000	76.333	70.333	89.000	71.667	89.667	91.667	96.667	93.000	80.667	72.667	71.667	82.667	77.333	82.000	76.000	87.667	74.333	84.333	Alg14	PREDICTED: UDP-N-acetylglucosamine transferase subunit ALG14 homolog isoform X2 [Glycine max]	Metabolism;Metabolism	Global and overview maps;Glycan biosynthesis and metabolism	ko01100//Metabolic pathways;ko00510//N-Glycan biosynthesis	K07441;K07441	-	-	-
Glyma.01G016500	9.550	9.013	10.687	8.250	10.927	5.840	9.243	6.497	7.903	8.730	11.523	10.953	9.360	11.130	10.197	8.777	6.717	5.670	8.023	7.963	652.667	585.000	672.000	544.667	820.333	416.667	625.000	450.000	555.000	666.667	766.000	700.333	605.667	726.000	756.333	599.000	461.000	378.667	538.333	561.000	ABCB2	PREDICTED: ABC transporter B family member 2-like [Glycine max]	Environmental Information Processing	Membrane transport	ko02010//ABC transporters	K05658	GO:0016021//integral component of membrane;GO:0016021//integral component of membrane	GO:0005524//ATP binding;GO:0005524//ATP binding;GO:0016887//ATPase activity;GO:0016887//ATPase activity;GO:0042626//ATPase activity, coupled to transmembrane movement of substances;GO:0042626//ATPase activity, coupled to transmembrane movement of substances	GO:0006810//transport;GO:0006810//transport;GO:0055085//transmembrane transport;GO:0055085//transmembrane transport
Glyma.01G016600	1.643	0.903	1.330	1.477	1.567	1.553	1.170	0.863	1.863	1.123	1.367	1.547	1.810	1.410	1.677	1.300	1.827	1.863	1.393	1.427	35.000	18.333	26.333	30.333	37.333	34.667	24.667	18.667	41.000	26.667	28.000	31.000	37.333	28.667	38.000	28.000	39.000	39.667	29.333	31.667	MYB39	PREDICTED: transcription factor MYB39 isoform X1 [Glycine max]	-	-	-	-	-	-	-
Glyma.01G016700	1.550	1.000	0.750	1.077	1.480	1.533	0.983	1.107	1.523	1.110	1.457	1.043	1.177	0.870	1.803	1.497	0.750	1.540	1.410	1.380	26.333	16.333	11.667	17.667	28.000	27.333	16.667	19.333	26.667	21.000	24.333	16.667	18.667	14.333	32.667	25.333	12.667	25.667	23.667	24.333	ITPK1	PREDICTED: inositol-tetrakisphosphate 1-kinase 1-like [Glycine max]	Metabolism;Environmental Information Processing;Metabolism	Global and overview maps;Signal transduction;Carbohydrate metabolism	ko01100//Metabolic pathways;ko04070//Phosphatidylinositol signaling system;ko00562//Inositol phosphate metabolism	K00913;K00913;K00913	GO:0005622//intracellular	GO:0000287//magnesium ion binding;GO:0005524//ATP binding;GO:0047325//inositol tetrakisphosphate 1-kinase activity;GO:0052725//inositol-1,3,4-trisphosphate 6-kinase activity;GO:0052726//inositol-1,3,4-trisphosphate 5-kinase activity	GO:0032957//inositol trisphosphate metabolic process
Glyma.01G016800	21.017	22.177	16.607	18.040	22.690	15.347	19.037	19.313	23.097	22.960	19.517	19.887	18.103	14.850	17.083	13.620	23.217	18.277	21.273	26.173	562.667	562.000	409.333	463.000	665.667	432.667	504.000	524.000	634.667	687.000	507.000	499.000	462.333	382.333	493.333	368.333	627.000	480.333	561.000	727.000	At4g09580	PREDICTED: uncharacterized membrane protein At4g09580 [Glycine max]	-	-	-	-	-	-	-
Glyma.01G016900	18.287	15.853	15.177	12.740	17.870	12.803	14.437	16.613	19.447	18.503	19.410	14.253	16.243	11.367	18.103	12.943	15.673	18.017	18.780	18.640	639.000	523.667	489.000	429.667	686.000	471.000	499.667	586.000	698.333	723.667	656.333	468.333	545.333	382.667	684.667	456.000	551.333	619.000	646.667	674.667	RBM34	PREDICTED: RNA-binding protein 34-like [Glycine max]	-	-	-	-	-	GO:0003676//nucleic acid binding	-
Glyma.01G017000	79.557	69.907	40.577	41.317	46.963	31.010	62.077	151.857	107.197	101.293	83.103	68.920	43.693	26.977	38.447	29.290	61.843	146.287	77.620	124.100	1620.667	1348.333	762.333	808.667	1050.667	665.667	1253.000	3121.667	2245.000	2306.667	1644.667	1318.667	852.000	530.000	851.333	602.000	1271.667	2923.000	1560.667	2625.667	-	Tetratricopeptide-like helical [Cynara cardunculus var. scolymus] [Cynara cardunculus]	-	-	-	-	-	-	-
Glyma.01G017100	19.927	23.217	21.043	25.703	15.820	28.857	15.650	26.960	21.420	25.060	20.667	25.880	21.970	27.123	18.253	28.970	20.920	29.397	20.140	25.397	447.000	493.333	436.000	556.667	389.667	685.000	348.667	613.333	495.000	629.333	449.000	546.333	474.667	588.333	442.000	655.667	473.000	649.667	446.333	593.667	TKPR1	PREDICTED: cinnamoyl-CoA reductase 2-like [Glycine max]	-	-	-	-	-	GO:0003854//3-beta-hydroxy-delta5-steroid dehydrogenase activity;GO:0016616//oxidoreductase activity, acting on the CH-OH group of donors, NAD or NADP as acceptor	GO:0006694//steroid biosynthetic process;GO:0055114//oxidation-reduction process
Glyma.01G017200	0.000	0.000	0.000	0.000	0.000	0.000	0.000	0.000	0.000	0.000	0.000	0.000	0.053	0.000	0.000	0.000	0.000	0.000	0.000	0.000	0.000	0.000	0.000	0.000	0.000	0.000	0.000	0.000	0.000	0.000	0.000	0.000	0.667	0.000	0.000	0.000	0.000	0.000	0.000	0.000	ATL29	PREDICTED: RING-H2 finger protein ATL29-like [Glycine max]	-	-	-	-	-	GO:0005515//protein binding;GO:0008270//zinc ion binding	-
Glyma.01G017300	0.257	0.653	0.203	0.407	0.180	0.217	0.200	0.307	0.123	0.237	0.470	0.260	0.143	0.050	0.233	0.233	0.083	0.130	0.120	0.183	6.000	15.000	4.667	9.000	4.333	5.333	4.667	7.333	3.000	6.333	10.667	6.000	3.333	1.000	5.667	5.667	2.000	3.000	2.667	4.333	Os04g0590900	E3 ubiquitin-protein ligase [Glycine soja]	-	-	-	-	-	GO:0005515//protein binding;GO:0005515//protein binding;GO:0008270//zinc ion binding;GO:0008270//zinc ion binding	-
Glyma.01G017400	5.703	4.037	4.187	3.840	5.490	4.403	4.800	7.113	6.377	7.797	5.680	4.327	4.783	3.763	4.417	5.490	5.190	8.303	5.773	7.653	111.333	75.000	75.667	72.000	117.667	91.000	93.333	140.333	128.333	171.000	108.000	79.333	90.000	71.333	95.667	108.667	102.333	160.000	111.667	156.000	CP31A	31 kDa ribonucleoprotein, chloroplastic [Glycine soja]	-	-	-	-	-	GO:0003676//nucleic acid binding	-
Glyma.01G017500	0.000	0.000	0.000	0.000	0.000	0.000	0.000	0.000	0.000	0.000	0.000	0.000	0.000	0.000	0.000	0.000	0.000	0.000	0.000	0.000	0.000	0.000	0.000	0.000	0.000	0.000	0.000	0.000	0.000	0.000	0.000	0.000	0.000	0.000	0.000	0.000	0.000	0.000	0.000	0.000	TRN2	PREDICTED: protein TORNADO 2-like [Glycine max]	-	-	-	-	GO:0016021//integral component of membrane	-	-
Glyma.01G017600	0.000	0.000	0.000	0.000	0.000	0.000	0.000	0.000	0.000	0.000	0.000	0.000	0.000	0.000	0.000	0.000	0.000	0.000	0.000	0.000	0.000	0.000	0.000	0.000	0.000	0.000	0.000	0.000	0.000	0.000	0.000	0.000	0.000	0.000	0.000	0.000	0.000	0.000	0.000	0.000	TET2	PREDICTED: protein TORNADO 2-like [Glycine max]	-	-	-	-	GO:0016021//integral component of membrane	-	-
Glyma.01G017700	109.897	108.730	95.220	129.777	174.487	123.643	66.120	217.713	127.183	193.170	98.137	131.460	105.133	93.737	105.270	127.040	71.553	207.370	77.190	225.793	3369.667	3164.333	2705.333	3858.000	5895.667	4011.000	2014.000	6769.333	4016.333	6650.333	2922.333	3796.333	3102.000	2779.000	3511.000	3946.000	2217.333	6265.667	2341.000	7205.000	-	PLATZ transcription factor family protein [Medicago truncatula]	-	-	-	-	-	-	-
Glyma.01G017800	11.497	13.443	14.220	13.730	10.780	14.530	11.777	8.950	11.167	13.743	10.713	16.880	11.137	20.937	11.603	21.413	11.320	10.750	9.560	13.277	192.667	212.667	220.333	221.333	198.000	256.667	195.333	152.667	192.333	257.667	174.000	267.000	180.667	340.333	211.667	362.000	192.000	177.000	158.000	231.667	-	DUF740 family protein [Medicago truncatula]	-	-	-	-	-	-	-
Glyma.01G017900	3.200	3.160	4.163	3.463	3.220	2.133	5.007	5.420	4.497	5.923	3.033	4.087	2.777	5.590	2.730	3.337	4.343	5.307	5.163	5.013	54.333	51.000	65.667	57.333	61.000	38.333	84.000	93.000	78.333	112.333	49.667	64.667	45.000	91.000	50.333	57.333	74.333	88.000	86.667	88.667	Ggact	AIG2-like (avirulence induced protein) family protein [Medicago truncatula]	-	-	-	-	-	-	-
Glyma.01G018000	79.920	65.187	69.667	65.783	106.853	67.997	43.990	34.680	82.263	65.480	83.253	69.583	68.683	85.503	121.257	108.170	39.757	32.183	65.613	62.803	1181.667	915.000	953.667	941.333	1743.333	1062.333	645.667	517.000	1252.333	1087.333	1196.333	968.667	971.000	1220.000	1949.000	1618.333	595.667	467.333	959.000	967.333	-	PREDICTED: nodulin-26-like [Solanum tuberosum]	-	-	-	-	-	-	-
Glyma.01G018100	2.350	3.957	1.307	1.710	0.267	0.270	4.237	3.587	2.400	2.667	2.600	2.970	0.780	1.307	0.877	0.393	2.473	3.003	2.907	1.983	33.667	53.333	17.333	23.333	4.000	4.000	59.667	51.333	35.333	42.333	36.000	39.667	10.667	17.333	14.333	5.667	35.333	41.667	41.000	29.333	-	hypothetical protein GLYMA_01G018100 [Glycine max]	-	-	-	-	-	-	-
Glyma.01G018200	0.000	0.000	0.000	0.000	0.000	0.000	0.000	0.000	0.000	0.000	0.000	0.000	0.000	0.050	0.000	0.000	0.000	0.000	0.000	0.000	0.000	0.000	0.000	0.000	0.000	0.000	0.000	0.000	0.000	0.000	0.000	0.000	0.000	0.333	0.000	0.000	0.000	0.000	0.000	0.000	-	hypothetical protein GLYMA_01G018200, partial [Glycine max]	-	-	-	-	-	-	-
Glyma.01G018300	0.317	0.433	0.333	0.593	0.513	0.993	0.313	0.530	0.347	0.343	0.433	0.450	0.433	0.563	0.507	0.993	0.220	0.853	0.257	0.330	14.000	18.333	13.667	25.667	24.333	46.667	14.000	24.333	16.000	17.000	18.667	19.333	18.333	24.333	24.000	45.000	9.667	38.000	11.333	15.333	UBP20	PREDICTED: ubiquitin carboxyl-terminal hydrolase 20-like [Glycine max]	-	-	-	-	-	-	-
Glyma.01G018400	74.287	89.140	98.903	110.240	66.153	115.560	56.153	61.960	73.080	72.353	75.300	90.400	94.760	104.410	93.073	110.693	80.093	73.147	83.900	78.667	2270.667	2580.667	2794.333	3256.000	2221.333	3727.667	1701.667	1914.000	2293.667	2476.333	2235.000	2601.667	2776.333	3075.333	3092.333	3419.000	2471.333	2195.333	2532.000	2496.667	MYC2	PREDICTED: transcription factor MYC2-like [Vigna radiata var. radiata] [Vigna radiata]	Environmental Information Processing;Environmental Information Processing	Signal transduction;Signal transduction	ko04075//Plant hormone signal transduction;ko04016//MAPK signaling pathway - plant	K13422;K13422	-	GO:0046983//protein dimerization activity	-
Glyma.01G018500	0.000	0.000	0.000	0.000	0.000	0.027	0.000	0.000	0.030	0.000	0.000	0.000	0.000	0.000	0.000	0.000	0.000	0.030	0.000	0.000	0.000	0.000	0.000	0.000	0.000	0.333	0.000	0.000	0.333	0.000	0.000	0.000	0.000	0.000	0.000	0.000	0.000	0.333	0.000	0.000	-	pollen-specific small CDPK-interacting protein 1 [Petunia integrifolia subsp. inflata] [Petunia integrifolia]	-	-	-	-	-	-	-
Glyma.01G018600	4.157	4.177	3.720	3.870	3.423	3.937	3.733	3.790	3.780	3.297	4.610	4.053	3.427	3.993	3.507	4.707	2.277	3.120	2.803	2.920	60.000	57.667	50.000	54.333	54.333	60.667	54.000	56.000	56.333	53.333	64.667	55.333	47.667	56.000	55.333	70.000	33.333	45.333	40.000	43.667	-	PREDICTED: uncharacterized protein LOC100817619 [Glycine max]	-	-	-	-	-	-	-
Glyma.01G018700	6.977	8.313	7.083	6.867	7.857	8.593	6.967	8.000	8.237	8.487	7.870	7.670	7.247	8.040	7.150	9.487	6.667	8.343	7.427	7.093	207.333	235.333	195.333	197.667	257.000	269.333	206.333	241.333	252.000	283.000	226.333	215.667	205.000	230.333	230.333	285.667	200.333	243.667	218.000	219.667	IKU1	PREDICTED: protein HAIKU1 [Glycine max]	-	-	-	-	-	-	-
Glyma.01G018800	3.437	6.363	2.727	4.950	4.107	5.557	2.467	7.207	3.647	6.500	3.047	6.500	3.797	5.043	2.950	4.923	2.617	7.810	2.443	7.580	85.333	149.000	62.333	119.000	111.667	145.000	61.000	181.333	93.333	179.667	74.000	152.000	89.333	119.667	79.667	123.333	65.333	190.000	59.667	195.000	PYL1	PREDICTED: abscisic acid receptor PYL1-like [Glycine max]	Environmental Information Processing;Environmental Information Processing	Signal transduction;Signal transduction	ko04075//Plant hormone signal transduction;ko04016//MAPK signaling pathway - plant	K14496;K14496	-	-	-
Glyma.01G018900	0.000	0.000	0.043	0.000	0.000	0.000	0.000	0.000	0.033	0.000	0.033	0.037	0.000	0.000	0.000	0.000	0.000	0.000	0.000	0.000	0.000	0.000	0.333	0.000	0.000	0.000	0.000	0.000	0.333	0.000	0.333	0.333	0.000	0.000	0.000	0.000	0.000	0.000	0.000	0.000	-	PREDICTED: uncharacterized protein LOC106794538 [Glycine max]	-	-	-	-	-	-	-
Glyma.01G019000	0.477	0.837	0.587	1.010	0.370	0.857	0.770	1.977	0.850	0.960	0.623	0.987	0.650	1.180	0.353	1.097	0.797	1.477	0.740	1.063	11.667	20.333	14.000	24.667	10.333	23.000	19.667	51.333	22.333	27.333	15.333	24.000	15.667	29.000	10.333	29.000	20.333	37.667	18.667	28.333	BOU	PREDICTED: mitochondrial carnitine/acylcarnitine carrier-like protein isoform X1 [Glycine max]	-	-	-	-	-	-	-
Glyma.01G019100	4.233	4.453	4.507	5.027	4.610	3.733	4.973	2.587	3.437	3.837	4.863	5.867	3.890	5.380	4.683	3.337	4.363	2.410	3.477	3.943	171.000	168.667	170.333	199.667	201.000	161.667	201.000	107.000	141.333	174.000	189.333	223.667	151.000	213.000	204.000	136.667	179.333	97.333	139.667	166.667	SS4	PREDICTED: probable starch synthase 4, chloroplastic/amyloplastic isoform X1 [Glycine max]	-	-	-	-	-	-	-
Glyma.01G019200	8.723	7.673	5.860	5.000	6.240	5.813	4.767	6.450	12.493	9.833	7.220	8.070	8.370	8.053	5.787	6.073	5.740	8.313	8.037	10.647	370.000	308.000	229.333	204.333	289.667	259.667	200.000	277.333	544.000	466.667	295.333	322.333	341.000	328.667	265.000	259.667	244.000	345.333	335.667	468.000	PCKA	PREDICTED: phosphoenolpyruvate carboxykinase [ATP]-like [Glycine max]	Metabolism;Metabolism;Metabolism;Metabolism;Metabolism;Metabolism;Metabolism	Global and overview maps;Global and overview maps;Global and overview maps;Carbohydrate metabolism;Carbohydrate metabolism;Energy metabolism;Carbohydrate metabolism	ko01100//Metabolic pathways;ko01110//Biosynthesis of secondary metabolites;ko01200//Carbon metabolism;ko00010//Glycolysis / Gluconeogenesis;ko00620//Pyruvate metabolism;ko00710//Carbon fixation in photosynthetic organisms;ko00020//Citrate cycle (TCA cycle)	K01610;K01610;K01610;K01610;K01610;K01610;K01610	-	GO:0004612//phosphoenolpyruvate carboxykinase (ATP) activity;GO:0005524//ATP binding	GO:0006094//gluconeogenesis
Glyma.01G019300	1.597	1.260	1.163	1.223	1.020	0.963	1.060	1.663	1.457	1.513	1.723	1.760	0.960	1.517	0.867	1.137	0.913	1.110	1.163	1.547	68.667	50.667	45.667	50.000	48.333	43.333	44.667	72.000	63.333	72.667	71.000	70.667	39.667	62.667	40.000	49.000	39.333	45.667	49.000	68.333	-	zinc finger, C3HC4 type (RING finger) protein [Medicago truncatula]	-	-	-	-	-	-	-
Glyma.01G019400	51.893	48.327	54.513	56.867	70.570	30.450	51.013	33.973	38.603	43.780	42.977	44.413	59.943	59.000	52.010	35.600	45.620	30.047	35.697	44.940	1429.000	1264.667	1391.667	1518.000	2144.000	887.333	1398.333	949.333	1097.000	1352.000	1152.667	1153.667	1586.000	1574.000	1555.333	990.333	1273.667	814.667	972.333	1289.000	IAA8	PREDICTED: auxin-responsive protein IAA8 [Glycine max]	Environmental Information Processing	Signal transduction	ko04075//Plant hormone signal transduction	K14484	GO:0005634//nucleus;GO:0005634//nucleus;GO:0005634//nucleus;GO:0005634//nucleus	-	GO:0006355//regulation of transcription, DNA-templated;GO:0006355//regulation of transcription, DNA-templated;GO:0006355//regulation of transcription, DNA-templated;GO:0006355//regulation of transcription, DNA-templated
Glyma.01G019500	4.427	4.300	9.010	6.647	10.003	3.760	16.437	9.147	7.553	4.773	5.433	5.030	6.340	14.493	5.973	10.617	5.687	11.357	5.870	5.750	56.333	51.667	105.000	81.000	139.333	50.000	206.000	118.000	98.333	67.667	67.000	60.000	76.000	176.333	82.000	137.000	72.667	141.333	73.333	75.667	At5g65660	hydroxyproline-rich glycoprotein [Medicago truncatula]	-	-	-	-	-	-	-
Glyma.01G019600	0.950	0.660	0.790	1.227	1.473	1.693	0.680	1.143	0.953	0.987	0.890	0.757	0.650	1.540	1.027	2.737	0.413	1.403	0.447	0.707	30.333	20.000	23.000	37.667	51.000	56.667	21.667	36.667	31.000	35.333	27.667	22.333	20.000	47.000	35.000	87.333	13.000	43.667	14.000	23.333	-	PREDICTED: biorientation of chromosomes in cell division protein 1-like 1 isoform X1 [Gossypium hirsutum]	-	-	-	-	-	-	-
Glyma.01G019700	2.277	1.983	3.973	2.870	1.877	1.217	5.530	2.080	2.860	3.023	4.657	3.483	1.840	6.370	1.537	3.257	0.933	2.167	2.680	1.240	54.333	45.333	88.560	66.450	50.000	30.967	132.333	50.333	70.813	82.000	109.000	78.333	42.380	148.000	39.333	79.487	22.333	51.667	63.667	31.000	BHLH93	PREDICTED: transcription factor bHLH93-like isoform X1 [Glycine max]	-	-	-	-	-	GO:0046983//protein dimerization activity;GO:0046983//protein dimerization activity;GO:0046983//protein dimerization activity	-
Glyma.01G019800	71.363	64.287	51.773	33.453	68.880	28.733	70.593	35.700	89.527	81.010	70.530	63.437	49.477	39.283	60.933	26.793	76.810	40.680	90.533	89.293	3496.333	2993.667	2348.000	1588.333	3719.333	1491.000	3438.333	1774.333	4522.333	4456.333	3355.667	2931.333	2336.333	1862.333	3237.667	1324.667	3812.333	1965.333	4387.333	4554.333	GRDP1	PREDICTED: glycine-rich domain-containing protein 1-like isoform X1 [Glycine max]	-	-	-	-	-	-	-
Glyma.01G019900	5.057	4.853	4.413	3.180	6.327	3.310	4.927	3.920	4.920	5.177	5.777	5.280	4.673	3.847	5.973	3.737	4.907	3.483	4.573	4.890	153.333	138.333	123.000	92.667	209.667	105.000	146.667	119.667	151.667	174.333	168.000	150.333	133.667	111.667	193.333	113.000	149.000	103.000	135.667	152.667	At4g37920	endoribonuclease E-like protein [Medicago truncatula]	-	-	-	-	-	-	-
Glyma.01G020000	0.000	0.000	0.000	0.000	0.000	0.000	0.000	0.000	0.000	0.000	0.000	0.000	0.000	0.000	0.000	0.000	0.000	0.000	0.000	0.000	0.000	0.000	0.000	0.000	0.000	0.000	0.000	0.000	0.000	0.000	0.000	0.000	0.000	0.000	0.000	0.000	0.000	0.000	0.000	0.000	ABCG19	ABC transporter G family member 17 [Glycine soja]	-	-	-	-	GO:0016020//membrane	GO:0005524//ATP binding;GO:0016887//ATPase activity	-
Glyma.01G020100	0.283	0.410	0.423	0.463	0.357	0.553	0.510	0.430	0.337	0.470	0.440	0.470	0.267	0.653	0.430	0.427	0.443	0.400	0.450	0.400	17.000	23.000	23.000	26.333	23.333	34.333	30.000	26.000	20.333	31.000	25.333	26.000	15.000	37.667	27.000	25.667	26.667	23.000	26.333	24.333	NORK	PREDICTED: nodulation receptor kinase-like [Glycine max]	-	-	-	-	-	GO:0004672//protein kinase activity	GO:0006468//protein phosphorylation
Glyma.01G020200	4.407	4.413	3.160	2.267	2.237	2.397	4.607	4.053	4.137	5.030	4.570	4.103	3.257	2.263	3.610	1.953	4.833	3.303	4.120	4.680	68.333	65.000	45.667	34.000	38.667	39.667	70.667	63.667	66.333	87.333	68.667	60.000	48.667	34.333	61.000	31.000	76.000	50.333	63.333	75.667	BRK1	PREDICTED: protein BRICK 1 [Glycine max]	-	-	-	-	-	-	-
Glyma.01G020300	15.007	15.063	14.053	15.957	15.240	14.983	17.030	15.877	14.833	16.057	15.647	14.887	14.580	16.503	13.930	16.167	16.097	15.950	14.670	14.430	788.223	752.337	685.410	809.000	878.410	832.667	886.750	847.483	801.690	946.063	796.333	737.077	734.747	837.337	791.757	858.037	856.817	827.493	762.073	788.730	OOP	PREDICTED: probable cytosolic oligopeptidase A [Glycine max]	-	-	-	-	-	GO:0004222//metalloendopeptidase activity	GO:0006508//proteolysis
Glyma.01G020400	0.150	0.057	0.000	0.000	0.000	0.023	0.103	0.080	0.000	0.047	0.057	0.027	0.000	0.027	0.000	0.000	0.100	0.050	0.000	0.027	2.000	0.667	0.000	0.000	0.000	0.333	1.333	1.000	0.000	0.667	0.667	0.333	0.000	0.333	0.000	0.000	1.333	0.667	0.000	0.333	-	GDP-L-galactose phosphorylase 1-like [Dorcoceras hygrometricum]	-	-	-	-	-	-	-
Glyma.01G020500	0.093	0.220	0.133	0.193	0.407	0.157	0.193	0.200	0.177	0.093	0.117	0.160	0.083	0.273	0.210	0.157	0.107	0.023	0.113	0.167	2.667	6.000	3.667	5.333	13.667	5.000	5.667	6.000	5.333	3.000	3.333	4.333	2.333	7.667	7.000	4.667	3.000	0.667	3.333	5.000	AGL17	PREDICTED: MADS-box transcription factor 23-like [Glycine max]	-	-	-	-	GO:0005634//nucleus;GO:0005634//nucleus	GO:0003677//DNA binding;GO:0003677//DNA binding;GO:0003700//transcription factor activity, sequence-specific DNA binding;GO:0003700//transcription factor activity, sequence-specific DNA binding;GO:0046983//protein dimerization activity;GO:0046983//protein dimerization activity	GO:0006355//regulation of transcription, DNA-templated;GO:0006355//regulation of transcription, DNA-templated
Glyma.01G020600	0.000	0.000	0.000	0.000	0.000	0.000	0.000	0.000	0.000	0.000	0.000	0.000	0.000	0.000	0.000	0.000	0.000	0.000	0.000	0.000	0.000	0.000	0.000	0.000	0.000	0.000	0.000	0.000	0.000	0.000	0.000	0.000	0.000	0.000	0.000	0.000	0.000	0.000	0.000	0.000	-	PREDICTED: agglutinin-2-like [Glycine max]	-	-	-	-	-	GO:0030246//carbohydrate binding	-
Glyma.01G020700	0.000	0.000	0.000	0.000	0.000	0.000	0.000	0.000	0.000	0.000	0.000	0.000	0.000	0.000	0.000	0.000	0.000	0.000	0.000	0.000	0.000	0.000	0.000	0.000	0.000	0.000	0.000	0.000	0.000	0.000	0.000	0.000	0.000	0.000	0.000	0.000	0.000	0.000	0.000	0.000	-	Agglutinin-2 [Glycine soja]	-	-	-	-	-	GO:0030246//carbohydrate binding	-
Glyma.01G020800	0.057	0.037	0.113	0.080	0.033	0.037	0.073	0.190	0.067	0.087	0.030	0.050	0.043	0.167	0.073	0.063	0.027	0.063	0.023	0.050	2.333	1.333	4.333	3.333	1.667	1.667	3.000	7.667	2.667	4.000	1.333	2.000	1.667	6.667	3.000	2.667	1.000	2.333	1.000	2.333	rhiE	PREDICTED: rhamnogalacturonate lyase-like [Glycine max]	-	-	-	-	-	-	-
Glyma.01G020900	0.000	0.000	0.000	0.000	0.000	0.000	0.000	0.000	0.000	0.013	0.000	0.000	0.000	0.000	0.000	0.000	0.000	0.000	0.000	0.000	0.000	0.000	0.000	0.000	0.000	0.000	0.000	0.000	0.000	0.333	0.000	0.000	0.000	0.000	0.000	0.000	0.000	0.000	0.000	0.000	CAD	PREDICTED: probable mannitol dehydrogenase [Vigna angularis]	Metabolism;Metabolism;Metabolism	Global and overview maps;Global and overview maps;Biosynthesis of other secondary metabolites	ko01100//Metabolic pathways;ko01110//Biosynthesis of secondary metabolites;ko00940//Phenylpropanoid biosynthesis	K00083;K00083;K00083	-	GO:0008270//zinc ion binding;GO:0016491//oxidoreductase activity	GO:0055114//oxidation-reduction process
Glyma.01G021000	2.933	4.433	0.597	2.077	0.360	1.770	5.003	1.773	0.930	0.820	0.343	5.383	3.087	0.213	0.027	1.503	15.273	4.717	0.777	3.693	69.333	99.000	13.000	47.333	9.333	44.000	117.000	42.667	22.667	21.667	7.667	119.000	70.000	5.000	0.667	36.333	364.333	109.000	18.000	90.333	CAD	PREDICTED: probable mannitol dehydrogenase [Glycine max]	Metabolism;Metabolism;Metabolism	Global and overview maps;Global and overview maps;Biosynthesis of other secondary metabolites	ko01100//Metabolic pathways;ko01110//Biosynthesis of secondary metabolites;ko00940//Phenylpropanoid biosynthesis	K00083;K00083;K00083	-	GO:0008270//zinc ion binding;GO:0016491//oxidoreductase activity	GO:0055114//oxidation-reduction process
Glyma.01G021100	0.450	0.117	0.263	0.257	0.290	0.173	0.320	0.203	0.220	0.297	0.190	0.247	0.223	0.347	0.473	0.163	0.143	0.253	0.150	0.140	12.000	3.000	6.667	6.667	8.333	5.000	8.667	5.667	6.000	9.000	5.000	6.000	5.667	9.000	14.000	4.667	3.667	6.667	4.000	4.000	DOF5.7	PREDICTED: dof zinc finger protein DOF5.7-like [Glycine max]	-	-	-	-	-	GO:0003677//DNA binding	GO:0006355//regulation of transcription, DNA-templated
Glyma.01G021200	0.060	0.030	0.053	0.050	0.070	0.107	0.123	0.070	0.113	0.043	0.050	0.013	0.057	0.043	0.033	0.120	0.070	0.053	0.127	0.050	3.333	1.667	2.667	2.667	4.333	6.333	7.000	4.000	6.667	2.667	2.667	0.670	3.333	2.333	2.000	7.000	4.000	3.000	7.000	3.000	ATK4	PREDICTED: kinesin-4-like [Glycine max]	-	-	-	-	GO:0005871//kinesin complex	GO:0003777//microtubule motor activity;GO:0005524//ATP binding;GO:0008017//microtubule binding	GO:0007018//microtubule-based movement
Glyma.01G021300	3.553	3.657	3.700	3.653	3.840	3.247	4.093	3.497	3.407	3.237	3.907	4.123	3.203	4.187	3.313	4.763	3.023	4.427	3.173	3.627	92.333	89.667	89.333	92.333	109.333	89.000	105.667	92.000	91.000	94.333	98.000	100.000	81.000	104.667	91.667	124.667	79.667	112.667	81.333	97.667	At5g03795	PREDICTED: probable glycosyltransferase At5g03795 [Glycine max]	-	-	-	-	-	-	-
Glyma.01G021400	9.033	9.463	8.020	11.267	9.377	13.710	8.390	12.470	7.713	8.990	9.390	8.717	7.647	8.737	7.843	11.530	7.353	12.573	7.160	6.690	356.877	354.280	291.490	429.287	404.523	570.037	327.563	494.697	312.797	395.457	358.907	323.233	289.233	332.057	335.893	457.827	292.920	486.913	278.413	273.620	FLK	PREDICTED: KH domain-containing protein At4g18375-like [Glycine max]	-	-	-	-	-	GO:0003723//RNA binding;GO:0003723//RNA binding;GO:0003723//RNA binding	-
Glyma.01G021500	0.000	0.000	0.000	0.027	0.000	0.000	0.000	0.000	0.000	0.000	0.000	0.000	0.000	0.000	0.000	0.000	0.000	0.000	0.000	0.000	0.000	0.000	0.000	0.333	0.000	0.000	0.000	0.000	0.000	0.000	0.000	0.000	0.000	0.000	0.000	0.000	0.000	0.000	0.000	0.000	-	hypothetical protein GLYMA_01G021500 [Glycine max]	-	-	-	-	-	-	-
Glyma.01G021600	46.453	40.153	49.857	27.737	55.763	28.003	50.767	27.120	45.873	34.463	52.290	37.717	47.033	32.763	54.940	30.400	40.083	27.190	46.237	33.317	1549.000	1272.000	1542.000	896.333	2048.333	988.333	1682.333	919.333	1576.000	1286.333	1696.000	1185.333	1506.000	1057.333	1993.333	1029.000	1355.000	896.333	1526.667	1154.333	-	PREDICTED: adenylate cyclase, terminal-differentiation specific [Vigna angularis]	-	-	-	-	-	-	-
Glyma.01G021700	0.027	0.000	0.137	0.037	0.010	0.077	0.230	0.037	0.057	0.010	0.013	0.013	0.013	0.177	0.077	0.143	0.057	0.023	0.037	0.023	0.667	0.000	3.667	1.000	0.333	2.333	6.667	1.000	1.667	0.333	0.333	0.333	0.333	5.000	2.333	4.333	1.667	0.667	1.000	0.667	UGT709C2	PREDICTED: 7-deoxyloganetic acid glucosyltransferase-like [Glycine max]	-	-	-	-	-	GO:0016758//transferase activity, transferring hexosyl groups	GO:0008152//metabolic process
Glyma.01G021800	0.000	0.000	0.000	0.000	0.000	0.000	0.000	0.000	0.000	0.000	0.000	0.000	0.000	0.000	0.000	0.000	0.000	0.000	0.000	0.000	0.000	0.000	0.000	0.000	0.000	0.000	0.000	0.000	0.000	0.000	0.000	0.000	0.000	0.000	0.000	0.000	0.000	0.000	0.000	0.000	At2g29880	PREDICTED: la protein 1-like isoform X1 [Glycine max]	-	-	-	-	-	-	-
Glyma.01G021900	0.063	0.047	0.120	0.093	0.083	0.107	0.187	0.127	0.070	0.063	0.023	0.070	0.090	0.320	0.127	0.000	0.020	0.047	0.190	0.093	1.000	0.667	1.667	1.333	1.333	1.667	2.667	1.667	1.000	1.000	0.333	1.000	1.333	4.333	1.667	0.000	0.333	0.667	2.667	1.333	UGT709C2	7-deoxyloganetic acid glucosyltransferase-like [Vigna angularis]	-	-	-	-	-	GO:0016758//transferase activity, transferring hexosyl groups	GO:0008152//metabolic process
Glyma.01G022000	0.000	0.000	0.000	0.000	0.000	0.000	0.000	0.000	0.000	0.000	0.000	0.000	0.000	0.000	0.000	0.000	0.000	0.000	0.000	0.000	0.000	0.000	0.000	0.000	0.000	0.000	0.000	0.000	0.000	0.000	0.000	0.000	0.000	0.000	0.000	0.000	0.000	0.000	0.000	0.000	-	maeA [Gossypium arboreum]	-	-	-	-	-	-	-
Glyma.01G022100	25.800	28.400	26.087	25.597	26.420	25.220	31.363	29.987	26.623	29.507	25.000	28.130	25.077	33.580	23.217	33.277	27.077	31.913	21.973	27.390	350.333	366.000	328.333	336.000	396.000	361.333	423.333	413.000	373.000	450.000	332.333	360.667	325.667	439.333	341.000	458.000	374.667	427.667	295.333	387.000	H2A-4	Protein H2A.7 [Cajanus cajan]	-	-	-	-	-	GO:0003677//DNA binding	-
Glyma.01G022200	0.090	0.050	0.223	0.000	0.000	0.000	0.100	0.000	0.050	0.090	0.093	0.000	0.000	0.210	0.053	0.047	0.000	0.047	0.000	0.000	0.667	0.333	1.333	0.000	0.000	0.000	0.667	0.000	0.333	0.667	0.667	0.000	0.000	1.333	0.333	0.333	0.000	0.333	0.000	0.000	PLP9	PREDICTED: probable inactive patatin-like protein 9 [Glycine max]	-	-	-	-	-	-	-
Glyma.01G022300	0.623	0.600	1.117	1.257	0.533	0.647	1.010	0.847	0.600	0.430	0.557	0.827	0.673	1.673	0.707	1.180	0.780	0.507	0.703	0.333	19.333	17.333	31.667	37.333	18.000	21.000	30.667	26.667	18.667	14.667	16.667	23.667	20.333	49.667	22.333	37.000	24.000	15.000	21.333	10.667	UGT709C2	PREDICTED: 7-deoxyloganetic acid glucosyltransferase-like [Glycine max]	-	-	-	-	-	GO:0016758//transferase activity, transferring hexosyl groups	GO:0008152//metabolic process
Glyma.01G022400	1.120	2.117	0.517	1.527	0.887	3.487	1.233	2.743	0.893	1.937	0.843	2.313	0.513	1.163	0.500	4.183	1.290	3.400	0.683	1.673	39.000	69.333	16.667	51.000	34.000	127.000	42.333	96.667	32.000	75.000	28.333	74.667	16.667	38.667	18.000	146.333	44.667	115.667	23.333	60.000	RBK1	PREDICTED: receptor-like cytosolic serine/threonine-protein kinase RBK1 [Glycine max]	-	-	-	-	-	GO:0004672//protein kinase activity;GO:0005524//ATP binding	GO:0006468//protein phosphorylation
Glyma.01G022500	0.050	0.030	0.000	0.030	0.043	0.010	0.050	0.000	0.030	0.037	0.010	0.030	0.027	0.030	0.013	0.040	0.010	0.040	0.010	0.010	1.667	1.000	0.000	1.000	1.667	0.333	1.667	0.000	1.000	1.333	0.333	1.000	1.000	1.000	0.667	1.333	0.333	1.333	0.333	0.333	AIL6	PREDICTED: AP2-like ethylene-responsive transcription factor AIL6 [Glycine max]	-	-	-	-	-	GO:0003700//transcription factor activity, sequence-specific DNA binding	GO:0006355//regulation of transcription, DNA-templated;GO:0007275//multicellular organism development
Glyma.01G022600	4.750	5.753	4.853	5.810	4.587	4.487	4.457	4.580	3.463	5.447	4.753	6.903	4.790	7.270	4.070	6.040	3.983	5.133	3.073	4.480	212.333	242.333	200.333	249.667	225.333	210.667	197.000	206.000	158.333	272.333	205.667	288.000	203.333	312.000	197.000	271.333	180.000	225.000	135.000	207.333	PUB33	U-box kinase family protein [Medicago truncatula]	-	-	-	-	-	GO:0004672//protein kinase activity;GO:0004842//ubiquitin-protein transferase activity	GO:0006468//protein phosphorylation;GO:0016567//protein ubiquitination
Glyma.01G022700	1.710	1.363	2.990	2.590	2.640	2.200	2.943	1.317	2.010	1.417	1.983	1.757	2.463	3.157	2.263	2.417	1.580	1.870	1.923	1.063	81.667	62.000	132.000	120.333	138.667	111.333	140.667	63.333	99.000	76.000	92.333	79.000	114.333	146.667	118.667	116.333	76.667	87.333	91.000	53.333	NAT11	PREDICTED: nucleobase-ascorbate transporter 11-like [Glycine max]	-	-	-	-	GO:0016020//membrane	GO:0005215//transporter activity	GO:0006810//transport;GO:0055085//transmembrane transport
Glyma.01G022800	3.383	1.860	3.813	3.110	4.970	3.753	2.383	2.460	2.847	2.137	3.610	2.433	3.773	3.497	5.533	5.633	1.793	2.747	2.353	2.300	130.333	70.333	133.333	114.333	210.333	155.667	84.333	93.333	114.000	96.333	135.000	86.000	143.333	132.000	227.333	206.047	72.667	99.333	89.333	89.000	At5g65490	PREDICTED: protein ecdysoneless homolog [Glycine max]	-	-	-	-	-	-	-
Glyma.01G022900	1.023	0.663	0.490	0.403	0.573	0.337	0.487	0.333	0.687	0.517	0.673	0.647	0.730	0.457	0.450	0.373	0.953	0.433	0.717	0.633	57.000	35.000	25.333	21.667	35.000	19.667	26.667	18.667	39.333	32.333	36.000	34.000	38.667	24.333	26.667	20.667	53.667	24.000	39.333	36.333	NET2D	PREDICTED: protein NETWORKED 2D-like [Glycine max]	-	-	-	-	-	-	-
Glyma.01G023000	5.600	5.990	7.680	7.170	7.367	5.053	10.147	8.377	6.030	6.233	5.280	7.273	6.653	10.747	6.913	8.260	8.420	10.393	5.970	7.043	113.000	114.000	144.667	139.667	165.000	108.000	204.333	170.667	126.000	140.667	104.333	138.333	129.000	208.667	152.333	170.333	172.000	205.333	119.333	147.333	-	Ribosomal RNA small subunit methyltransferase A [Gossypium arboreum]	-	-	-	-	-	-	-
Glyma.01G023100	0.000	0.010	0.000	0.000	0.000	0.000	0.027	0.000	0.000	0.000	0.000	0.000	0.000	0.000	0.000	0.010	0.000	0.000	0.000	0.000	0.000	0.333	0.000	0.000	0.000	0.000	1.000	0.000	0.000	0.000	0.000	0.000	0.000	0.000	0.000	0.333	0.000	0.000	0.000	0.000	At4g38062	bHLH family protein [Populus trichocarpa]	-	-	-	-	-	-	-
Glyma.01G023200	10.993	9.793	13.627	12.727	13.610	10.410	11.673	7.167	9.430	8.560	11.027	8.997	12.530	14.903	14.143	12.170	10.013	8.763	10.060	7.787	487.000	411.667	558.667	544.667	663.667	488.000	514.333	322.000	430.333	425.000	473.000	376.000	531.667	637.333	676.333	545.000	449.000	383.000	440.333	358.000	MSL2	PREDICTED: mechanosensitive ion channel protein 2, chloroplastic-like isoform X1 [Glycine max]	-	-	-	-	GO:0016020//membrane;GO:0016020//membrane;GO:0016020//membrane	-	GO:0055085//transmembrane transport;GO:0055085//transmembrane transport;GO:0055085//transmembrane transport
Glyma.01G023300	35.523	24.770	32.700	29.100	19.357	16.290	41.027	18.703	25.523	18.807	36.767	26.280	24.993	28.520	23.903	20.067	27.530	18.847	33.137	14.850	1290.000	856.000	1101.667	1020.667	775.000	626.667	1480.333	687.333	958.000	767.667	1297.000	900.333	873.000	1004.333	944.667	736.667	1013.000	676.000	1189.333	562.333	At1g04910	DUF246 domain-containing protein [Glycine soja]	-	-	-	-	-	-	-
Glyma.01G023400	0.000	0.000	0.000	0.000	0.000	0.000	0.000	0.000	0.000	0.000	0.000	0.000	0.000	0.000	0.000	0.000	0.000	0.000	0.000	0.000	0.000	0.000	0.000	0.000	0.000	0.000	0.000	0.000	0.000	0.000	0.000	0.000	0.000	0.000	0.000	0.000	0.000	0.000	0.000	0.000	PAS2	PREDICTED: very-long-chain (3R)-3-hydroxyacyl-CoA dehydratase PASTICCINO 2-like [Glycine max]	Metabolism;Metabolism;Metabolism;Metabolism;Metabolism	Global and overview maps;Global and overview maps;Global and overview maps;Lipid metabolism;Lipid metabolism	ko01100//Metabolic pathways;ko01110//Biosynthesis of secondary metabolites;ko01212//Fatty acid metabolism;ko00062//Fatty acid elongation;ko01040//Biosynthesis of unsaturated fatty acids	K10703;K10703;K10703;K10703;K10703	-	-	-
Glyma.01G023500	0.000	0.000	0.017	0.000	0.013	0.027	0.047	0.000	0.000	0.013	0.017	0.000	0.030	0.000	0.000	0.000	0.017	0.013	0.030	0.000	0.000	0.000	0.333	0.000	0.333	0.667	1.000	0.000	0.000	0.333	0.333	0.000	0.667	0.000	0.000	0.000	0.333	0.333	0.667	0.000	SVP	PREDICTED: MADS-box protein SVP-like isoform X1 [Glycine max]	-	-	-	-	GO:0005634//nucleus;GO:0005634//nucleus	GO:0003677//DNA binding;GO:0003677//DNA binding;GO:0003700//transcription factor activity, sequence-specific DNA binding;GO:0003700//transcription factor activity, sequence-specific DNA binding;GO:0046983//protein dimerization activity;GO:0046983//protein dimerization activity	GO:0006355//regulation of transcription, DNA-templated;GO:0006355//regulation of transcription, DNA-templated
Glyma.01G023600	9.200	8.220	10.390	8.193	13.150	8.657	7.130	5.203	8.703	6.327	9.990	7.613	9.770	7.780	13.117	8.153	6.640	5.343	7.737	6.100	601.000	511.667	630.667	516.000	948.667	598.333	463.333	344.667	587.333	464.667	635.000	468.667	613.333	492.667	921.333	540.667	440.000	344.667	501.333	414.667	KCA1	PREDICTED: kinesin-like protein KCA2 isoform X1 [Glycine max]	-	-	-	-	GO:0005871//kinesin complex;GO:0005871//kinesin complex	GO:0003777//microtubule motor activity;GO:0003777//microtubule motor activity;GO:0005524//ATP binding;GO:0005524//ATP binding;GO:0008017//microtubule binding;GO:0008017//microtubule binding	GO:0007018//microtubule-based movement;GO:0007018//microtubule-based movement
Glyma.01G023700	0.807	0.753	1.093	1.697	1.293	1.847	1.067	1.647	0.817	0.877	0.710	0.960	1.043	1.360	1.287	1.947	0.573	1.507	0.617	0.920	41.000	37.000	52.333	85.333	74.333	101.333	54.667	86.667	43.333	51.000	36.000	47.333	52.000	68.333	72.000	102.333	30.333	77.333	31.667	49.333	LAS21	PREDICTED: GPI ethanolamine phosphate transferase 2 isoform X1 [Glycine max]	Metabolism	Glycan biosynthesis and metabolism	ko00563//Glycosylphosphatidylinositol(GPI)-anchor biosynthesis	K05310	-	GO:0003824//catalytic activity;GO:0003824//catalytic activity	-
Glyma.01G023800	0.220	0.107	0.230	0.207	0.450	0.230	0.350	0.410	0.317	0.350	0.253	0.230	0.240	0.270	0.420	0.320	0.223	0.220	0.293	0.343	5.000	2.333	5.000	4.667	11.667	5.667	8.000	9.333	7.667	9.000	5.667	5.000	5.333	6.000	10.000	7.333	5.333	5.000	6.667	8.333	BHLH131	PREDICTED: transcription factor bHLH131-like [Glycine max]	-	-	-	-	-	GO:0046983//protein dimerization activity	-
Glyma.01G023900	6.453	5.660	6.623	5.770	7.400	5.973	5.703	6.253	6.300	5.420	5.787	6.020	6.813	6.920	7.047	6.817	5.397	6.033	5.600	5.610	360.000	301.333	342.667	312.000	456.333	352.000	316.667	354.667	361.667	341.000	314.000	316.000	366.000	374.000	426.667	386.000	305.667	332.000	310.000	326.667	UBP17	PREDICTED: ubiquitin carboxyl-terminal hydrolase 17-like [Glycine max]	-	-	-	-	-	-	-
Glyma.01G024000	226.123	275.723	311.063	402.957	192.163	406.897	138.880	162.680	224.310	252.080	214.627	275.307	314.143	357.577	337.100	315.457	215.217	176.500	301.790	240.640	5129.667	5932.333	6523.000	8832.333	4795.667	9745.000	3127.000	3733.000	5237.000	6406.667	4724.000	5874.000	6810.000	7821.000	8251.000	7225.000	4942.667	3938.333	6760.333	5667.333	PUMP5	PREDICTED: mitochondrial uncoupling protein 5-like [Glycine max]	-	-	-	-	-	-	-
Glyma.01G024100	0.000	0.000	0.000	0.000	0.030	0.047	0.000	0.043	0.017	0.037	0.077	0.010	0.000	0.037	0.000	0.000	0.127	0.077	0.000	0.000	0.000	0.000	0.000	0.000	1.320	1.770	0.000	1.603	0.600	1.570	2.480	0.330	0.000	1.193	0.000	0.000	4.787	2.407	0.000	0.000	ZMYM1	PREDICTED: zinc finger MYM-type protein 1-like [Glycine max]	-	-	-	-	-	-	-
Glyma.01G024200	0.000	0.000	0.000	0.000	0.000	0.000	0.000	0.000	0.000	0.000	0.000	0.000	0.000	0.000	0.000	0.000	0.000	0.000	0.000	0.000	0.000	0.000	0.000	0.000	0.000	0.000	0.000	0.000	0.000	0.000	0.000	0.000	0.000	0.000	0.000	0.000	0.000	0.000	0.000	0.000	BRX	PREDICTED: protein BREVIS RADIX-like [Glycine max]	-	-	-	-	-	-	-
Glyma.01G024300	32.460	33.087	24.657	33.543	13.997	28.747	21.127	29.857	31.620	31.433	28.080	37.057	31.427	25.647	20.107	23.393	41.230	18.487	37.783	31.120	629.000	605.667	441.000	625.667	297.667	586.000	404.667	583.667	629.000	680.333	526.667	671.667	578.667	479.333	421.333	455.667	806.667	350.667	721.000	624.667	-	exocyst subunit exo70 family protein [Medicago truncatula]	-	-	-	-	-	-	-
Glyma.01G024400	0.110	0.083	0.113	0.163	0.093	0.047	0.173	0.073	0.320	0.243	0.077	0.237	0.140	0.130	0.257	0.150	0.167	0.087	0.130	0.143	1.333	1.000	1.333	2.000	1.333	0.667	2.333	1.000	4.333	3.667	1.000	3.000	1.667	1.667	4.000	2.000	2.333	1.000	1.667	2.000	-	hypothetical protein GLYMA_01G024400 [Glycine max]	-	-	-	-	-	-	-
Glyma.01G024500	4.547	5.513	7.400	10.420	2.440	13.787	2.123	8.003	3.580	4.883	4.153	6.583	7.120	8.300	6.043	9.993	6.820	6.177	6.123	4.593	125.667	144.667	189.667	277.667	73.333	400.667	58.333	224.667	101.667	151.333	112.000	171.333	189.333	221.667	181.667	278.333	191.000	168.333	167.000	131.667	-	WRKY family transcription factor [Medicago truncatula]	-	-	-	-	-	-	-
Glyma.01G024600	9.150	7.230	12.220	11.613	11.820	11.103	9.240	10.507	8.557	8.600	9.463	9.313	9.553	13.543	11.027	19.010	8.263	14.383	8.567	8.343	177.667	132.667	218.667	216.667	253.000	226.667	177.333	206.000	171.000	186.667	177.000	168.333	177.333	253.000	230.333	372.000	161.667	273.333	163.667	167.333	CURT1D	PREDICTED: protein CURVATURE THYLAKOID 1D, chloroplastic [Vigna radiata var. radiata] [Vigna radiata]	-	-	-	-	-	-	-
Glyma.01G024700	3.147	3.497	3.653	3.047	3.697	3.330	3.923	3.473	3.350	3.733	4.063	3.170	3.580	4.167	3.763	4.067	3.003	3.803	2.850	2.763	87.333	91.333	94.000	81.333	112.333	98.000	108.333	97.333	95.667	116.000	109.667	82.333	94.333	111.333	110.667	113.000	84.000	103.667	78.000	80.000	CYCD4-1	PREDICTED: cyclin-D4-1-like [Glycine max]	-	-	-	-	GO:0005634//nucleus	-	-
Glyma.01G024800	0.053	0.000	0.040	0.070	0.020	0.393	0.050	0.527	0.047	0.090	0.120	0.077	0.050	0.030	0.020	0.327	0.010	1.547	0.040	0.100	1.667	0.000	1.333	2.333	0.667	13.667	1.667	17.333	1.667	3.333	4.000	2.333	1.667	1.000	0.667	10.667	0.333	49.667	1.333	3.333	PFK5	PREDICTED: ATP-dependent 6-phosphofructokinase 5, chloroplastic-like [Glycine max]	Metabolism;Metabolism;Metabolism;Metabolism;Metabolism;Genetic Information Processing;Metabolism;Metabolism;Metabolism	Global and overview maps;Global and overview maps;Global and overview maps;Global and overview maps;Carbohydrate metabolism;Folding, sorting and degradation;Carbohydrate metabolism;Carbohydrate metabolism;Carbohydrate metabolism	ko01100//Metabolic pathways;ko01110//Biosynthesis of secondary metabolites;ko01200//Carbon metabolism;ko01230//Biosynthesis of amino acids;ko00010//Glycolysis / Gluconeogenesis;ko03018//RNA degradation;ko00051//Fructose and mannose metabolism;ko00052//Galactose metabolism;ko00030//Pentose phosphate pathway	K00850;K00850;K00850;K00850;K00850;K00850;K00850;K00850;K00850	-	GO:0003872//6-phosphofructokinase activity	GO:0006096//glycolytic process
Glyma.01G024900	0.000	0.000	0.000	0.000	0.000	0.000	0.000	0.000	0.000	0.000	0.000	0.000	0.000	0.000	0.000	0.000	0.000	0.000	0.000	0.000	0.000	0.000	0.000	0.000	0.000	0.000	0.000	0.000	0.000	0.000	0.000	0.000	0.000	0.000	0.000	0.000	0.000	0.000	0.000	0.000	-	PREDICTED: retrovirus-related Pol polyprotein from transposon TNT 1-94 [Vigna angularis]	-	-	-	-	-	-	-
Glyma.01G025000	0.050	0.067	0.117	0.050	0.080	0.030	0.020	0.047	0.030	0.193	0.090	0.010	0.023	0.103	0.113	0.077	0.030	0.043	0.043	0.070	1.667	2.000	3.333	1.333	2.667	1.000	0.667	1.333	1.000	6.667	2.667	0.333	0.667	3.000	4.000	2.333	1.000	1.333	1.333	2.333	ZHD1	PREDICTED: zinc-finger homeodomain protein 1-like isoform X2 [Glycine max]	-	-	-	-	-	-	-
Glyma.01G025100	43.350	75.587	50.967	64.627	34.180	60.730	44.200	55.467	41.167	64.327	50.733	52.807	49.137	76.883	36.750	55.897	41.477	45.190	44.473	42.117	862.667	1428.000	939.000	1243.667	746.333	1277.000	873.000	1117.333	844.333	1434.000	980.333	988.333	938.000	1478.000	789.667	1124.667	834.667	884.667	874.333	871.000	-	PREDICTED: classical arabinogalactan protein 4-like [Arachis ipaensis]	-	-	-	-	-	-	-
Glyma.01G025200	0.513	0.780	2.030	3.263	2.010	1.053	2.047	0.297	0.370	0.167	0.263	0.623	3.510	3.743	1.837	0.737	2.553	0.440	0.450	0.157	16.000	23.000	57.333	97.333	68.667	34.333	62.333	9.000	11.667	5.667	8.000	18.000	105.000	110.667	60.000	22.667	79.667	13.000	13.667	5.000	TT12	PREDICTED: protein DETOXIFICATION 27 [Glycine max]	-	-	-	-	GO:0016020//membrane	GO:0015238//drug transmembrane transporter activity;GO:0015297//antiporter activity	GO:0006855//drug transmembrane transport;GO:0055085//transmembrane transport
Glyma.01G025300	3.490	2.230	3.097	2.570	3.767	1.483	2.653	1.923	1.807	1.910	2.883	1.827	3.163	3.953	2.617	1.757	2.120	1.807	2.013	1.923	102.000	61.667	84.000	72.000	121.667	46.000	77.000	56.667	54.333	62.667	82.333	50.000	87.667	112.667	82.333	52.333	63.333	52.333	58.333	58.333	At1g67900	PREDICTED: LOW QUALITY PROTEIN: BTB/POZ domain-containing protein At1g67900-like [Glycine max]	-	-	-	-	-	-	-
Glyma.01G025400	1.017	0.760	0.923	0.840	0.563	1.087	0.397	1.157	0.543	1.127	1.180	0.563	0.643	1.257	0.473	0.517	0.657	0.673	0.893	0.900	23.333	16.333	19.333	18.333	14.333	26.333	9.000	26.667	12.667	28.667	26.000	12.000	14.000	27.333	11.333	12.000	15.000	15.333	20.000	21.333	ESR2	PREDICTED: ethylene-responsive transcription factor ESR2 [Glycine max]	-	-	-	-	-	GO:0003700//transcription factor activity, sequence-specific DNA binding	GO:0006355//regulation of transcription, DNA-templated
Glyma.01G025500	2.190	3.417	1.650	2.183	1.493	2.153	2.760	2.843	3.040	3.120	2.833	3.233	1.603	1.737	1.180	2.543	2.330	3.203	2.320	3.810	49.333	73.000	34.667	47.667	36.667	51.333	61.667	65.000	70.667	78.667	62.000	69.000	35.000	37.333	28.667	57.333	53.000	71.000	51.667	89.667	FLS	PREDICTED: flavonol synthase/flavanone 3-hydroxylase [Glycine max]	-	-	-	-	-	GO:0016491//oxidoreductase activity;GO:0016491//oxidoreductase activity	GO:0055114//oxidation-reduction process;GO:0055114//oxidation-reduction process
Glyma.01G025600	23.353	28.037	13.090	11.557	21.200	14.567	18.790	26.527	26.270	28.397	18.717	23.363	17.100	11.690	20.357	14.240	22.863	25.880	20.567	36.850	680.000	773.667	351.667	324.000	677.000	446.667	541.667	781.667	785.333	923.000	525.333	637.333	476.000	329.667	643.333	415.667	670.667	741.333	590.333	1112.000	PIRL3	PREDICTED: plant intracellular Ras-group-related LRR protein 3-like [Glycine max]	-	-	-	-	-	GO:0005515//protein binding	-
Glyma.01G025700	0.000	0.000	0.000	0.000	0.000	0.000	0.000	0.000	0.000	0.000	0.000	0.000	0.000	0.000	0.000	0.000	0.000	0.000	0.000	0.000	0.000	0.000	0.000	0.000	0.000	0.000	0.000	0.000	0.000	0.000	0.000	0.000	0.000	0.000	0.000	0.000	0.000	0.000	0.000	0.000	-	hypothetical protein GLYMA_01G025700 [Glycine max]	-	-	-	-	-	-	-
Glyma.01G025800	19.993	21.353	13.333	12.277	24.213	11.107	15.233	17.693	21.267	17.490	14.310	16.733	16.227	7.570	21.407	7.080	16.870	17.117	13.833	24.490	432.000	438.000	267.333	256.667	574.000	253.000	326.000	387.000	473.667	423.333	300.667	341.333	335.333	158.333	501.000	155.000	366.667	363.000	295.000	549.333	-	PB1 domain protein [Medicago truncatula]	-	-	-	-	-	GO:0005515//protein binding	-
Glyma.01G025900	0.000	0.030	0.000	0.000	0.000	0.000	0.000	0.000	0.000	0.000	0.030	0.000	0.000	0.000	0.043	0.000	0.030	0.000	0.000	0.000	0.000	0.333	0.000	0.000	0.000	0.000	0.000	0.000	0.000	0.000	0.333	0.000	0.000	0.000	0.667	0.000	0.333	0.000	0.000	0.000	-	nucleotide-diphospho-sugar transferase family protein [Medicago truncatula]	-	-	-	-	-	-	-
Glyma.01G026000	5.207	5.163	5.383	6.120	7.973	4.350	6.853	2.710	5.117	4.320	4.827	5.450	5.843	6.697	7.900	5.053	6.310	3.367	5.157	4.990	239.333	222.667	228.333	267.333	394.333	208.667	307.000	123.327	237.667	219.667	212.667	236.333	256.667	303.667	389.667	236.333	290.333	151.333	231.667	238.000	ABCB26	PREDICTED: ABC transporter B family member 26, chloroplastic isoform X1 [Glycine max]	Environmental Information Processing	Membrane transport	ko02010//ABC transporters	K05656	GO:0016021//integral component of membrane;GO:0016021//integral component of membrane;GO:0016021//integral component of membrane;GO:0016021//integral component of membrane	GO:0005524//ATP binding;GO:0005524//ATP binding;GO:0005524//ATP binding;GO:0005524//ATP binding;GO:0016887//ATPase activity;GO:0016887//ATPase activity;GO:0016887//ATPase activity;GO:0016887//ATPase activity;GO:0042626//ATPase activity, coupled to transmembrane movement of substances;GO:0042626//ATPase activity, coupled to transmembrane movement of substances;GO:0042626//ATPase activity, coupled …	GO:0006810//transport;GO:0006810//transport;GO:0006810//transport;GO:0006810//transport;GO:0055085//transmembrane transport;GO:0055085//transmembrane transport;GO:0055085//transmembrane transport;GO:0055085//transmembrane transport
Glyma.01G026100	15.803	14.843	17.003	21.580	15.890	26.320	19.857	24.733	17.037	19.580	16.787	17.713	16.570	20.243	15.443	27.630	16.267	24.643	15.260	16.343	418.667	375.000	419.000	553.333	464.333	740.333	524.333	665.333	467.333	583.667	434.000	443.667	420.333	519.667	444.667	745.333	439.000	644.000	401.333	451.333	RPL27AC	60S ribosomal protein L27a-3 [Glycine soja]	Genetic Information Processing	Translation	ko03010//Ribosome	K02900	-	-	-
Glyma.01G026200	0.367	0.820	0.520	1.120	0.380	1.623	0.543	3.067	0.597	1.267	0.473	1.253	0.463	0.953	0.453	2.203	0.353	2.483	0.293	1.043	11.333	24.333	15.000	34.000	13.000	53.000	16.667	96.333	19.000	44.000	14.333	37.000	13.333	28.667	15.000	69.667	11.000	76.667	9.000	33.667	TT12	PREDICTED: protein DETOXIFICATION 29-like [Glycine max]	-	-	-	-	GO:0016020//membrane	GO:0015238//drug transmembrane transporter activity;GO:0015297//antiporter activity	GO:0006855//drug transmembrane transport;GO:0055085//transmembrane transport
Glyma.01G026300	0.000	0.000	0.000	0.000	0.000	0.000	0.000	0.000	0.000	0.000	0.000	0.000	0.000	0.000	0.000	0.000	0.000	0.000	0.000	0.000	0.000	0.000	0.000	0.000	0.000	0.000	0.000	0.000	0.000	0.000	0.000	0.000	0.000	0.000	0.000	0.000	0.000	0.000	0.000	0.000	-	PREDICTED: copper methylamine oxidase [Glycine max]	Metabolism;Metabolism;Metabolism;Metabolism;Metabolism;Metabolism;Metabolism;Metabolism	Global and overview maps;Global and overview maps;Amino acid metabolism;Amino acid metabolism;Amino acid metabolism;Metabolism of other amino acids;Biosynthesis of other secondary metabolites;Biosynthesis of other secondary metabolites	ko01100//Metabolic pathways;ko01110//Biosynthesis of secondary metabolites;ko00260//Glycine, serine and threonine metabolism;ko00350//Tyrosine metabolism;ko00360//Phenylalanine metabolism;ko00410//beta-Alanine metabolism;ko00950//Isoquinoline alkaloid biosynthesis;ko00960//Tropane, piperidine and pyridine alkaloid biosynthesis	K00276;K00276;K00276;K00276;K00276;K00276;K00276;K00276	-	GO:0005507//copper ion binding;GO:0008131//primary amine oxidase activity;GO:0048038//quinone binding	GO:0009308//amine metabolic process;GO:0055114//oxidation-reduction process
Glyma.01G026400	3.420	3.650	3.600	2.973	3.837	3.500	4.270	4.003	4.127	3.973	3.167	3.163	3.623	3.213	3.733	3.790	3.570	4.103	3.343	3.573	127.000	127.667	123.667	105.333	155.667	136.333	156.667	149.667	157.000	164.667	113.333	111.000	128.333	115.000	151.000	141.667	134.000	149.667	122.000	137.333	-	Primary amine oxidase [Cajanus cajan]	-	-	-	-	-	-	-
Glyma.01G026500	54.343	37.100	51.543	27.787	72.460	28.527	37.163	22.623	43.093	35.767	58.807	32.607	58.030	32.387	75.370	25.613	30.510	21.003	37.077	32.387	1373.000	887.000	1201.000	677.333	2013.000	759.667	931.333	576.333	1118.000	1011.333	1440.000	775.667	1401.333	788.333	2060.000	652.000	781.000	521.000	924.333	849.333	At1g70590	PREDICTED: F-box protein At1g70590-like [Glycine max]	-	-	-	-	-	GO:0005515//protein binding	-
Glyma.01G026600	4.547	3.000	2.703	2.707	6.380	2.700	3.290	2.187	3.413	4.270	4.227	3.997	3.097	2.913	4.123	3.550	2.863	2.207	2.267	4.510	79.667	50.333	44.333	45.667	124.000	49.667	57.333	39.333	61.667	84.000	71.667	66.000	52.667	49.667	79.333	63.333	50.667	38.000	39.333	82.333	-	PREDICTED: cyclin-dependent protein kinase inhibitor SMR3-like [Vitis vinifera]	-	-	-	-	-	-	-
Glyma.01G026700	52.040	41.270	61.640	51.173	65.637	38.317	59.720	39.020	46.850	40.743	56.777	45.870	59.263	64.093	60.477	48.710	51.477	34.797	46.593	34.900	1640.333	1243.333	1824.000	1596.000	2248.333	1291.000	1892.333	1257.333	1500.273	1452.333	1746.667	1400.663	1796.333	1957.333	2040.000	1567.000	1660.333	1105.667	1445.600	1153.667	GGAT2	Glutamate--glyoxylate aminotransferase 2 [Glycine soja]	Metabolism;Metabolism;Metabolism;Metabolism;Metabolism;Metabolism;Metabolism;Metabolism;Metabolism;Metabolism	Global and overview maps;Global and overview maps;Global and overview maps;Global and overview maps;Energy metabolism;Carbohydrate metabolism;Amino acid metabolism;Global and overview maps;Amino acid metabolism;Amino acid metabolism	ko01100//Metabolic pathways;ko01110//Biosynthesis of secondary metabolites;ko01200//Carbon metabolism;ko01230//Biosynthesis of amino acids;ko00710//Carbon fixation in photosynthetic organisms;ko00630//Glyoxylate and dicarboxylate metabolism;ko00260//Glycine, serine and threonine metabolism;ko01210//2-Oxocarboxylic acid metabolism;ko00250//Alanine, aspartate and glutamate metabolism;ko00220//Argin…	K14272;K14272;K14272;K14272;K14272;K14272;K14272;K14272;K14272;K14272	-	GO:0030170//pyridoxal phosphate binding;GO:0030170//pyridoxal phosphate binding;GO:0030170//pyridoxal phosphate binding	GO:0009058//biosynthetic process;GO:0009058//biosynthetic process;GO:0009058//biosynthetic process
Glyma.01G026800	1.653	1.897	1.793	2.327	1.837	2.943	1.957	3.100	1.697	1.653	2.237	2.107	1.950	2.637	1.660	3.840	1.503	2.707	2.030	1.360	45.000	49.333	45.667	61.667	55.333	84.627	53.333	86.333	48.000	50.667	59.000	54.667	51.000	69.333	49.000	106.333	42.000	73.333	55.000	38.667	PRS3	PREDICTED: ribose-phosphate pyrophosphokinase 4-like [Glycine max]	-	-	-	-	-	-	GO:0009116//nucleoside metabolic process
Glyma.01G026900	0.100	0.150	0.177	0.283	0.383	0.270	0.093	0.223	0.237	0.153	0.113	0.130	0.267	0.327	0.267	0.267	0.070	0.220	0.097	0.207	1.333	2.000	2.333	3.667	5.667	4.000	1.333	3.000	3.333	2.333	1.667	1.667	3.667	4.333	4.333	3.667	1.000	3.000	1.333	3.000	-	PREDICTED: DCC family protein At1g52590, chloroplastic [Cicer arietinum]	-	-	-	-	-	-	-
Glyma.01G027000	0.000	0.000	0.013	0.000	0.000	0.000	0.000	0.000	0.013	0.000	0.000	0.000	0.000	0.000	0.000	0.013	0.000	0.000	0.000	0.013	0.000	0.000	0.333	0.000	0.000	0.000	0.000	0.000	0.333	0.000	0.000	0.000	0.000	0.000	0.000	0.333	0.000	0.000	0.000	0.333	PER37	PREDICTED: peroxidase 28-like [Glycine max]	Metabolism;Metabolism;Metabolism	Global and overview maps;Global and overview maps;Biosynthesis of other secondary metabolites	ko01100//Metabolic pathways;ko01110//Biosynthesis of secondary metabolites;ko00940//Phenylpropanoid biosynthesis	K00430;K00430;K00430	-	GO:0004601//peroxidase activity;GO:0020037//heme binding	GO:0006979//response to oxidative stress;GO:0055114//oxidation-reduction process
Glyma.01G027100	0.000	0.013	0.013	0.070	0.000	0.030	0.000	0.223	0.000	0.113	0.013	0.027	0.000	0.000	0.023	0.110	0.000	0.127	0.000	0.053	0.000	0.333	0.333	2.000	0.000	1.000	0.000	6.667	0.000	3.667	0.333	0.667	0.000	0.000	0.667	3.333	0.000	3.667	0.000	1.667	LYK3	Proline-rich receptor-like protein kinase PERK2 [Glycine soja]	-	-	-	-	-	GO:0004672//protein kinase activity;GO:0005524//ATP binding	GO:0006468//protein phosphorylation
Glyma.01G027200	0.043	0.213	0.173	0.693	0.397	1.150	0.077	0.540	0.073	0.537	0.013	0.523	0.160	0.833	0.160	1.293	0.000	0.370	0.070	0.460	1.000	5.333	3.667	17.000	10.667	31.333	2.000	14.000	2.000	15.333	0.333	12.000	4.000	20.667	4.667	32.667	0.000	9.333	1.667	12.000	-	hypothetical protein GLYMA_01G027200 [Glycine max]	-	-	-	-	-	-	-
Glyma.01G027300	24.283	25.003	32.017	27.903	36.413	30.797	24.413	32.233	24.280	24.523	27.800	25.380	29.967	29.177	32.087	30.713	21.593	28.607	22.727	23.887	700.667	684.667	853.333	778.333	1154.333	938.217	698.333	945.667	721.000	793.000	780.333	688.333	827.667	811.667	1004.667	895.333	628.667	810.333	647.667	716.333	AP1M2	PREDICTED: AP-1 complex subunit mu-2 [Glycine max]	-	-	-	-	-	-	-
Glyma.01G027400	0.000	0.000	0.000	0.000	0.000	0.000	0.000	0.000	0.000	0.000	0.000	0.000	0.000	0.000	0.000	0.000	0.000	0.000	0.000	0.000	0.000	0.000	0.000	0.000	0.000	0.000	0.000	0.000	0.000	0.000	0.000	0.000	0.000	0.000	0.000	0.000	0.000	0.000	0.000	0.000	TAA1	PREDICTED: L-tryptophan--pyruvate aminotransferase 1-like [Glycine max]	Metabolism;Metabolism	Global and overview maps;Amino acid metabolism	ko01100//Metabolic pathways;ko00380//Tryptophan metabolism	K16903;K16903	-	GO:0030170//pyridoxal phosphate binding	GO:0009058//biosynthetic process
Glyma.01G027500	6.437	9.763	12.477	26.437	7.557	17.617	10.473	7.700	4.520	6.343	5.257	6.143	10.643	21.517	9.010	13.670	11.143	7.787	5.997	4.363	138.667	197.667	247.667	548.000	177.347	399.387	223.000	166.667	99.667	152.000	109.667	124.343	219.700	446.667	211.333	296.353	242.333	164.000	127.000	97.333	lip	Lipase [Glycine soja]	-	-	-	-	-	-	-
Glyma.01G027600	0.333	0.407	0.447	0.327	0.753	0.367	0.637	0.420	0.330	0.470	0.537	0.300	0.480	0.393	0.453	0.280	0.293	0.187	0.373	0.260	13.000	15.000	16.000	12.333	32.667	15.333	24.667	17.000	13.333	21.000	20.667	11.333	18.333	15.333	19.000	11.333	11.333	7.333	14.667	10.667	OXR1	PREDICTED: TLD domain-containing protein 2-like isoform X3 [Glycine max]	-	-	-	-	-	-	-
Glyma.01G027700	10.313	8.153	8.863	9.587	10.930	12.390	8.997	10.820	9.187	9.147	10.993	9.390	10.383	9.010	9.947	11.483	9.717	11.503	9.160	9.427	159.667	119.667	126.667	144.000	185.000	202.333	137.667	170.333	146.667	158.000	164.667	137.000	154.333	133.333	169.000	179.333	150.667	173.667	140.000	151.333	-	PREDICTED: axoneme-associated protein mst101(2) [Nicotiana tomentosiformis]	-	-	-	-	-	-	-
Glyma.01G027800	0.727	0.770	0.400	0.547	0.403	0.657	0.333	0.267	0.433	0.473	0.410	0.377	0.377	0.707	0.260	0.427	0.227	0.383	0.373	0.200	22.667	22.667	11.667	16.333	14.000	22.000	10.333	8.667	14.000	16.667	12.667	11.000	11.333	21.333	9.000	13.333	7.333	12.000	11.667	6.667	-	uncharacterized LOC107909689 [Gossypium hirsutum]	-	-	-	-	-	-	-
Glyma.01G027900	0.013	0.000	0.000	0.000	0.000	0.013	0.000	0.000	0.000	0.020	0.000	0.000	0.000	0.000	0.000	0.023	0.000	0.000	0.000	0.000	0.333	0.000	0.000	0.000	0.000	0.333	0.000	0.000	0.000	0.667	0.000	0.000	0.000	0.000	0.000	0.667	0.000	0.000	0.000	0.000	At1g48100	PREDICTED: polygalacturonase At1g48100-like [Glycine max]	Metabolism;Metabolism	Global and overview maps;Carbohydrate metabolism	ko01100//Metabolic pathways;ko00040//Pentose and glucuronate interconversions	K01213;K01213	-	GO:0004650//polygalacturonase activity	GO:0005975//carbohydrate metabolic process
Glyma.01G028000	0.000	0.000	0.000	0.000	0.000	0.000	0.000	0.000	0.000	0.000	0.000	0.000	0.000	0.000	0.000	0.000	0.000	0.000	0.000	0.000	0.000	0.000	0.000	0.000	0.000	0.000	0.000	0.000	0.000	0.000	0.000	0.000	0.000	0.000	0.000	0.000	0.000	0.000	0.000	0.000	CRK3	PREDICTED: cysteine-rich receptor-like protein kinase 3 [Glycine max]	-	-	-	-	-	GO:0004672//protein kinase activity	GO:0006468//protein phosphorylation
Glyma.01G028100	3.957	7.173	5.373	10.063	4.080	8.430	3.013	5.790	3.637	5.500	4.053	5.670	5.207	8.437	4.543	6.823	3.903	4.540	3.850	4.003	174.667	308.333	219.560	427.667	197.000	391.667	134.667	261.000	168.667	273.000	174.333	235.667	222.000	356.667	217.667	305.333	176.667	198.000	168.333	182.667	CRK2	PREDICTED: cysteine-rich receptor-like protein kinase 2 [Glycine max]	-	-	-	-	-	GO:0004672//protein kinase activity;GO:0004672//protein kinase activity;GO:0004672//protein kinase activity;GO:0004672//protein kinase activity	GO:0006468//protein phosphorylation;GO:0006468//protein phosphorylation;GO:0006468//protein phosphorylation;GO:0006468//protein phosphorylation
Glyma.01G028200	0.120	0.087	0.000	0.067	0.040	0.040	0.177	0.227	0.123	0.173	0.100	0.043	0.083	0.063	0.080	0.077	0.107	0.067	0.210	0.020	2.000	1.333	0.000	1.000	0.667	0.667	2.667	3.667	2.000	3.000	1.667	0.667	1.333	1.000	1.667	1.333	1.667	1.000	3.333	0.333	MENG	PREDICTED: 2-phytyl-1,4-beta-naphthoquinone methyltransferase, chloroplastic-like [Glycine max]	Metabolism;Metabolism;Metabolism	Global and overview maps;Global and overview maps;Metabolism of cofactors and vitamins	ko01100//Metabolic pathways;ko01110//Biosynthesis of secondary metabolites;ko00130//Ubiquinone and other terpenoid-quinone biosynthesis	K03183;K03183;K03183	-	-	-
Glyma.01G028300	0.047	0.160	0.020	0.070	0.053	0.090	0.063	0.113	0.013	0.030	0.123	0.037	0.060	0.063	0.060	0.077	0.083	0.033	0.067	0.017	1.000	3.333	0.333	1.333	1.333	2.000	1.333	2.333	0.333	0.667	2.667	0.667	1.333	1.333	1.333	1.667	1.667	0.667	1.333	0.333	KNAT6	PREDICTED: homeobox protein knotted-1-like 6 [Glycine max]	-	-	-	-	GO:0005634//nucleus	GO:0003677//DNA binding	GO:0006355//regulation of transcription, DNA-templated
Glyma.01G028400	0.000	0.000	0.000	0.000	0.000	0.000	0.000	0.000	0.000	0.000	0.000	0.000	0.000	0.000	0.000	0.000	0.000	0.000	0.000	0.000	0.000	0.000	0.000	0.000	0.000	0.000	0.000	0.000	0.000	0.000	0.000	0.000	0.000	0.000	0.000	0.000	0.000	0.000	0.000	0.000	-	hypothetical protein GLYMA_01G028400 [Glycine max]	-	-	-	-	-	-	-
Glyma.01G028500	3.147	3.700	2.247	3.537	1.840	2.823	1.993	4.483	2.293	4.880	3.187	4.637	1.433	3.003	1.137	2.977	1.850	2.423	1.837	3.880	44.333	49.333	29.333	48.667	28.667	42.333	28.000	64.000	33.333	77.000	43.667	61.000	19.333	41.333	17.667	42.667	26.667	33.667	25.667	57.000	-	early nodulin-36A [Glycine max]	-	-	-	-	-	-	-
Glyma.01G028600	0.310	0.257	0.477	0.620	0.203	0.217	0.500	0.133	0.333	0.257	0.413	0.193	0.293	0.457	0.263	0.403	0.157	0.160	0.397	0.267	10.333	8.333	15.000	20.000	7.667	7.667	16.667	4.333	11.667	9.667	13.333	6.333	9.333	15.000	9.000	14.000	5.333	5.000	13.000	9.333	TBL2	PREDICTED: protein trichome birefringence-like 2 [Glycine max]	-	-	-	-	-	-	-
Glyma.01G028700	6.137	5.397	6.360	5.547	5.950	4.097	7.300	5.160	5.950	6.427	6.613	6.223	5.490	6.427	5.513	5.097	4.927	5.527	6.133	5.110	296.667	249.333	287.000	261.333	317.667	210.667	351.667	254.000	297.667	350.000	313.000	285.667	256.000	303.000	291.667	250.000	241.667	264.667	294.667	258.333	NIK3	PREDICTED: protein NSP-INTERACTING KINASE 3-like [Glycine max]	-	-	-	-	-	GO:0004672//protein kinase activity;GO:0005524//ATP binding	GO:0006468//protein phosphorylation
Glyma.01G028800	18.600	11.910	13.813	10.473	13.577	7.440	15.883	14.143	18.477	16.400	18.213	12.673	14.563	10.163	11.210	7.083	15.930	13.597	17.300	17.460	386.667	235.333	265.333	211.333	312.667	163.667	328.000	298.333	395.667	382.333	367.333	248.667	287.667	204.333	254.333	150.000	334.667	278.000	356.000	377.667	At1g23390	PREDICTED: F-box/kelch-repeat protein At1g23390-like [Glycine max]	-	-	-	-	-	GO:0005515//protein binding	-
Glyma.01G028900	52.217	62.483	54.023	60.303	55.080	78.253	50.457	92.073	49.457	64.813	50.483	66.250	58.970	47.917	57.093	84.553	54.853	109.087	46.127	62.473	1494.667	1697.333	1431.000	1668.667	1736.000	2368.000	1436.333	2667.333	1458.333	2079.667	1401.667	1786.667	1621.000	1326.667	1779.667	2452.133	1587.843	3077.667	1305.923	1861.000	ACLA-1	ATP-citrate synthase alpha chain protein 1 [Glycine soja]	Metabolism;Metabolism;Metabolism	Global and overview maps;Global and overview maps;Carbohydrate metabolism	ko01100//Metabolic pathways;ko01110//Biosynthesis of secondary metabolites;ko00020//Citrate cycle (TCA cycle)	K01648;K01648;K01648	-	-	-
Glyma.01G029000	37.170	38.003	36.520	32.077	40.503	31.050	37.987	32.480	35.953	40.097	38.640	39.027	38.890	30.893	36.073	30.620	35.113	31.650	34.750	39.727	738.667	716.333	671.000	615.667	887.333	651.667	748.667	653.667	735.333	893.333	743.667	732.333	740.333	593.000	783.667	614.333	705.667	619.667	682.000	820.333	srprb	PREDICTED: signal recognition particle receptor subunit beta-like [Glycine max]	Genetic Information Processing	Folding, sorting and degradation	ko03060//Protein export	K12272	-	GO:0005525//GTP binding	-
Glyma.01G029100	15.747	19.170	16.117	17.240	15.023	15.517	16.750	21.680	16.473	18.670	15.197	16.820	16.270	15.263	15.893	12.157	18.923	18.743	16.270	17.557	419.667	482.333	393.333	442.667	437.667	435.000	441.000	582.667	449.667	555.333	391.667	418.667	412.667	391.000	457.000	325.333	505.333	488.333	426.333	484.333	-	BnaA02g14930D [Brassica napus]	-	-	-	-	-	-	-
Glyma.01G029200	75.103	70.550	79.713	79.450	87.193	96.920	76.633	85.467	77.077	90.163	78.553	83.827	77.317	86.480	82.310	104.173	69.687	89.607	73.483	84.193	1745.667	1556.667	1716.000	1786.000	2227.667	2379.667	1768.000	2010.000	1848.000	2352.000	1773.333	1831.667	1717.667	1941.000	2083.333	2451.667	1639.667	2052.667	1688.667	2036.667	-	PREDICTED: ubiquitin-40S ribosomal protein S27a-like [Vigna radiata var. radiata] [Vigna radiata]	Genetic Information Processing	Translation	ko03010//Ribosome	K02977	GO:0005840//ribosome	GO:0003735//structural constituent of ribosome	GO:0006412//translation
Glyma.01G029300	0.050	0.037	0.043	0.017	0.097	0.087	0.000	0.020	0.083	0.063	0.020	0.020	0.057	0.040	0.100	0.000	0.113	0.020	0.073	0.017	1.000	0.667	0.667	0.333	2.000	1.667	0.000	0.333	1.667	1.333	0.333	0.333	1.000	0.667	2.000	0.000	2.000	0.333	1.333	0.333	YAB4	PREDICTED: axial regulator YABBY 4-like isoform X2 [Glycine max]	-	-	-	-	-	-	GO:0007275//multicellular organism development;GO:0007275//multicellular organism development
Glyma.01G029400	0.280	0.090	0.093	0.397	0.093	0.343	0.090	0.000	0.087	0.157	0.000	0.000	0.000	0.280	0.300	0.083	0.270	0.197	0.183	0.263	1.000	0.333	0.333	1.333	0.333	1.347	0.333	0.000	0.333	0.667	0.000	0.000	0.000	1.000	1.340	0.333	1.000	0.667	0.667	1.000	NRPB10L	RNA polymerases N / 8 kDa subunit [Theobroma cacao]	Metabolism;Metabolism;Metabolism;Genetic Information Processing	Global and overview maps;Nucleotide metabolism;Nucleotide metabolism;Transcription	ko01100//Metabolic pathways;ko00230//Purine metabolism;ko00240//Pyrimidine metabolism;ko03020//RNA polymerase	K03007;K03007;K03007;K03007	-	GO:0003677//DNA binding;GO:0003899//DNA-directed RNA polymerase activity	GO:0006351//transcription, DNA-templated
Glyma.01G029500	8.440	8.540	8.430	8.820	8.190	7.720	8.603	8.207	7.787	9.760	9.480	8.640	7.617	9.470	7.197	8.447	6.713	7.500	7.553	7.560	263.333	253.333	241.000	256.667	288.667	240.667	265.000	272.000	254.000	329.333	288.333	242.333	225.000	285.000	236.667	264.667	211.000	225.000	227.667	238.333	BOI	PREDICTED: BOI-related E3 ubiquitin-protein ligase 1 [Glycine max]	-	-	-	-	-	-	-
Glyma.01G029600	22.730	23.047	27.100	27.427	22.977	28.470	21.093	28.493	23.303	25.063	23.130	24.563	25.983	27.253	25.227	27.290	22.857	26.970	26.073	22.233	531.000	509.000	585.000	618.667	590.000	701.333	488.667	672.000	559.000	656.000	522.000	541.000	579.333	614.333	636.000	643.000	540.000	620.333	600.667	538.667	TIF3I1	PREDICTED: eukaryotic translation initiation factor 3 subunit I-like [Glycine max]	Genetic Information Processing	Translation	ko03013//RNA transport	K03246	-	GO:0005515//protein binding	-
Glyma.01G029700	0.470	0.303	0.430	0.403	0.360	0.250	0.283	0.273	0.417	0.240	0.407	0.460	0.460	0.483	0.390	0.570	0.330	0.277	0.330	0.240	11.000	7.000	9.333	9.000	9.333	6.000	6.667	6.333	10.333	6.333	9.333	10.000	10.333	11.000	9.667	13.667	8.000	6.333	7.667	6.000	-	hypothetical protein GLYMA_01G029700 [Glycine max]	-	-	-	-	-	-	-
Glyma.01G029800	34.800	39.203	37.183	47.627	40.447	52.483	36.663	54.173	33.270	36.963	34.627	40.267	37.223	44.540	36.950	55.627	33.170	58.743	32.183	35.460	597.667	639.000	591.133	791.333	765.000	950.000	625.000	942.333	586.333	711.000	576.000	652.667	615.000	737.000	688.667	965.333	577.667	991.667	546.000	633.333	ARF	ADP-ribosylation factor 2 [Cajanus cajan]	Cellular Processes	Transport and catabolism	ko04144//Endocytosis	K07937	-	-	-
Glyma.01G029900	0.053	0.090	0.060	0.000	0.023	0.027	0.033	0.047	0.000	0.010	0.023	0.013	0.043	0.053	0.027	0.023	0.097	0.033	0.027	0.000	1.333	2.667	1.667	0.000	0.667	0.667	1.000	1.333	0.000	0.333	0.667	0.333	1.333	1.667	0.667	0.667	3.000	1.000	0.667	0.000	-	PREDICTED: type 2 DNA topoisomerase 6 subunit B-like [Vigna angularis]	-	-	-	-	-	-	-
Glyma.01G030000	1.240	1.487	0.940	0.973	0.550	0.530	1.603	1.380	1.307	1.053	1.330	0.977	0.673	0.643	0.553	0.807	0.867	0.973	1.383	0.763	20.667	23.667	14.667	15.667	10.333	9.333	27.000	23.000	22.667	20.000	21.667	15.333	11.000	10.667	10.000	13.667	14.333	15.667	23.000	13.333	-	PREDICTED: kininogen-1-like [Jatropha curcas]	-	-	-	-	-	-	-
Glyma.01G030100	0.450	0.303	0.677	0.307	0.120	0.223	0.367	0.413	0.307	0.450	0.610	0.337	0.070	0.223	0.200	0.097	0.287	0.373	0.157	0.147	5.667	3.667	8.000	3.667	1.667	3.000	4.667	5.333	4.000	6.333	7.667	4.000	1.000	2.667	2.667	1.333	3.667	4.667	2.000	2.000	RGA2	PREDICTED: disease resistance protein RGA2-like [Glycine max]	-	-	-	-	-	-	-
Glyma.01G030200	0.007	0.037	0.013	0.013	0.000	0.050	0.000	0.000	0.007	0.000	0.007	0.000	0.007	0.020	0.000	0.000	0.000	0.000	0.007	0.007	0.333	1.667	0.667	0.667	0.000	2.667	0.000	0.000	0.333	0.000	0.333	0.000	0.333	1.000	0.000	0.000	0.000	0.000	0.333	0.333	PERK13	PREDICTED: proline-rich receptor-like protein kinase PERK13 [Glycine max]	-	-	-	-	-	GO:0004672//protein kinase activity	GO:0006468//protein phosphorylation
Glyma.01G030300	35.060	30.247	42.697	42.037	28.387	45.337	26.097	26.063	31.250	31.973	32.637	42.943	39.730	47.147	39.567	52.077	34.430	33.043	33.203	36.640	818.000	668.333	918.667	943.667	726.667	1112.000	603.333	614.333	747.667	832.667	736.000	938.000	884.000	1059.667	1006.000	1227.667	810.000	754.667	763.000	886.000	-	PREDICTED: protein bfr2-like [Glycine max]	-	-	-	-	-	-	-
Glyma.01G030400	28.817	28.900	21.003	12.967	24.497	11.913	22.657	22.177	27.083	32.017	25.700	24.350	22.813	13.237	24.040	11.270	28.050	18.173	24.090	32.343	754.000	719.333	507.667	327.667	705.667	329.333	588.333	587.000	730.000	942.000	652.000	601.667	574.667	335.000	679.000	298.000	746.000	469.333	623.667	881.000	AMSH2	PREDICTED: AMSH-like ubiquitin thioesterase 2 isoform X1 [Glycine max]	Cellular Processes	Transport and catabolism	ko04144//Endocytosis	K11866	-	GO:0005515//protein binding;GO:0005515//protein binding;GO:0005515//protein binding	-
Glyma.01G030500	12.990	12.687	8.703	8.677	7.750	5.613	11.227	11.037	9.703	13.600	10.360	12.237	9.383	9.383	7.033	4.707	11.573	10.387	9.553	12.753	254.667	235.667	158.000	164.667	167.143	116.000	218.853	219.667	195.207	298.333	195.667	226.333	177.333	177.667	150.333	93.333	228.667	200.000	184.893	260.000	-	PREDICTED: carbonic anhydrase 2 isoform X1 [Glycine max]	Metabolism	Energy metabolism	ko00910//Nitrogen metabolism	K01673	-	GO:0004089//carbonate dehydratase activity;GO:0004089//carbonate dehydratase activity;GO:0004089//carbonate dehydratase activity;GO:0004089//carbonate dehydratase activity;GO:0008270//zinc ion binding;GO:0008270//zinc ion binding;GO:0008270//zinc ion binding;GO:0008270//zinc ion binding	-
Glyma.01G030600	18.473	18.437	18.417	18.027	17.807	17.870	19.907	22.583	19.243	23.713	19.083	22.030	17.953	20.463	17.597	20.360	17.903	21.573	17.950	21.803	301.333	286.000	278.667	284.667	320.000	307.667	322.667	371.667	322.333	433.667	301.000	337.333	280.000	323.667	313.000	336.000	294.333	346.333	289.333	369.667	At4g28440	Nucleic acid-binding, OB-fold-like protein [Theobroma cacao]	Genetic Information Processing;Genetic Information Processing;Genetic Information Processing;Genetic Information Processing	Replication and repair;Replication and repair;Replication and repair;Replication and repair	ko03420//Nucleotide excision repair;ko03030//DNA replication;ko03440//Homologous recombination;ko03430//Mismatch repair	K07466;K07466;K07466;K07466	-	-	-
Glyma.01G030700	0.067	0.297	0.147	0.410	0.067	0.067	0.337	0.143	0.390	0.237	0.200	0.130	0.207	0.130	0.577	0.563	0.210	0.277	0.270	0.253	0.333	1.333	0.667	2.000	0.333	0.333	1.667	0.667	2.000	1.333	1.000	0.667	1.000	0.667	3.000	2.667	1.000	1.333	1.333	1.333	-	hypothetical protein GLYMA_01G030700 [Glycine max]	-	-	-	-	-	-	-
Glyma.01G030800	28.057	28.600	27.847	25.670	26.157	22.497	29.470	32.370	30.263	33.457	31.480	31.660	26.943	28.003	24.107	25.657	25.847	28.473	27.087	29.800	406.333	393.000	374.667	359.000	419.173	345.000	426.000	475.667	453.000	543.333	442.333	432.000	375.000	392.333	383.000	376.667	378.333	407.333	388.000	449.333	At4g28440	Nucleic acid-binding, OB-fold-like protein [Theobroma cacao]	Genetic Information Processing;Genetic Information Processing;Genetic Information Processing;Genetic Information Processing	Replication and repair;Replication and repair;Replication and repair;Replication and repair	ko03420//Nucleotide excision repair;ko03030//DNA replication;ko03440//Homologous recombination;ko03430//Mismatch repair	K07466;K07466;K07466;K07466	-	-	-
Glyma.01G030900	22.113	51.283	17.900	37.333	10.710	17.447	30.327	26.300	21.303	25.700	24.353	33.070	18.920	27.307	13.167	13.483	29.357	27.100	23.170	22.410	874.000	1921.333	652.667	1424.000	465.667	724.667	1185.333	1049.333	864.000	1135.000	932.333	1228.000	712.333	1038.333	559.333	538.333	1168.380	1051.000	903.000	918.667	JP650	PREDICTED: probable polygalacturonase non-catalytic subunit JP650 [Glycine max]	-	-	-	-	-	-	-
Glyma.01G031000	0.000	0.000	0.000	0.000	0.000	0.000	0.000	0.000	0.000	0.000	0.000	0.000	0.000	0.000	0.000	0.000	0.000	0.000	0.000	0.000	0.000	0.000	0.000	0.000	0.000	0.000	0.000	0.000	0.000	0.000	0.000	0.000	0.000	0.000	0.000	0.000	0.000	0.000	0.000	0.000	-	PREDICTED: L10-interacting MYB domain-containing protein-like [Glycine max]	-	-	-	-	-	-	-
Glyma.01G031100	0.000	0.000	0.000	0.000	0.000	0.000	0.000	0.000	0.000	0.000	0.000	0.000	0.000	0.000	0.000	0.000	0.000	0.000	0.000	0.000	0.000	0.000	0.000	0.000	0.000	0.000	0.000	0.000	0.000	0.000	0.000	0.000	0.000	0.000	0.000	0.000	0.000	0.000	0.000	0.000	-	PIF-like transposase [Daucus carota]	-	-	-	-	-	-	-
Glyma.01G031200	3.663	3.183	4.653	3.830	4.707	4.227	4.647	3.680	3.900	3.047	5.093	4.047	4.333	5.163	5.207	5.197	2.763	3.190	4.103	3.670	42.000	33.000	45.333	42.000	57.000	51.000	49.333	41.333	43.333	39.000	55.000	42.333	46.000	53.333	63.333	58.000	32.667	35.000	41.667	43.000	-	PREDICTED: protein NUCLEAR FUSION DEFECTIVE 6, chloroplastic/mitochondrial-like, partial [Glycine max]	-	-	-	-	-	-	-
Glyma.01G031300	0.067	0.053	0.050	0.067	0.033	0.030	0.030	0.137	0.130	0.067	0.063	0.053	0.043	0.037	0.070	0.063	0.083	0.043	0.030	0.050	2.333	1.667	1.667	2.333	1.333	1.000	1.000	4.667	4.667	2.667	2.000	1.667	1.333	1.333	2.667	2.333	3.000	1.333	1.000	1.667	-	DUF936 family protein [Medicago truncatula]	-	-	-	-	-	-	-
Glyma.01G031400	56.183	45.387	52.587	44.017	57.037	43.823	49.527	42.463	51.803	44.853	56.780	40.700	51.233	48.367	57.207	42.797	45.853	38.150	46.357	38.730	3200.733	2451.393	2715.893	2354.220	3599.227	2590.150	2833.343	2413.443	3079.777	2894.770	3121.573	2136.143	2761.440	2609.267	3489.127	2385.727	2628.437	2114.073	2603.933	2270.523	RBM25	PREDICTED: RNA-binding protein 25-like isoform X1 [Glycine max]	Genetic Information Processing	Transcription	ko03040//Spliceosome	K12822	-	GO:0003676//nucleic acid binding;GO:0003676//nucleic acid binding;GO:0003676//nucleic acid binding;GO:0003676//nucleic acid binding	GO:0006397//mRNA processing;GO:0006397//mRNA processing;GO:0006397//mRNA processing;GO:0006397//mRNA processing
Glyma.01G031500	16.407	22.987	11.127	16.183	16.953	43.827	17.103	53.443	19.823	20.580	13.100	19.470	17.450	13.150	14.427	39.783	27.527	58.983	19.030	27.763	540.333	718.367	340.667	518.667	618.317	1528.470	560.220	1789.000	674.000	763.027	419.517	605.667	558.667	419.000	519.690	1327.353	920.333	1919.200	621.333	954.020	ALDH2B7	PREDICTED: aldehyde dehydrogenase family 2 member B7, mitochondrial-like [Glycine max]	Metabolism;Metabolism;Metabolism;Metabolism;Metabolism;Metabolism;Metabolism;Metabolism;Metabolism;Metabolism;Metabolism;Metabolism;Metabolism	Global and overview maps;Global and overview maps;Carbohydrate metabolism;Carbohydrate metabolism;Amino acid metabolism;Lipid metabolism;Lipid metabolism;Amino acid metabolism;Metabolism of other amino acids;Carbohydrate metabolism;Amino acid metabolism;Amino acid metabolism;Amino acid metabolism	ko01100//Metabolic pathways;ko01110//Biosynthesis of secondary metabolites;ko00010//Glycolysis / Gluconeogenesis;ko00620//Pyruvate metabolism;ko00330//Arginine and proline metabolism;ko00561//Glycerolipid metabolism;ko00071//Fatty acid degradation;ko00280//Valine, leucine and isoleucine degradation;ko00410//beta-Alanine metabolism;ko00053//Ascorbate and aldarate metabolism;ko00310//Lysine degrada…	K00128;K00128;K00128;K00128;K00128;K00128;K00128;K00128;K00128;K00128;K00128;K00128;K00128	-	GO:0016491//oxidoreductase activity;GO:0016491//oxidoreductase activity	GO:0008152//metabolic process;GO:0008152//metabolic process;GO:0055114//oxidation-reduction process;GO:0055114//oxidation-reduction process
Glyma.01G031600	0.000	0.000	0.000	0.000	0.000	0.000	0.000	0.000	0.000	0.000	0.000	0.000	0.000	0.000	0.000	0.000	0.000	0.000	0.000	0.000	0.000	0.000	0.000	0.000	0.000	0.000	0.000	0.000	0.000	0.000	0.000	0.000	0.000	0.000	0.000	0.000	0.000	0.000	0.000	0.000	-	Glutathione S-transferase 1 [Cajanus cajan]	-	-	-	-	-	GO:0003677//DNA binding;GO:0046983//protein dimerization activity	-
Glyma.01G031700	9.010	5.690	6.933	10.010	9.007	12.357	9.330	8.517	7.887	7.843	8.283	9.187	8.320	8.547	7.027	12.707	10.227	8.640	10.843	6.803	207.333	125.000	149.000	223.667	229.333	301.000	215.000	199.667	188.000	203.000	186.333	200.333	184.333	191.000	177.000	296.667	237.667	197.667	247.667	163.667	SPDSYN1	Spermidine synthase 1 [Glycine soja]	Metabolism;Metabolism;Metabolism;Metabolism;Metabolism	Global and overview maps;Amino acid metabolism;Metabolism of other amino acids;Amino acid metabolism;Metabolism of other amino acids	ko01100//Metabolic pathways;ko00270//Cysteine and methionine metabolism;ko00480//Glutathione metabolism;ko00330//Arginine and proline metabolism;ko00410//beta-Alanine metabolism	K00797;K00797;K00797;K00797;K00797	-	-	-
Glyma.01G031800	0.203	0.337	0.323	0.510	0.467	0.583	0.320	0.467	0.343	0.337	0.353	0.240	0.297	0.420	0.393	0.987	0.313	0.693	0.207	0.350	8.667	12.333	12.000	19.333	20.000	24.333	13.000	19.000	14.667	13.733	13.333	8.333	11.667	16.667	18.667	41.000	13.333	27.333	8.667	13.667	POT6	PREDICTED: potassium transporter 6-like [Glycine max]	-	-	-	-	GO:0016020//membrane;GO:0016020//membrane	GO:0015079//potassium ion transmembrane transporter activity;GO:0015079//potassium ion transmembrane transporter activity	GO:0071805//potassium ion transmembrane transport;GO:0071805//potassium ion transmembrane transport
Glyma.01G031900	31.877	38.017	22.113	29.140	28.257	22.690	23.603	29.120	29.540	30.333	28.200	32.110	27.357	17.473	25.887	16.883	33.017	27.283	28.370	37.387	1699.723	1919.730	1091.333	1502.333	1657.677	1277.667	1249.003	1568.000	1619.343	1811.667	1455.670	1608.340	1405.000	900.000	1496.000	910.337	1778.667	1435.703	1493.333	2070.003	TPS9	PREDICTED: probable alpha,alpha-trehalose-phosphate synthase [UDP-forming] 9 [Glycine max]	Metabolism;Metabolism	Global and overview maps;Carbohydrate metabolism	ko01100//Metabolic pathways;ko00500//Starch and sucrose metabolism	K16055;K16055	-	GO:0003824//catalytic activity	GO:0005992//trehalose biosynthetic process
Glyma.01G032000	0.737	0.580	0.627	0.850	0.320	0.387	1.417	0.597	0.797	0.487	0.923	0.537	0.600	0.550	0.353	0.273	0.437	0.617	0.803	0.477	26.333	19.333	20.667	29.333	12.333	14.667	50.000	21.667	29.000	19.333	32.000	18.000	20.333	18.667	13.667	10.000	16.000	22.000	28.333	17.667	NHLRC2	NHL repeat protein [Medicago truncatula]	-	-	-	-	-	-	-
Glyma.01G032100	10.670	11.310	10.777	12.420	11.683	13.997	9.790	13.837	10.090	10.603	11.763	11.477	10.590	11.827	10.903	13.403	10.090	14.143	9.580	9.983	574.460	578.667	538.000	644.977	691.933	795.820	524.097	758.480	560.000	639.607	612.333	583.483	546.333	614.333	637.953	731.667	549.333	750.333	509.667	558.803	At1g60070	PREDICTED: AP-1 complex subunit gamma-2-like [Glycine max]	-	-	-	-	GO:0030117//membrane coat;GO:0030131//clathrin adaptor complex	-	GO:0006886//intracellular protein transport;GO:0016192//vesicle-mediated transport
Glyma.01G032200	0.230	0.093	0.550	0.193	0.257	0.173	0.113	0.107	0.257	0.110	0.347	0.157	0.173	0.363	0.457	0.460	0.100	0.083	0.277	0.143	6.667	2.667	15.000	5.333	8.333	5.333	3.333	3.333	7.667	3.667	9.667	4.333	5.000	10.333	14.333	13.667	3.000	2.333	8.000	4.333	ATL46	PREDICTED: RING-H2 finger protein ATL47-like [Glycine max]	-	-	-	-	-	GO:0005515//protein binding;GO:0008270//zinc ion binding	-
Glyma.01G032300	2.623	3.113	3.137	5.177	2.787	6.547	3.003	6.080	3.057	3.650	3.300	3.533	3.487	4.957	3.207	5.977	3.570	5.093	2.870	3.857	61.000	68.667	67.667	116.000	71.000	161.000	69.333	143.667	73.333	95.333	74.333	77.667	77.667	111.333	80.333	141.333	84.333	117.333	66.000	93.333	-	Protein SUPPRESSOR OF npr1-1, CONSTITUTIVE 1 [Glycine soja]	-	-	-	-	-	-	-
Glyma.01G032400	0.433	0.557	0.480	0.650	0.650	0.613	0.420	0.770	0.643	0.493	0.573	0.637	0.447	0.587	0.563	0.900	0.383	0.547	0.427	0.490	33.333	40.333	34.333	48.000	55.333	50.000	31.667	59.333	50.667	42.667	42.667	46.333	32.333	43.667	47.667	70.333	30.000	41.000	32.333	39.000	N	PREDICTED: disease resistance protein RML1A-like isoform X1 [Glycine max]	-	-	-	-	-	GO:0005515//protein binding;GO:0005515//protein binding;GO:0043531//ADP binding;GO:0043531//ADP binding	GO:0007165//signal transduction;GO:0007165//signal transduction
Glyma.01G032500	37.160	31.947	40.017	40.143	44.370	45.407	30.760	36.097	34.957	34.377	37.440	32.500	36.760	37.477	42.103	43.717	27.243	33.593	30.617	29.717	1573.667	1285.333	1567.333	1647.667	2069.000	2034.230	1294.000	1550.000	1526.000	1636.333	1540.667	1300.000	1490.000	1534.333	1930.667	1877.667	1168.000	1402.667	1282.000	1309.667	THRRS	PREDICTED: threonine--tRNA ligase, mitochondrial 1-like [Glycine max]	Genetic Information Processing	Translation	ko00970//Aminoacyl-tRNA biosynthesis	K01868	-	GO:0000166//nucleotide binding;GO:0004812//aminoacyl-tRNA ligase activity;GO:0005524//ATP binding;GO:0016876//ligase activity, forming aminoacyl-tRNA and related compounds	GO:0006418//tRNA aminoacylation for protein translation;GO:0043039//tRNA aminoacylation
Glyma.01G032600	0.103	0.217	0.030	0.267	0.187	0.373	0.150	0.257	0.127	0.093	0.150	0.220	0.083	0.260	0.193	0.340	0.110	0.143	0.107	0.130	2.667	5.000	0.667	6.667	5.333	10.000	3.667	6.667	3.333	2.667	3.667	5.333	2.000	6.333	5.667	9.000	3.000	3.667	2.667	3.333	EMB1444	PREDICTED: transcription factor LHW-like isoform X2 [Vigna radiata var. radiata] [Vigna radiata]	-	-	-	-	-	-	-
Glyma.01G032700	0.000	0.000	0.000	0.000	0.000	0.000	0.000	0.000	0.000	0.000	0.000	0.000	0.000	0.000	0.000	0.000	0.000	0.000	0.000	0.000	0.000	0.000	0.000	0.000	0.000	0.000	0.000	0.000	0.000	0.000	0.000	0.000	0.000	0.000	0.000	0.000	0.000	0.000	0.000	0.000	-	hypothetical protein GLYMA_01G032700 [Glycine max]	-	-	-	-	-	-	-
Glyma.01G032800	0.000	0.000	0.000	0.000	0.000	0.000	0.000	0.000	0.000	0.000	0.000	0.000	0.000	0.000	0.000	0.000	0.000	0.000	0.000	0.000	0.000	0.000	0.000	0.000	0.000	0.000	0.000	0.000	0.000	0.000	0.000	0.000	0.000	0.000	0.000	0.000	0.000	0.000	0.000	0.000	-	hypothetical protein GLYMA_01G032800 [Glycine max]	-	-	-	-	-	-	-
Glyma.01G032900	4.887	4.537	4.433	3.047	5.233	3.033	3.700	2.790	4.413	4.123	4.630	4.217	3.900	4.417	4.540	4.073	3.553	3.190	4.170	4.270	252.667	223.333	212.667	152.333	298.333	165.000	189.667	145.333	235.000	238.667	232.343	204.820	194.190	219.333	254.137	212.667	184.837	162.333	212.640	229.333	N	TMV resistance protein N [Glycine soja]	-	-	-	-	-	GO:0005515//protein binding;GO:0043531//ADP binding	GO:0007165//signal transduction
Glyma.01G033000	5.767	6.210	5.050	4.303	6.610	4.210	4.350	3.790	4.910	5.460	5.393	5.880	5.103	6.143	5.560	4.677	4.047	4.377	4.407	4.923	168.000	173.000	136.333	121.000	211.333	129.333	125.667	111.667	147.333	178.667	152.000	161.333	143.667	174.000	175.667	138.667	119.667	125.667	127.000	149.333	RPS4	TMV resistance protein N [Glycine soja]	-	-	-	-	-	-	-
Glyma.01G033100	0.000	0.000	0.000	0.000	0.000	0.000	0.000	0.000	0.000	0.000	0.000	0.000	0.000	0.000	0.000	0.000	0.000	0.000	0.000	0.000	0.000	0.000	0.000	0.000	0.000	0.000	0.000	0.000	0.000	0.000	0.000	0.000	0.000	0.000	0.000	0.000	0.000	0.000	0.000	0.000	UGT709C2	UDP-glycosyltransferase 85A7 [Glycine soja]	-	-	-	-	-	GO:0016758//transferase activity, transferring hexosyl groups	GO:0008152//metabolic process
Glyma.01G033200	4.303	5.910	6.890	9.193	6.943	9.310	5.873	5.497	3.343	3.903	3.370	5.073	5.630	10.310	6.247	10.307	5.193	6.007	2.657	3.200	327.333	428.333	487.333	681.000	582.333	753.333	446.000	425.333	263.000	334.000	250.643	364.513	413.163	758.667	518.863	795.667	402.497	454.333	200.260	253.667	SNC1	PREDICTED: protein SUPPRESSOR OF npr1-1, CONSTITUTIVE 1-like [Glycine max]	-	-	-	-	-	GO:0005515//protein binding;GO:0043531//ADP binding	GO:0007165//signal transduction
Glyma.01G033300	11.230	13.683	15.020	19.400	15.960	20.900	14.183	17.010	9.000	8.583	9.750	12.233	13.457	21.287	13.113	23.413	12.720	17.363	6.310	7.707	642.000	742.333	793.000	1068.667	1003.667	1261.333	802.667	984.000	528.667	549.000	540.013	657.000	736.647	1175.000	808.333	1351.333	733.667	974.333	356.100	457.000	N	PREDICTED: protein SUPPRESSOR OF npr1-1, CONSTITUTIVE 1-like isoform X4 [Glycine max]	-	-	-	-	-	GO:0005515//protein binding;GO:0043531//ADP binding	GO:0007165//signal transduction
Glyma.01G033400	3.137	3.723	4.527	6.657	5.747	5.660	5.047	5.653	2.050	2.553	2.360	4.483	3.910	7.113	4.220	6.887	3.170	4.890	1.843	1.910	23.333	26.667	31.333	48.000	47.000	44.667	37.333	42.333	15.667	21.333	17.333	31.333	28.333	51.333	33.667	52.667	24.000	35.000	13.667	15.000	-	hypothetical protein GLYMA_01G033400 [Glycine max]	-	-	-	-	-	-	-
Glyma.01G033500	0.070	0.030	0.030	0.063	0.027	0.000	0.030	0.053	0.030	0.013	0.047	0.030	0.080	0.013	0.023	0.013	0.030	0.000	0.060	0.030	1.667	0.667	0.667	1.333	0.667	0.000	0.667	1.333	0.667	0.333	1.000	0.667	1.667	0.333	0.667	0.333	0.667	0.000	1.333	0.667	At5g40210	PREDICTED: WAT1-related protein At5g40210-like [Glycine max]	-	-	-	-	GO:0016020//membrane;GO:0016021//integral component of membrane	GO:0022857//transmembrane transporter activity	-
Glyma.01G033600	0.000	0.000	0.000	0.000	0.000	0.000	0.000	0.000	0.000	0.000	0.000	0.000	0.000	0.000	0.000	0.000	0.000	0.000	0.000	0.000	0.000	0.000	0.000	0.000	0.000	0.000	0.000	0.000	0.000	0.000	0.000	0.000	0.000	0.000	0.000	0.000	0.000	0.000	0.000	0.000	BLUS1	Serine/threonine-protein kinase fray2 [Glycine soja]	-	-	-	-	-	GO:0004672//protein kinase activity;GO:0005524//ATP binding	GO:0006468//protein phosphorylation
Glyma.01G033700	0.293	0.183	0.637	0.347	0.193	0.203	0.530	0.610	0.323	0.383	0.513	0.497	0.303	0.343	0.207	0.360	0.143	0.270	0.400	0.127	6.000	3.667	11.667	6.667	4.333	4.333	10.667	12.333	6.667	8.667	10.000	9.333	5.667	6.667	4.333	7.333	3.000	5.333	8.000	2.667	At5g40210	PREDICTED: WAT1-related protein At5g40210 [Glycine max]	-	-	-	-	GO:0016020//membrane;GO:0016021//integral component of membrane	GO:0022857//transmembrane transporter activity	-
Glyma.01G033800	3.000	1.793	5.333	5.797	2.853	1.797	7.600	2.347	3.223	2.070	3.313	1.990	3.707	6.150	3.480	2.080	4.093	1.837	3.457	1.097	65.000	36.667	106.333	121.333	68.000	40.667	162.667	51.333	72.000	50.000	69.000	40.333	76.333	128.667	80.333	45.667	89.333	38.000	73.667	24.667	At5g40240	Auxin-induced protein 5NG4-like protein [Glycine soja]	-	-	-	-	GO:0016020//membrane;GO:0016021//integral component of membrane	GO:0022857//transmembrane transporter activity	-
Glyma.01G033900	4.850	3.100	3.780	2.620	3.967	1.733	5.803	2.187	4.533	4.683	4.863	3.400	3.847	2.747	3.700	1.927	4.737	1.927	3.970	3.643	128.333	77.333	92.333	67.000	115.333	48.667	152.667	58.667	123.333	138.667	124.000	84.667	97.333	69.667	106.333	51.333	127.000	50.667	103.667	100.333	At5g40240	PREDICTED: WAT1-related protein At5g40240 isoform X2 [Glycine max]	-	-	-	-	GO:0016020//membrane;GO:0016021//integral component of membrane	GO:0022857//transmembrane transporter activity	-
Glyma.01G034000	3.373	0.960	2.777	0.780	2.970	0.993	1.883	0.983	2.410	0.910	3.973	1.080	3.270	1.043	6.070	1.443	1.533	0.423	6.093	1.470	45.667	12.000	34.333	10.000	43.333	14.000	25.000	13.333	33.333	13.667	51.333	13.333	42.000	13.333	87.667	19.667	20.667	5.333	80.333	20.333	MLP423	MLP-like protein 423 [Glycine soja]	-	-	-	-	-	-	-
Glyma.01G034100	0.997	0.730	1.753	1.257	0.597	0.593	1.690	0.927	1.040	0.847	0.933	0.760	0.800	2.293	0.707	1.137	0.927	0.693	1.173	0.433	40.863	28.333	65.890	49.667	26.333	25.333	67.667	37.667	43.473	38.490	37.000	28.667	30.667	89.273	31.667	46.000	37.667	27.333	46.667	18.333	CDL1	PREDICTED: serine/threonine-protein kinase CDL1 isoform X2 [Glycine max]	-	-	-	-	-	GO:0004672//protein kinase activity;GO:0004672//protein kinase activity;GO:0004672//protein kinase activity;GO:0004672//protein kinase activity;GO:0005524//ATP binding;GO:0005524//ATP binding;GO:0005524//ATP binding;GO:0005524//ATP binding	GO:0006468//protein phosphorylation;GO:0006468//protein phosphorylation;GO:0006468//protein phosphorylation;GO:0006468//protein phosphorylation
Glyma.01G034200	0.840	0.627	0.477	0.443	0.710	0.303	0.430	0.240	0.633	0.530	0.770	0.537	0.703	1.033	0.570	0.657	0.583	0.320	0.490	0.337	15.667	11.333	8.333	8.000	15.333	6.333	8.000	4.333	12.000	11.510	14.000	9.333	13.000	19.393	11.667	12.333	11.000	6.000	9.000	6.667	-	GCN5-related N-acetyltransferase family protein [Populus trichocarpa]	-	-	-	-	-	GO:0008080//N-acetyltransferase activity;GO:0008080//N-acetyltransferase activity	-
Glyma.01G034300	2.503	2.533	3.033	3.313	2.160	3.557	3.007	3.370	2.247	2.240	2.353	2.383	2.783	3.580	2.277	4.570	2.187	3.643	2.267	1.787	67.000	65.333	79.667	89.333	64.667	108.000	82.000	92.000	65.000	72.000	63.667	63.000	76.000	97.333	68.667	127.667	62.000	101.333	61.333	53.000	AXY4	PREDICTED: protein ALTERED XYLOGLUCAN 4-like [Glycine max]	-	-	-	-	-	-	-
Glyma.01G034400	0.207	0.073	0.157	0.210	0.053	0.050	0.073	0.110	0.067	0.030	0.113	0.040	0.117	0.203	0.100	0.100	0.037	0.100	0.053	0.000	3.667	1.333	2.667	3.667	1.000	1.000	1.333	2.000	1.333	0.667	2.000	0.667	2.000	3.667	2.000	2.000	0.667	1.667	1.000	0.000	AXY4	PREDICTED: protein ALTERED XYLOGLUCAN 4-like isoform X2 [Glycine max]	-	-	-	-	-	-	-
Glyma.01G034500	0.000	0.000	0.000	0.000	0.000	0.000	0.033	0.037	0.000	0.000	0.000	0.000	0.000	0.000	0.000	0.000	0.000	0.000	0.000	0.000	0.000	0.000	0.000	0.000	0.000	0.000	0.333	0.333	0.000	0.000	0.000	0.000	0.000	0.000	0.000	0.000	0.000	0.000	0.000	0.000	-	hypothetical protein GLYMA_01G034500 [Glycine max]	-	-	-	-	-	-	-
Glyma.01G034600	0.330	0.093	0.190	0.187	0.127	0.177	0.293	0.200	0.257	0.277	0.207	0.240	0.320	0.153	0.097	0.140	0.253	0.147	0.163	0.080	8.667	2.333	4.667	4.667	3.667	5.000	7.667	5.333	7.000	8.333	5.333	6.000	8.667	4.000	3.000	3.667	7.000	4.000	4.333	2.333	AXY4	PREDICTED: protein ALTERED XYLOGLUCAN 4-like [Glycine max]	-	-	-	-	-	-	-
Glyma.01G034700	0.000	0.000	0.010	0.000	0.000	0.000	0.000	0.000	0.010	0.000	0.000	0.000	0.000	0.000	0.000	0.000	0.000	0.000	0.000	0.000	0.000	0.000	0.333	0.000	0.000	0.000	0.000	0.000	0.333	0.000	0.000	0.000	0.000	0.000	0.000	0.000	0.000	0.000	0.000	0.000	AXY4	PREDICTED: protein ALTERED XYLOGLUCAN 4-like [Glycine max]	-	-	-	-	-	-	-
Glyma.01G034800	0.000	0.000	0.000	0.000	0.000	0.000	0.017	0.000	0.000	0.000	0.000	0.000	0.000	0.000	0.000	0.000	0.000	0.000	0.017	0.000	0.000	0.000	0.000	0.000	0.000	0.000	0.333	0.000	0.000	0.000	0.000	0.000	0.000	0.000	0.000	0.000	0.000	0.000	0.333	0.000	AXY4	PREDICTED: protein ALTERED XYLOGLUCAN 4-like isoform X2 [Glycine max]	-	-	-	-	-	-	-
Glyma.01G034900	0.450	0.263	0.500	0.293	0.257	0.050	0.253	0.140	0.193	0.267	0.370	0.243	0.390	0.270	0.553	0.180	0.193	0.103	0.367	0.087	13.333	7.000	13.667	8.333	8.333	1.667	7.333	4.333	6.000	8.667	10.667	6.667	11.000	7.667	18.000	5.333	6.000	3.000	10.667	2.667	AXY4	PREDICTED: protein ALTERED XYLOGLUCAN 4-like [Glycine max]	-	-	-	-	GO:0005794//Golgi apparatus	GO:0016413//O-acetyltransferase activity	GO:0010411//xyloglucan metabolic process
Glyma.01G035000	0.033	0.067	0.037	0.047	0.020	0.030	0.103	0.010	0.050	0.040	0.020	0.033	0.000	0.023	0.007	0.030	0.043	0.020	0.010	0.000	1.000	2.000	1.000	1.333	0.667	1.000	3.333	0.333	1.667	1.333	0.667	1.000	0.000	0.667	0.333	1.000	1.333	0.667	0.333	0.000	NAT7	PREDICTED: nucleobase-ascorbate transporter 6-like isoform X1 [Glycine max]	-	-	-	-	GO:0016020//membrane;GO:0016020//membrane;GO:0016020//membrane;GO:0016020//membrane;GO:0016020//membrane	GO:0005215//transporter activity;GO:0005215//transporter activity;GO:0005215//transporter activity;GO:0005215//transporter activity;GO:0005215//transporter activity	GO:0006810//transport;GO:0006810//transport;GO:0006810//transport;GO:0006810//transport;GO:0006810//transport;GO:0055085//transmembrane transport;GO:0055085//transmembrane transport;GO:0055085//transmembrane transport;GO:0055085//transmembrane transport;GO:0055085//transmembrane transport
Glyma.01G035100	1.943	2.680	2.683	4.433	2.653	3.023	3.017	2.513	1.780	2.553	2.410	2.690	1.777	5.380	1.787	3.580	1.543	1.793	1.643	2.247	44.000	57.667	56.333	94.333	64.667	71.333	66.333	57.000	42.333	60.667	52.000	56.333	38.000	116.667	43.333	83.667	35.333	38.667	36.667	51.667	SMO2-2	PREDICTED: methylsterol monooxygenase 2-2 isoform X2 [Vigna angularis]	Metabolism;Metabolism;Metabolism	Global and overview maps;Global and overview maps;Lipid metabolism	ko01100//Metabolic pathways;ko01110//Biosynthesis of secondary metabolites;ko00100//Steroid biosynthesis	K14424;K14424;K14424	-	GO:0005506//iron ion binding;GO:0005506//iron ion binding;GO:0005506//iron ion binding;GO:0005506//iron ion binding;GO:0005506//iron ion binding;GO:0005506//iron ion binding;GO:0016491//oxidoreductase activity;GO:0016491//oxidoreductase activity;GO:0016491//oxidoreductase activity;GO:0016491//oxidoreductase activity;GO:0016491//oxidoreductase activity;GO:0016491//oxidoreductase activity	GO:0006633//fatty acid biosynthetic process;GO:0006633//fatty acid biosynthetic process;GO:0006633//fatty acid biosynthetic process;GO:0006633//fatty acid biosynthetic process;GO:0006633//fatty acid biosynthetic process;GO:0006633//fatty acid biosynthetic process;GO:0055114//oxidation-reduction process;GO:0055114//oxidation-reduction process;GO:0055114//oxidation-reduction process;GO:0055114//oxi…
Glyma.01G035200	0.000	0.000	0.027	0.000	0.020	0.000	0.000	0.000	0.000	0.000	0.000	0.000	0.000	0.000	0.000	0.000	0.000	0.000	0.023	0.000	0.000	0.000	0.333	0.000	0.333	0.000	0.000	0.000	0.000	0.000	0.000	0.000	0.000	0.000	0.000	0.000	0.000	0.000	0.333	0.000	SMO2-2	PREDICTED: methylsterol monooxygenase 2-2-like [Vigna angularis]	Metabolism;Metabolism;Metabolism	Global and overview maps;Global and overview maps;Lipid metabolism	ko01100//Metabolic pathways;ko01110//Biosynthesis of secondary metabolites;ko00100//Steroid biosynthesis	K14424;K14424;K14424	-	GO:0005506//iron ion binding;GO:0016491//oxidoreductase activity	GO:0006633//fatty acid biosynthetic process;GO:0055114//oxidation-reduction process
Glyma.01G035300	0.773	0.457	0.897	1.203	1.713	0.710	1.320	0.807	0.693	0.760	0.867	1.270	0.993	1.483	0.913	1.587	0.590	0.690	0.463	0.903	13.333	7.667	14.333	20.333	32.667	13.000	23.000	14.333	12.333	15.000	14.667	21.333	17.000	25.000	18.333	28.333	10.333	12.000	8.000	16.333	-	PREDICTED: myb-like protein D [Arachis duranensis]	-	-	-	-	-	-	-
Glyma.01G035400	0.033	0.070	0.057	0.067	0.027	0.047	0.063	0.113	0.067	0.100	0.063	0.037	0.023	0.047	0.087	0.043	0.073	0.093	0.103	0.057	2.000	3.667	3.000	3.667	1.667	3.000	3.667	6.667	4.000	6.667	3.667	2.000	1.333	2.667	5.000	2.333	4.333	5.333	6.000	3.333	RGA2	Disease resistance protein RGA2 [Glycine soja]	-	-	-	-	-	GO:0043531//ADP binding	-
Glyma.01G035500	0.000	0.000	0.000	0.000	0.000	0.000	0.000	0.000	0.000	0.000	0.000	0.000	0.000	0.000	0.000	0.000	0.000	0.000	0.000	0.000	0.000	0.000	0.000	0.000	0.000	0.000	0.000	0.000	0.000	0.000	0.000	0.000	0.000	0.000	0.000	0.000	0.000	0.000	0.000	0.000	-	hypothetical protein GLYMA_01G035500 [Glycine max]	-	-	-	-	-	-	-
Glyma.01G035600	0.230	0.273	0.233	0.693	0.250	0.293	0.547	0.313	0.307	0.303	0.437	0.063	0.247	0.157	0.243	0.163	0.207	0.063	0.243	0.087	5.000	5.667	4.667	14.667	6.000	6.667	12.000	7.000	7.000	7.667	9.333	1.333	5.333	3.333	6.333	3.667	4.667	1.333	5.333	2.000	CYCD1-1	PREDICTED: cyclin-D1-1-like [Glycine max]	-	-	-	-	GO:0005634//nucleus	-	-
Glyma.01G035700	1.890	2.243	2.117	2.660	2.253	3.437	2.063	1.953	2.067	2.687	2.703	2.890	1.670	2.793	2.040	3.573	1.320	1.787	1.637	2.060	48.667	54.667	50.667	66.000	64.000	93.333	52.667	51.333	55.333	77.667	67.667	70.333	41.000	69.333	57.000	93.000	34.333	45.333	41.667	55.333	-	PREDICTED: ubiquitin carboxyl-terminal hydrolase 36-like [Glycine max]	-	-	-	-	-	-	-
Glyma.01G035800	1.297	0.987	1.330	1.160	0.927	0.973	0.753	0.990	1.080	0.963	1.097	1.437	1.163	1.137	1.390	1.557	0.857	0.683	0.850	1.147	27.000	19.333	26.000	23.667	21.000	21.667	15.667	21.000	23.000	22.667	22.333	28.333	23.667	23.000	31.667	32.333	18.000	14.000	17.667	25.000	RGA2	PREDICTED: disease resistance protein RGA2-like [Glycine max]	-	-	-	-	-	GO:0043531//ADP binding	-
Glyma.01G035900	0.000	0.113	0.057	0.000	0.020	0.000	0.017	0.000	0.000	0.017	0.000	0.040	0.033	0.000	0.000	0.000	0.037	0.017	0.037	0.000	0.000	2.000	1.000	0.000	0.333	0.000	0.333	0.000	0.000	0.333	0.000	0.667	0.667	0.000	0.000	0.000	0.667	0.333	0.667	0.000	RGA2	PREDICTED: disease resistance protein RGA2-like [Glycine max]	-	-	-	-	-	-	-
Glyma.01G036000	0.087	1.917	0.153	8.297	0.210	12.803	0.077	1.297	0.120	0.403	0.117	0.250	0.260	0.363	0.417	1.267	0.153	0.447	0.167	0.167	2.333	48.667	3.667	214.000	6.333	360.333	2.000	34.667	3.333	12.000	3.000	6.000	6.667	9.333	11.667	34.000	4.000	11.667	4.333	4.667	UGT74B1	PREDICTED: UDP-glycosyltransferase 74B1-like [Glycine max]	Metabolism;Metabolism;Metabolism;Metabolism	Global and overview maps;Global and overview maps;Amino acid metabolism;Biosynthesis of other secondary metabolites	ko01110//Biosynthesis of secondary metabolites;ko01210//2-Oxocarboxylic acid metabolism;ko00380//Tryptophan metabolism;ko00966//Glucosinolate biosynthesis	K11820;K11820;K11820;K11820	-	GO:0016758//transferase activity, transferring hexosyl groups	GO:0008152//metabolic process
Glyma.01G036100	0.800	0.273	0.507	0.390	0.250	0.253	0.207	0.277	0.453	0.327	0.323	1.110	0.647	0.563	0.643	0.543	0.733	0.390	0.540	0.517	10.333	3.333	6.000	4.667	3.667	3.333	2.667	3.667	6.000	4.667	4.000	13.667	8.333	7.000	9.667	7.000	9.333	4.667	7.000	7.000	RGA2	Disease resistance protein RGA2 [Cajanus cajan]	-	-	-	-	-	GO:0043531//ADP binding	-
Glyma.01G036200	5.380	5.887	5.400	5.167	6.900	5.900	4.773	4.673	4.863	4.997	6.127	5.023	5.967	5.133	6.210	5.897	4.703	4.917	4.923	4.487	212.333	219.207	195.953	196.000	299.333	244.893	186.000	186.333	197.333	220.333	232.963	186.333	224.667	194.667	262.667	235.000	186.903	189.333	190.667	182.957	NLRC3	PREDICTED: protein NLRC3-like [Glycine max]	-	-	-	-	-	-	-
Glyma.01G036300	0.000	0.000	0.000	0.000	0.000	0.000	0.000	0.000	0.000	0.000	0.000	0.000	0.000	0.000	0.000	0.000	0.000	0.000	0.000	0.000	0.000	0.000	0.000	0.000	0.000	0.000	0.000	0.000	0.000	0.000	0.000	0.000	0.000	0.000	0.000	0.000	0.000	0.000	0.000	0.000	-	hypothetical protein glysoja_042798 [Glycine soja]	-	-	-	-	-	-	-
Glyma.01G036400	0.000	0.000	0.000	0.000	0.000	0.000	0.000	0.000	0.000	0.000	0.000	0.000	0.000	0.000	0.000	0.000	0.000	0.000	0.000	0.000	0.000	0.000	0.000	0.000	0.000	0.000	0.000	0.000	0.000	0.000	0.000	0.000	0.000	0.000	0.000	0.000	0.000	0.000	0.000	0.000	-	hypothetical protein glysoja_042799 [Glycine soja]	-	-	-	-	-	-	-
Glyma.01G036500	29.903	23.673	26.653	20.410	26.697	20.587	24.717	30.090	26.957	28.067	28.650	21.817	28.333	20.057	27.953	19.130	23.843	23.493	24.600	24.073	913.573	684.353	756.707	610.063	900.357	665.217	750.533	940.210	848.350	963.920	847.450	632.183	830.270	592.110	931.507	592.127	740.733	715.223	744.000	769.527	ATJ16	PREDICTED: chaperone protein dnaJ 16-like isoform X1 [Glycine max]	-	-	-	-	-	-	-
Glyma.01G036600	0.057	0.037	0.040	0.113	0.053	1.523	0.000	0.163	0.000	0.050	0.017	0.077	0.000	0.037	0.017	0.677	0.000	0.017	0.000	0.033	1.000	0.667	0.667	2.000	1.000	30.667	0.000	3.000	0.000	1.000	0.333	1.333	0.000	0.667	0.333	13.000	0.000	0.333	0.000	0.667	ZFP6	Zinc finger protein 6 [Glycine soja]	-	-	-	-	-	-	-
Glyma.01G036700	8.603	9.380	8.237	8.643	9.167	8.993	8.363	9.580	8.567	8.713	8.780	8.800	8.343	9.080	8.930	10.297	8.127	8.613	7.603	8.207	228.333	237.000	201.667	219.333	265.667	252.667	219.333	259.000	234.667	258.000	226.667	221.000	213.333	231.333	257.000	275.667	216.333	226.000	200.000	225.667	Sec23ip	SAM domain protein [Medicago truncatula]	-	-	-	-	-	GO:0005515//protein binding	-
Glyma.01G036800	9.707	16.010	13.860	26.350	14.617	28.630	9.257	22.330	11.607	15.630	11.283	14.683	16.900	22.927	13.237	32.447	12.947	29.037	11.327	13.643	289.000	449.333	379.000	753.667	476.333	894.333	271.000	669.000	353.000	518.333	324.333	409.000	479.333	653.333	421.667	971.667	388.000	844.667	330.667	419.000	all2124	PREDICTED: uncharacterized WD repeat-containing protein all2124-like [Glycine max]	-	-	-	-	-	GO:0005515//protein binding	-
Glyma.01G036900	102.660	152.693	173.413	364.783	109.820	459.870	47.543	634.350	114.370	173.663	112.487	181.640	185.903	258.360	171.413	339.567	119.100	628.863	149.627	201.573	2945.667	4154.667	4604.667	10122.333	3469.333	13920.333	1354.000	18429.667	3379.667	5585.000	3128.000	4913.333	5110.000	7155.000	5305.000	9839.000	3459.667	17765.333	4240.667	6011.000	5MMP	matrix metalloproteinase MMP2 precursor [Glycine max]	-	-	-	-	GO:0031012//extracellular matrix	GO:0004222//metalloendopeptidase activity;GO:0008270//zinc ion binding	GO:0006508//proteolysis
Glyma.01G037000	0.000	0.000	0.000	0.000	0.000	0.000	0.000	0.067	0.000	0.000	0.000	0.000	0.000	0.000	0.000	0.000	0.000	0.057	0.000	0.000	0.000	0.000	0.000	0.000	0.000	0.000	0.000	0.333	0.000	0.000	0.000	0.000	0.000	0.000	0.000	0.000	0.000	0.333	0.000	0.000	-	Metalloendoproteinase 1 [Glycine soja]	-	-	-	-	-	-	-
Glyma.01G037100	0.000	0.000	0.000	0.000	0.000	0.000	0.000	0.013	0.000	0.000	0.000	0.000	0.000	0.000	0.000	0.000	0.000	0.000	0.000	0.000	0.000	0.000	0.000	0.000	0.000	0.000	0.000	0.333	0.000	0.000	0.000	0.000	0.000	0.000	0.000	0.000	0.000	0.000	0.000	0.000	5MMP	PREDICTED: metalloendoproteinase 5-MMP-like [Glycine max]	-	-	-	-	GO:0031012//extracellular matrix	GO:0004222//metalloendopeptidase activity;GO:0008270//zinc ion binding	GO:0006508//proteolysis
Glyma.01G037200	15.320	23.370	24.680	44.100	19.147	79.403	7.270	30.553	15.470	28.573	16.497	38.627	26.080	54.843	25.690	87.277	14.900	52.800	19.173	26.967	434.333	627.333	644.667	1205.333	594.667	2368.000	204.333	875.333	450.333	905.667	452.667	1027.667	709.000	1495.333	785.667	2492.333	428.333	1470.667	535.667	792.667	3MMP	PREDICTED: metalloendoproteinase 5-MMP-like [Glycine max]	-	-	-	-	GO:0031012//extracellular matrix	GO:0004222//metalloendopeptidase activity;GO:0008270//zinc ion binding	GO:0006508//proteolysis
Glyma.01G037300	14.157	16.313	13.087	14.323	14.237	15.837	18.510	20.147	15.363	17.033	14.603	15.617	14.310	14.720	12.393	17.117	16.793	19.583	15.263	17.063	465.917	508.477	398.980	457.387	514.950	549.307	605.220	670.873	520.510	628.270	464.707	486.067	451.800	468.683	442.713	567.467	559.023	633.807	496.503	584.597	-	plant/F10M23-360 protein [Medicago truncatula]	-	-	-	-	-	-	-
Glyma.01G037400	8.023	7.620	7.263	5.697	8.497	5.990	7.840	6.063	7.230	7.230	7.507	7.113	7.697	6.053	8.287	6.037	6.940	6.207	7.083	6.410	204.333	184.333	171.333	140.333	239.333	161.667	199.000	156.667	190.000	207.000	186.667	170.333	189.000	149.000	229.000	156.667	179.333	156.000	179.000	170.000	Zmynd15	PREDICTED: zinc finger MYND domain-containing protein 15-like [Glycine max]	-	-	-	-	-	-	-
Glyma.01G037500	0.277	0.180	0.253	0.080	0.143	0.130	0.193	0.153	0.163	0.137	0.293	0.080	0.080	0.137	0.117	0.153	0.213	0.077	0.097	0.057	4.667	3.000	4.000	1.333	2.667	2.333	3.333	2.667	3.000	2.667	5.000	1.333	1.333	2.333	2.000	2.667	4.000	1.333	1.667	1.000	ARR3	PREDICTED: two-component response regulator ARR5-like [Glycine max]	Environmental Information Processing	Signal transduction	ko04075//Plant hormone signal transduction	K14492	-	-	GO:0000160//phosphorelay signal transduction system
Glyma.01G037600	0.140	0.310	0.160	0.273	0.190	0.387	0.153	0.390	0.280	0.507	0.157	0.283	0.230	0.240	0.200	0.327	0.153	0.363	0.167	0.417	7.000	14.333	7.000	12.667	10.000	19.667	7.333	19.000	14.000	27.667	7.333	13.000	11.000	11.333	10.333	16.333	8.000	17.667	8.000	21.000	FH8	PREDICTED: formin-like protein 8 [Glycine max]	-	-	-	-	-	-	-
Glyma.01G037700	7.060	6.600	6.557	5.673	7.133	4.590	5.727	5.157	6.520	6.623	8.387	7.657	6.717	6.770	6.800	4.973	5.350	5.623	5.883	7.963	280.333	249.667	240.667	219.333	311.667	193.333	225.333	207.667	268.333	296.333	325.333	287.333	259.333	261.000	299.333	199.333	214.000	219.667	232.667	328.667	-	PREDICTED: protein WVD2-like 7 isoform X1 [Vigna angularis]	-	-	-	-	-	-	-
Glyma.01G037800	0.127	0.060	0.030	0.113	0.037	0.000	0.053	0.053	0.043	0.013	0.027	0.043	0.033	0.030	0.063	0.027	0.057	0.017	0.013	0.000	3.000	1.333	0.667	2.667	1.000	0.000	1.333	1.333	1.000	0.333	0.667	1.000	0.667	0.667	1.667	0.667	1.333	0.333	0.333	0.000	GLP7	germin-like protein subfamily 1 member 1-like precursor [Glycine max]	-	-	-	-	-	-	-
Glyma.01G037900	70.220	67.067	85.193	64.083	40.727	47.243	47.123	45.307	62.447	56.887	70.503	73.763	66.917	82.880	64.723	63.257	61.260	50.703	80.963	59.713	2446.333	2214.000	2746.667	2162.000	1564.333	1738.667	1628.667	1597.000	2241.000	2221.333	2384.667	2423.667	2240.667	2784.333	2448.667	2228.667	2160.000	1741.333	2788.000	2163.333	GATL9	PREDICTED: probable galacturonosyltransferase-like 9 [Glycine max]	-	-	-	-	-	GO:0016757//transferase activity, transferring glycosyl groups	-
Glyma.01G038000	0.380	0.170	0.793	0.743	0.820	0.643	0.640	0.207	0.273	0.183	0.337	0.370	0.610	0.747	0.737	1.037	0.170	0.273	0.507	0.127	6.667	2.667	13.000	12.333	15.667	12.000	11.000	3.667	5.000	3.667	5.667	6.000	10.333	12.667	13.667	18.333	3.000	4.667	8.667	2.333	-	Pyruvate dehydrogenase E1 component subunit alpha, mitochondrial [Glycine soja]	Metabolism;Metabolism;Metabolism;Metabolism;Metabolism;Metabolism	Global and overview maps;Global and overview maps;Global and overview maps;Carbohydrate metabolism;Carbohydrate metabolism;Carbohydrate metabolism	ko01100//Metabolic pathways;ko01110//Biosynthesis of secondary metabolites;ko01200//Carbon metabolism;ko00010//Glycolysis / Gluconeogenesis;ko00620//Pyruvate metabolism;ko00020//Citrate cycle (TCA cycle)	K00161;K00161;K00161;K00161;K00161;K00161	-	GO:0016624//oxidoreductase activity, acting on the aldehyde or oxo group of donors, disulfide as acceptor	GO:0008152//metabolic process
Glyma.01G038100	6.927	6.727	8.187	6.737	11.643	7.610	7.997	6.697	8.483	6.640	7.577	6.567	8.590	7.403	10.177	8.117	8.030	7.757	8.167	7.560	422.667	388.333	463.000	397.667	780.000	489.667	485.000	413.667	533.333	454.000	449.333	377.667	502.333	435.667	672.333	498.667	494.667	464.667	492.333	478.667	ISE2	PREDICTED: DEAD-box ATP-dependent RNA helicase ISE2, chloroplastic [Glycine max]	-	-	-	-	-	GO:0003676//nucleic acid binding;GO:0005524//ATP binding	-
Glyma.01G038200	4.147	5.197	4.577	4.480	2.790	4.140	3.683	3.990	6.340	4.867	4.340	5.987	4.273	5.007	4.653	4.780	4.213	5.857	4.040	5.590	33.667	40.333	34.333	35.667	24.667	36.000	29.667	32.667	53.000	44.333	34.333	46.333	33.333	39.333	40.667	39.667	34.667	46.333	32.667	47.667	-	hypothetical protein GLYMA_01G038200 [Glycine max]	-	-	-	-	-	-	-
Glyma.01G038300	28.297	28.770	25.713	21.760	29.147	24.503	25.490	24.237	26.623	26.460	28.347	25.247	25.137	22.010	26.473	22.357	25.503	23.773	25.907	26.303	1979.350	1911.803	1660.340	1473.780	2255.113	1810.347	1764.343	1717.050	1913.563	2074.257	1918.033	1660.390	1683.007	1488.010	2010.720	1582.007	1800.163	1635.077	1788.050	1910.353	SNL4	PREDICTED: paired amphipathic helix protein Sin3-like 4 isoform X3 [Vigna radiata var. radiata] [Vigna radiata]	-	-	-	-	-	-	GO:0006355//regulation of transcription, DNA-templated;GO:0006355//regulation of transcription, DNA-templated
Glyma.01G038400	1.387	0.880	2.713	1.327	2.077	1.327	3.883	1.983	1.500	1.113	2.060	0.897	1.933	2.337	1.617	1.433	0.947	2.363	1.903	0.853	59.333	36.000	108.667	55.667	98.333	59.667	165.667	85.667	66.000	53.667	86.000	36.667	79.667	97.000	75.667	62.333	41.000	101.000	81.000	38.000	SP2L	PREDICTED: microtubule-associated protein TORTIFOLIA1-like [Glycine max]	-	-	-	-	-	GO:0005515//protein binding	-
Glyma.01G038500	6.990	10.643	7.473	11.960	6.450	12.527	4.717	7.837	5.490	8.360	6.247	8.727	7.580	11.383	7.587	11.443	6.407	7.890	6.760	8.147	269.333	392.333	267.667	448.667	275.667	513.000	181.000	309.000	219.000	364.333	235.000	317.667	283.333	427.667	318.333	448.333	252.667	302.000	259.333	329.000	RCOM_0699480	PREDICTED: UPF0392 protein RCOM_0530710-like [Glycine max]	-	-	-	-	-	-	-
Glyma.01G038600	12.463	8.173	29.053	18.543	26.610	13.650	23.180	11.403	12.427	10.730	14.373	8.300	21.490	29.017	27.193	21.537	13.277	12.637	11.883	6.433	411.000	255.333	887.000	590.333	963.667	474.333	757.333	379.000	421.000	396.333	461.667	256.000	684.000	921.667	973.000	718.000	443.667	409.667	386.667	220.667	-	MYB/HD-like transcription factor, partial [Glycine max]	-	-	-	-	-	-	-
Glyma.01G038700	7.867	7.857	9.553	8.140	11.110	6.910	9.190	6.430	8.123	8.663	7.850	8.013	9.327	9.027	11.737	9.110	7.367	6.583	8.783	8.080	153.333	146.000	174.333	155.333	240.333	146.000	179.667	129.667	164.333	191.000	149.333	147.667	176.000	172.333	249.667	179.667	145.667	127.333	171.333	164.333	-	EST gb|ATTS0887 comes from this gene [Arabidopsis thaliana]	-	-	-	-	-	-	-
Glyma.01G038800	26.067	24.047	27.450	24.620	28.587	26.950	23.040	24.447	23.550	24.093	24.950	23.473	29.377	26.223	29.573	27.157	22.423	26.223	21.047	21.197	696.497	609.293	679.297	637.727	837.790	762.337	609.897	662.013	648.430	720.110	647.647	590.827	753.573	680.867	861.940	737.317	606.527	690.230	555.877	588.333	PP2A	PREDICTED: serine/threonine-protein phosphatase PP2A catalytic subunit [Glycine max]	Genetic Information Processing;Cellular Processes	Translation;Transport and catabolism	ko03015//mRNA surveillance pathway;ko04136//Autophagy - other eukaryotes	K04382;K04382	-	GO:0016787//hydrolase activity;GO:0016787//hydrolase activity	-
Glyma.01G038900	2.553	1.913	2.610	1.760	2.360	2.113	1.360	1.100	2.093	2.053	2.350	2.603	1.700	1.843	2.010	2.093	1.763	0.920	2.360	1.690	64.667	46.333	61.000	43.667	66.000	56.667	34.333	28.667	55.333	59.000	58.000	62.333	41.333	46.333	56.333	53.667	45.333	23.333	59.667	44.667	CLE25	PREDICTED: CLAVATA3/ESR (CLE)-related protein 25-like [Glycine max]	-	-	-	-	-	-	-
Glyma.01G039000	4.417	2.850	3.563	2.437	4.593	2.630	3.137	3.157	4.023	3.053	5.007	3.220	3.970	2.367	4.407	2.570	3.433	2.373	3.767	3.227	323.667	197.333	240.000	172.667	369.333	202.667	226.333	234.667	302.333	250.000	353.000	222.333	278.000	166.667	346.333	189.667	252.667	170.333	272.000	245.000	N	PREDICTED: TMV resistance protein N-like [Glycine max]	-	-	-	-	-	GO:0005515//protein binding;GO:0005515//protein binding	GO:0007165//signal transduction;GO:0007165//signal transduction
Glyma.01G039100	10.523	11.697	9.737	8.617	10.047	8.347	10.927	9.117	10.783	11.237	10.033	11.737	9.717	9.647	10.790	9.363	10.347	8.223	10.277	11.763	153.000	161.667	131.000	121.667	161.000	128.000	158.000	134.333	161.667	183.333	142.333	161.000	136.333	135.333	173.333	137.667	153.000	119.000	148.000	178.667	-	short hypocotyl in white light1 protein [Medicago truncatula]	-	-	-	-	-	-	-
Glyma.01G039200	1.790	2.177	2.550	2.807	2.850	1.637	2.747	2.693	1.427	2.263	1.810	2.930	3.183	3.027	2.920	2.683	1.877	2.063	2.147	2.203	38.333	44.333	50.667	58.333	67.667	37.000	57.667	59.000	30.667	55.000	38.667	59.333	65.333	64.000	68.000	59.333	40.667	44.333	45.667	48.000	BPE	PREDICTED: transcription factor bHLH79-like [Glycine max]	-	-	-	-	-	GO:0046983//protein dimerization activity;GO:0046983//protein dimerization activity	-
Glyma.01G039300	0.047	0.000	0.000	0.047	0.000	0.000	0.000	0.000	0.000	0.037	0.097	0.047	0.000	0.000	0.043	0.000	0.000	0.000	0.000	0.000	0.333	0.000	0.000	0.333	0.000	0.000	0.000	0.000	0.000	0.333	0.667	0.333	0.000	0.000	0.333	0.000	0.000	0.000	0.000	0.000	IAA27	PREDICTED: auxin-responsive protein IAA27-like [Glycine max]	Environmental Information Processing	Signal transduction	ko04075//Plant hormone signal transduction	K14484	GO:0005634//nucleus	-	GO:0006355//regulation of transcription, DNA-templated
Glyma.01G039400	0.073	0.090	0.070	0.167	0.143	0.050	0.117	0.130	0.107	0.117	0.093	0.107	0.160	0.097	0.067	0.117	0.043	0.090	0.067	0.130	1.667	1.667	1.333	3.667	4.000	1.333	2.667	3.000	2.333	3.000	2.000	2.333	3.333	2.000	1.667	2.333	1.000	2.000	1.333	3.333	-	PREDICTED: myosin-11 isoform X1 [Glycine max]	-	-	-	-	-	-	-
Glyma.01G039500	5.060	6.143	4.550	6.700	4.867	5.673	3.667	3.630	4.543	4.577	5.743	5.907	4.810	4.983	4.443	5.337	3.873	3.650	4.497	4.463	207.333	241.667	183.667	268.333	229.333	255.000	152.667	150.000	193.667	204.667	234.000	233.667	191.667	197.667	205.667	226.000	162.000	149.667	188.667	181.667	-	plant/F14N23-31 protein [Medicago truncatula]	-	-	-	-	-	-	-
Glyma.01G039600	0.140	0.047	0.097	0.033	0.047	0.060	0.033	0.043	0.090	0.047	0.063	0.053	0.050	0.103	0.053	0.087	0.017	0.027	0.060	0.030	5.333	1.667	3.667	1.333	2.000	2.667	1.333	1.667	3.667	2.000	2.333	2.000	2.000	4.000	2.333	3.333	0.667	1.000	2.333	1.333	At4g08850	probable leucine-rich repeat receptor-like protein kinase At1g35710-like precursor [Glycine max]	-	-	-	-	-	GO:0005515//protein binding	-
Glyma.01G039700	0.000	0.000	0.000	0.000	0.000	0.027	0.010	0.000	0.010	0.000	0.000	0.000	0.010	0.000	0.000	0.000	0.000	0.000	0.000	0.000	0.000	0.000	0.000	0.000	0.000	1.000	0.333	0.000	0.333	0.000	0.000	0.000	0.333	0.000	0.000	0.000	0.000	0.000	0.000	0.000	EXO84A	PREDICTED: exocyst complex component EXO84A-like [Glycine max]	-	-	-	-	-	-	-
Glyma.01G039800	0.793	1.030	0.747	1.163	0.467	0.883	0.797	0.803	0.560	0.750	0.743	0.860	0.710	1.137	0.693	0.873	0.437	0.610	0.587	0.460	23.667	29.000	20.667	33.667	15.333	28.000	23.667	24.667	17.333	25.000	22.000	24.000	20.333	32.333	22.667	26.667	12.667	18.000	17.333	14.333	B3GALT19	PREDICTED: probable beta-1,3-galactosyltransferase 19 [Glycine max]	-	-	-	-	GO:0016020//membrane	GO:0008378//galactosyltransferase activity;GO:0030246//carbohydrate binding	GO:0006486//protein glycosylation
Glyma.01G039900	2.010	1.373	1.320	1.463	1.407	0.937	1.653	1.657	1.273	1.537	1.403	1.817	1.513	1.580	1.420	1.007	1.277	1.313	1.700	1.860	46.333	30.000	28.000	33.000	35.667	22.667	37.667	39.000	30.333	39.667	31.333	39.333	33.333	35.333	34.000	23.333	29.667	29.333	38.667	44.333	WAKL20	PREDICTED: wall-associated receptor kinase-like 15 [Glycine max]	-	-	-	-	-	GO:0030247//polysaccharide binding	-
Glyma.01G040000	33.333	30.240	29.350	29.893	35.597	21.873	42.653	37.467	33.543	43.713	28.243	33.750	33.033	33.933	30.573	26.613	38.780	31.277	32.850	42.663	649.667	560.333	531.333	563.333	762.667	449.667	825.333	742.000	673.333	957.333	536.000	619.667	619.333	639.333	651.667	526.667	765.000	600.667	634.000	866.000	GSTU18	uncharacterized LOC100500281 [Glycine max]	Metabolism	Metabolism of other amino acids	ko00480//Glutathione metabolism	K00799	-	GO:0005515//protein binding	-
Glyma.01G040100	0.133	0.057	0.377	0.000	0.223	0.127	0.027	0.030	0.027	0.100	0.027	0.280	0.323	0.080	0.137	0.130	0.103	0.000	0.250	0.130	1.667	0.667	4.333	0.000	3.000	1.667	0.333	0.333	0.333	1.333	0.333	3.333	3.667	1.000	1.667	1.667	1.333	0.000	3.000	1.667	GSTU18	Glutathione S-transferase U18 [Glycine soja]	Metabolism	Metabolism of other amino acids	ko00480//Glutathione metabolism	K00799	-	-	-
Glyma.01G040200	0.067	0.067	0.050	0.047	0.067	0.020	0.213	0.043	0.000	0.057	0.090	0.140	0.000	0.157	0.037	0.000	0.070	0.040	0.023	0.040	1.000	1.000	0.667	0.667	1.000	0.333	3.333	0.667	0.000	1.000	1.333	2.000	0.000	2.333	0.667	0.000	1.000	0.667	0.333	0.667	GSTU18	glutathione S-transferase GST 5 [Glycine max]	Metabolism	Metabolism of other amino acids	ko00480//Glutathione metabolism	K00799	-	GO:0005515//protein binding	-
Glyma.01G040300	12.663	10.260	9.207	4.963	7.157	4.447	13.887	8.580	13.067	12.173	10.137	8.860	8.297	6.763	8.217	4.603	15.157	7.150	12.283	11.947	380.667	299.000	258.333	147.667	238.333	145.667	434.667	272.000	413.667	429.667	304.000	263.000	243.000	197.667	271.000	143.000	478.000	219.667	370.667	387.667	ttc38	PREDICTED: tetratricopeptide repeat protein 38-like [Glycine max]	-	-	-	-	-	-	-
Glyma.01G040400	114.683	85.090	181.370	187.870	75.860	143.653	57.397	90.700	113.053	89.153	104.313	159.443	193.597	194.213	163.483	171.737	166.303	127.493	182.603	149.160	3837.667	2699.333	5607.000	6066.667	2789.000	5067.000	1905.000	3066.000	3888.333	3339.000	3383.333	5019.000	6197.000	6264.000	5930.333	5800.333	5622.000	4194.667	6029.667	5184.667	-	actin cross-linking protein [Medicago truncatula]	-	-	-	-	-	-	-
Glyma.01G040500	0.640	0.363	0.300	0.630	0.243	0.383	0.513	0.633	0.247	0.513	0.647	0.337	0.367	0.457	0.383	0.370	0.497	0.790	0.363	0.443	16.000	8.333	6.667	14.667	6.333	9.667	12.333	15.667	6.000	14.000	15.333	7.667	8.333	10.667	10.333	9.000	12.000	19.000	8.667	11.000	-	BnaA09g19100D [Brassica napus]	-	-	-	-	-	-	-
Glyma.01G040600	4.143	7.133	8.773	13.853	0.917	7.923	1.323	6.960	3.960	5.070	3.783	6.683	7.600	9.523	4.877	5.177	6.477	4.300	9.637	4.770	94.000	155.333	185.333	306.000	23.000	190.667	30.000	160.000	93.333	129.333	83.667	144.000	166.333	210.000	118.667	119.000	148.667	96.333	217.000	113.000	Dnajb13	PREDICTED: dnaJ homolog subfamily B member 5-like [Glycine max]	-	-	-	-	-	-	-
Glyma.01G040700	1.350	1.597	2.397	2.703	1.157	1.933	3.743	2.073	2.203	1.827	0.947	3.423	1.563	1.887	2.287	2.057	2.963	3.263	3.543	2.003	18.667	21.333	31.000	36.333	18.000	28.333	51.667	29.333	31.667	28.333	13.000	45.000	20.667	25.333	33.667	29.000	42.333	44.667	49.000	29.000	TRX2	PREDICTED: thioredoxin H2-like [Vigna radiata var. radiata] [Vigna radiata]	-	-	-	-	-	GO:0015035//protein disulfide oxidoreductase activity	GO:0006662//glycerol ether metabolic process;GO:0045454//cell redox homeostasis
Glyma.01G040800	0.000	0.000	0.000	0.000	0.000	0.000	0.000	0.000	0.000	0.000	0.000	0.000	0.000	0.000	0.000	0.000	0.000	0.000	0.000	0.000	0.000	0.000	0.000	0.000	0.000	0.000	0.000	0.000	0.000	0.000	0.000	0.000	0.000	0.000	0.000	0.000	0.000	0.000	0.000	0.000	-	LINE-1 reverse transcriptase isogeny, partial [Cajanus cajan]	Genetic Information Processing;Genetic Information Processing;Genetic Information Processing;Genetic Information Processing	Replication and repair;Replication and repair;Replication and repair;Replication and repair	ko03420//Nucleotide excision repair;ko03030//DNA replication;ko03440//Homologous recombination;ko03430//Mismatch repair	K07466;K07466;K07466;K07466	-	-	-
Glyma.01G040900	1.150	0.883	1.920	1.530	1.997	1.820	1.383	1.030	0.987	0.680	1.460	1.053	1.710	1.227	2.043	1.837	1.030	1.380	0.920	0.703	83.667	61.680	129.017	108.333	161.370	140.333	100.000	76.667	74.333	55.017	103.333	71.333	120.667	85.667	161.667	133.000	75.667	99.000	66.333	52.667	mog-4	PREDICTED: LOW QUALITY PROTEIN: pre-mRNA-splicing factor ATP-dependent RNA helicase DEAH1-like [Arachis duranensis]	Genetic Information Processing	Transcription	ko03040//Spliceosome	K12813	-	GO:0003676//nucleic acid binding;GO:0003676//nucleic acid binding;GO:0004386//helicase activity;GO:0004386//helicase activity;GO:0005524//ATP binding;GO:0005524//ATP binding	-
Glyma.01G041000	0.000	0.100	0.107	0.000	0.080	0.000	0.000	0.000	0.000	0.197	0.000	0.000	0.000	0.000	0.000	0.000	0.000	0.000	0.000	0.000	0.000	0.320	0.317	0.000	0.297	0.000	0.000	0.000	0.000	0.650	0.000	0.000	0.000	0.000	0.000	0.000	0.000	0.000	0.000	0.000	-	hypothetical protein GLYMA_01G041000 [Glycine max]	-	-	-	-	-	-	-
Glyma.01G041100	4.533	4.343	6.580	5.127	4.433	4.813	3.633	3.350	2.823	3.293	3.837	3.077	4.230	2.887	6.187	7.563	6.610	3.897	4.493	2.520	53.000	47.667	70.333	57.333	56.000	59.000	41.333	39.000	33.667	42.667	42.667	33.667	47.667	32.333	78.333	88.000	76.667	44.333	51.333	30.333	TRX7	PREDICTED: thioredoxin H2-like [Glycine max]	-	-	-	-	-	GO:0015035//protein disulfide oxidoreductase activity	GO:0006662//glycerol ether metabolic process;GO:0045454//cell redox homeostasis
Glyma.01G041200	13.250	8.563	14.803	15.070	13.123	11.107	9.053	12.883	10.210	13.520	12.177	7.907	10.340	9.110	12.330	13.250	15.027	20.700	14.077	9.587	165.333	101.333	169.333	180.667	179.667	146.333	110.667	162.333	130.333	187.333	146.667	92.000	123.667	109.333	167.667	166.000	188.333	252.000	172.333	124.000	TRX2	Thioredoxin H-type 2 [Cajanus cajan]	-	-	-	-	-	GO:0015035//protein disulfide oxidoreductase activity	GO:0006662//glycerol ether metabolic process;GO:0045454//cell redox homeostasis
Glyma.01G041300	24.293	21.950	24.740	20.803	27.727	23.927	20.797	24.470	21.130	23.423	23.877	24.230	25.637	24.480	24.693	25.177	18.843	25.563	20.063	21.827	845.333	724.667	795.667	700.333	1061.667	877.667	718.000	862.333	757.333	914.667	805.667	794.667	850.667	821.333	930.000	886.333	661.000	874.667	689.000	789.000	-	PREDICTED: keratin, type I cytoskeletal 10 [Cicer arietinum]	-	-	-	-	-	-	-
Glyma.01G041400	8.407	9.377	8.923	15.613	2.127	10.360	8.693	9.373	6.693	6.303	6.093	14.920	10.157	11.577	4.647	6.490	13.963	15.930	12.260	10.277	298.667	317.333	293.333	537.667	84.000	390.000	307.333	337.000	246.000	251.333	210.333	501.667	347.000	399.000	180.333	232.333	501.667	560.000	431.667	380.667	NPF2.13	PREDICTED: protein NRT1/ PTR FAMILY 2.13-like [Glycine max]	-	-	-	-	GO:0016020//membrane	GO:0005215//transporter activity	GO:0006810//transport
Glyma.01G041500	1.797	1.857	3.513	3.960	1.383	2.277	1.410	1.450	1.450	1.660	2.203	3.660	2.147	4.260	2.373	2.733	1.860	1.187	2.953	1.260	73.000	74.667	130.207	167.333	66.667	105.000	60.000	60.667	60.333	77.667	87.667	132.667	80.667	158.333	105.000	110.000	74.000	46.667	112.667	54.333	PTST	5'-AMP-activated protein kinase subunit beta-2 [Cajanus cajan]	-	-	-	-	-	-	-
Glyma.01G041600	2.003	1.727	1.467	1.963	1.840	1.637	1.873	2.027	1.670	1.867	1.677	1.590	1.747	1.863	1.660	2.323	1.423	2.000	1.827	1.747	53.667	43.667	36.127	51.000	54.000	46.000	50.000	55.000	45.667	56.000	43.333	40.333	43.667	48.000	48.667	62.000	38.333	53.020	48.333	48.537	UVR8	PREDICTED: LOW QUALITY PROTEIN: ultraviolet-B receptor UVR8 [Vigna angularis]	-	-	-	-	-	GO:0003676//nucleic acid binding	-
Glyma.01G041700	15.433	17.443	9.107	11.957	8.160	9.717	9.650	7.460	10.653	13.840	15.700	14.283	7.827	10.053	9.080	8.563	5.693	6.670	10.427	12.373	496.333	530.333	269.667	369.333	287.000	328.333	307.333	241.000	352.000	497.000	488.667	430.000	240.000	309.333	316.000	277.333	184.333	210.667	330.000	412.667	HAT5	Homeobox-leucine zipper protein HAT5 [Glycine soja]	-	-	-	-	-	GO:0003677//DNA binding;GO:0003677//DNA binding;GO:0003700//transcription factor activity, sequence-specific DNA binding;GO:0003700//transcription factor activity, sequence-specific DNA binding;GO:0043565//sequence-specific DNA binding;GO:0043565//sequence-specific DNA binding	GO:0006355//regulation of transcription, DNA-templated;GO:0006355//regulation of transcription, DNA-templated
Glyma.01G041800	0.000	0.000	0.000	0.000	0.000	0.000	0.000	0.000	0.000	0.000	0.000	0.000	0.000	0.000	0.000	0.000	0.000	0.000	0.000	0.000	0.000	0.000	0.000	0.000	0.000	0.000	0.000	0.000	0.000	0.000	0.000	0.000	0.000	0.000	0.000	0.000	0.000	0.000	0.000	0.000	-	hypothetical protein GLYMA_01G041800 [Glycine max]	-	-	-	-	-	-	-
Glyma.01G041900	0.000	0.000	0.000	0.000	0.000	0.000	0.000	0.000	0.000	0.000	0.000	0.000	0.000	0.000	0.000	0.000	0.000	0.000	0.000	0.000	0.000	0.000	0.000	0.000	0.000	0.000	0.000	0.000	0.000	0.000	0.000	0.000	0.000	0.000	0.000	0.000	0.000	0.000	0.000	0.000	-	PREDICTED: replication protein A 70 kDa DNA-binding subunit C-like [Glycine max]	Genetic Information Processing;Genetic Information Processing;Genetic Information Processing;Genetic Information Processing	Replication and repair;Replication and repair;Replication and repair;Replication and repair	ko03420//Nucleotide excision repair;ko03030//DNA replication;ko03440//Homologous recombination;ko03430//Mismatch repair	K07466;K07466;K07466;K07466	-	-	-
Glyma.01G042000	0.000	0.000	0.000	0.000	0.000	0.000	0.000	0.000	0.000	0.000	0.000	0.000	0.000	0.000	0.000	0.000	0.000	0.000	0.000	0.000	0.000	0.000	0.000	0.000	0.000	0.000	0.000	0.000	0.000	0.000	0.000	0.000	0.000	0.000	0.000	0.000	0.000	0.000	0.000	0.000	-	Polynucleotidyl transferase, Ribonuclease H fold [Medicago truncatula]	Genetic Information Processing;Genetic Information Processing;Genetic Information Processing;Genetic Information Processing	Replication and repair;Replication and repair;Replication and repair;Replication and repair	ko03420//Nucleotide excision repair;ko03030//DNA replication;ko03440//Homologous recombination;ko03430//Mismatch repair	K07466;K07466;K07466;K07466	-	-	-
Glyma.01G042100	0.403	0.213	0.853	0.407	0.853	0.703	0.263	0.360	0.480	0.377	0.237	0.430	0.583	0.540	0.893	0.857	0.460	0.703	0.647	0.360	11.333	7.000	25.667	13.000	32.000	24.667	8.333	11.667	16.000	14.333	7.333	13.667	17.333	16.333	29.333	27.333	15.333	22.000	21.667	11.667	NPF4.6	PREDICTED: protein NRT1/ PTR FAMILY 4.6-like [Glycine max]	-	-	-	-	GO:0016020//membrane;GO:0016020//membrane	GO:0005215//transporter activity;GO:0005215//transporter activity	GO:0006810//transport;GO:0006810//transport
Glyma.01G042200	0.040	0.043	0.090	0.020	0.190	0.020	0.020	0.023	0.020	0.020	0.043	0.107	0.227	0.040	0.053	0.163	0.080	0.063	0.000	0.000	0.667	0.667	1.333	0.333	3.333	0.333	0.333	0.333	0.333	0.333	0.667	1.667	3.333	0.667	1.000	2.667	1.333	1.000	0.000	0.000	-	hypothetical protein GLYMA_01G042200 [Glycine max]	-	-	-	-	-	-	-
Glyma.01G042300	23.143	23.893	24.423	31.303	24.700	23.783	25.770	30.080	24.133	23.510	24.327	20.177	24.027	37.750	23.650	29.663	25.133	28.107	25.270	23.397	667.667	653.333	651.333	873.667	784.000	724.333	735.000	878.667	715.667	758.667	678.333	547.667	663.333	1049.333	738.333	864.000	731.667	797.000	718.667	700.667	TLP1	proteolipid protein 2 [Glycine max]	-	-	-	-	-	-	-
Glyma.01G042400	12.787	12.510	12.940	10.057	14.040	9.493	11.873	11.710	12.853	12.050	13.473	11.157	13.107	10.660	14.497	10.210	10.633	10.433	12.497	12.617	463.000	431.667	435.667	353.000	559.667	359.000	429.000	429.667	479.667	489.667	471.667	379.333	462.333	376.333	574.000	376.333	392.333	374.000	450.667	476.333	At5g15080	PREDICTED: probable receptor-like protein kinase At5g15080 [Glycine max]	-	-	-	-	-	GO:0004672//protein kinase activity;GO:0004672//protein kinase activity;GO:0004672//protein kinase activity;GO:0004672//protein kinase activity;GO:0004672//protein kinase activity	GO:0006468//protein phosphorylation;GO:0006468//protein phosphorylation;GO:0006468//protein phosphorylation;GO:0006468//protein phosphorylation;GO:0006468//protein phosphorylation
Glyma.01G042500	0.000	0.000	0.000	0.000	0.000	0.000	0.000	0.000	0.000	0.000	0.000	0.000	0.000	0.000	0.000	0.000	0.000	0.000	0.000	0.000	0.000	0.000	0.000	0.000	0.000	0.000	0.000	0.000	0.000	0.000	0.000	0.000	0.000	0.000	0.000	0.000	0.000	0.000	0.000	0.000	-	plant/T7N9-9 protein [Medicago truncatula]	-	-	-	-	-	-	-
Glyma.01G042600	0.000	0.000	0.000	0.000	0.000	0.000	0.000	0.000	0.000	0.000	0.000	0.000	0.000	0.000	0.000	0.000	0.000	0.000	0.000	0.000	0.000	0.000	0.000	0.000	0.000	0.000	0.000	0.000	0.000	0.000	0.000	0.000	0.000	0.000	0.000	0.000	0.000	0.000	0.000	0.000	HIR1	PREDICTED: hypersensitive-induced response protein 1-like [Glycine max]	-	-	-	-	GO:0016020//membrane	-	-
Glyma.01G042700	0.000	0.000	0.000	0.000	0.000	0.000	0.000	0.000	0.000	0.000	0.000	0.000	0.000	0.000	0.000	0.000	0.000	0.000	0.000	0.000	0.000	0.000	0.000	0.000	0.000	0.000	0.000	0.000	0.000	0.000	0.000	0.000	0.000	0.000	0.000	0.000	0.000	0.000	0.000	0.000	AT59	PREDICTED: probable pectate lyase 3 [Glycine max]	Metabolism	Carbohydrate metabolism	ko00040//Pentose and glucuronate interconversions	K01728	-	GO:0030570//pectate lyase activity	-
Glyma.01G042800	29.723	28.790	25.947	27.307	29.433	30.700	28.710	34.833	30.280	32.363	29.047	30.640	27.947	27.060	27.323	32.343	29.073	35.557	28.780	32.790	715.000	661.397	579.000	637.000	786.333	779.667	691.333	854.667	755.000	877.333	682.333	693.667	645.000	628.000	714.507	786.000	710.667	848.333	687.667	825.333	-	bZIP transcription factor bZIP109 [Glycine max]	-	-	-	-	-	-	-
Glyma.01G042900	2.933	2.720	4.090	4.323	2.333	3.230	2.210	1.927	2.487	2.500	2.740	3.803	2.843	3.983	3.287	4.403	2.627	2.387	3.043	2.547	75.000	66.000	96.333	107.667	65.667	87.000	56.000	50.000	65.333	71.333	68.000	91.667	70.000	98.000	90.667	113.333	68.000	60.333	76.667	67.667	brf2	PREDICTED: transcription factor IIIB 50 kDa subunit [Glycine max]	-	-	-	-	-	GO:0008270//zinc ion binding	GO:0006352//DNA-templated transcription, initiation;GO:0006355//regulation of transcription, DNA-templated
Glyma.01G043000	1.210	0.780	0.813	1.393	1.107	1.367	1.000	1.137	0.840	1.007	0.833	1.193	0.903	1.417	0.840	1.523	0.933	1.000	1.167	0.907	20.667	12.000	12.000	22.667	16.667	21.667	15.333	17.000	12.667	16.667	13.333	18.333	13.333	22.333	13.333	22.667	12.333	17.000	18.000	16.000	WHY1	PREDICTED: single-stranded DNA-binding protein WHY1, chloroplastic-like isoform X3 [Glycine max]	-	-	-	-	-	-	-
Glyma.01G043100	0.430	0.763	1.017	1.790	0.053	1.573	0.143	0.790	0.147	0.523	0.270	0.537	0.543	0.653	0.463	1.253	0.420	0.687	0.827	0.367	6.507	11.240	14.557	26.687	1.000	25.963	2.260	12.693	2.277	9.120	4.227	7.980	7.760	10.073	7.750	19.590	6.487	10.623	12.817	5.980	NPK1	PREDICTED: mitogen-activated protein kinase kinase kinase NPK1 [Glycine max]	-	-	-	-	-	GO:0004672//protein kinase activity	GO:0006468//protein phosphorylation
Glyma.01G043200	0.000	0.000	0.000	0.000	0.000	0.000	0.000	0.000	0.000	0.000	0.000	0.000	0.000	0.000	0.000	0.000	0.000	0.000	0.000	0.000	0.000	0.000	0.000	0.000	0.000	0.000	0.000	0.000	0.000	0.000	0.000	0.000	0.000	0.000	0.000	0.000	0.000	0.000	0.000	0.000	At2g24670	PREDICTED: B3 domain-containing protein At2g31420-like [Glycine max]	-	-	-	-	-	-	-
Glyma.01G043300	0.000	0.000	0.000	0.020	0.000	0.000	0.000	0.000	0.000	0.000	0.000	0.000	0.000	0.000	0.000	0.000	0.000	0.000	0.000	0.000	0.000	0.000	0.000	0.667	0.000	0.000	0.000	0.000	0.000	0.000	0.000	0.000	0.000	0.000	0.000	0.000	0.000	0.000	0.000	0.000	WRKY72	PREDICTED: probable WRKY transcription factor 61 [Glycine max]	-	-	-	-	-	GO:0003700//transcription factor activity, sequence-specific DNA binding;GO:0003700//transcription factor activity, sequence-specific DNA binding;GO:0043565//sequence-specific DNA binding;GO:0043565//sequence-specific DNA binding	GO:0006355//regulation of transcription, DNA-templated;GO:0006355//regulation of transcription, DNA-templated
Glyma.01G043400	0.040	0.040	0.030	0.173	0.090	0.087	0.177	0.243	0.140	0.110	0.097	0.113	0.133	0.113	0.050	0.070	0.273	0.303	0.117	0.157	1.000	1.000	0.667	4.000	2.333	2.333	4.333	5.667	3.667	3.000	2.333	2.667	3.000	2.667	1.333	1.667	6.667	7.000	2.667	4.000	CBSCBS2	PREDICTED: SNF1-related protein kinase regulatory subunit gamma-1-like [Glycine max]	-	-	-	-	-	-	-
Glyma.01G043500	0.000	0.000	0.000	0.000	0.000	0.000	0.000	0.000	0.000	0.000	0.000	0.000	0.000	0.000	0.000	0.000	0.000	0.000	0.023	0.000	0.000	0.000	0.000	0.000	0.000	0.000	0.000	0.000	0.000	0.000	0.000	0.000	0.000	0.000	0.000	0.000	0.000	0.000	0.333	0.000	PCMP-E22	PREDICTED: pentatricopeptide repeat-containing protein At2g02750 [Glycine max]	-	-	-	-	-	-	-
Glyma.01G043600	2.197	1.203	3.357	3.550	5.797	3.437	1.403	1.073	2.380	1.857	1.880	1.757	3.130	3.923	4.357	3.183	3.370	1.743	2.813	1.553	38.333	20.333	54.333	59.333	110.667	64.000	24.333	18.667	42.667	36.333	32.000	29.333	52.000	66.333	83.000	56.333	59.333	30.667	48.667	28.333	UBC2	PREDICTED: ubiquitin-conjugating enzyme E2 2 isoform X1 [Gossypium hirsutum]	Genetic Information Processing	Folding, sorting and degradation	ko04120//Ubiquitin mediated proteolysis	K10573	-	-	-
Glyma.01G043700	0.203	0.140	0.243	0.090	0.243	0.063	0.320	0.067	0.187	0.163	0.217	0.123	0.363	0.327	0.353	0.233	0.290	0.053	0.320	0.133	8.000	5.333	9.000	3.333	11.000	2.667	12.667	2.667	7.667	7.333	8.333	4.667	14.333	12.667	16.000	9.333	12.000	2.000	12.667	5.667	At1g14390	PREDICTED: probable LRR receptor-like serine/threonine-protein kinase At1g14390 [Glycine max]	-	-	-	-	-	GO:0004672//protein kinase activity	GO:0006468//protein phosphorylation
Glyma.01G043800	4.540	4.357	4.720	5.300	4.467	4.067	5.313	6.477	4.927	5.330	5.170	5.143	3.760	4.930	4.070	5.360	4.847	5.387	4.733	4.947	170.667	155.667	163.000	192.000	184.000	160.333	196.667	245.000	190.000	224.667	187.667	181.000	134.667	177.333	165.667	200.000	181.667	198.333	175.000	193.333	IQD31	PREDICTED: protein IQ-DOMAIN 31-like isoform X1 [Glycine max]	-	-	-	-	-	GO:0005515//protein binding;GO:0005515//protein binding;GO:0005515//protein binding	-
Glyma.01G043900	0.213	0.083	0.150	0.000	0.000	0.127	0.000	0.080	0.270	0.000	0.077	0.140	0.000	0.000	0.000	0.067	0.000	0.000	0.000	0.070	1.000	0.333	0.667	0.000	0.000	0.667	0.000	0.333	1.333	0.000	0.333	0.667	0.000	0.000	0.000	0.333	0.000	0.000	0.000	0.333	ABCG8	PREDICTED: glycine-rich cell wall structural protein-like [Glycine max]	-	-	-	-	-	-	-
Glyma.01G044000	5.260	7.837	6.590	10.377	3.333	5.903	8.497	6.707	5.860	7.357	6.710	10.507	5.517	11.317	3.517	7.090	5.503	5.243	4.587	6.790	89.333	126.667	103.667	169.667	62.667	106.000	144.000	116.000	102.667	140.333	111.000	169.000	90.000	186.000	65.000	121.333	95.000	87.667	77.333	120.000	HEBP2	PREDICTED: heme-binding protein 2 [Glycine max]	-	-	-	-	-	-	-
Glyma.01G044100	34.257	36.193	51.223	60.887	16.577	45.663	20.947	34.703	37.330	39.063	31.433	51.020	54.563	62.990	37.523	48.840	51.177	44.633	53.083	46.717	1023.000	1025.333	1415.333	1764.000	544.000	1438.333	620.667	1047.333	1149.000	1306.667	912.333	1439.000	1563.333	1821.000	1209.667	1473.000	1546.333	1314.667	1567.333	1451.000	APK2B	PREDICTED: protein kinase 2B, chloroplastic-like [Glycine max]	-	-	-	-	-	GO:0004672//protein kinase activity;GO:0004672//protein kinase activity;GO:0004672//protein kinase activity	GO:0006468//protein phosphorylation;GO:0006468//protein phosphorylation;GO:0006468//protein phosphorylation
Glyma.01G044200	11.193	15.387	13.083	18.370	10.137	19.790	9.497	16.003	11.143	16.327	10.443	17.790	15.220	15.783	11.803	15.827	12.147	14.150	12.987	18.133	274.667	359.333	297.333	436.000	274.333	512.333	232.000	395.727	281.333	449.000	248.333	412.000	357.667	374.667	312.667	393.333	301.000	341.333	315.000	463.333	UTR3	UDP-galactose/UDP-glucose transporter 3 [Glycine soja]	-	-	-	-	-	-	GO:0055085//transmembrane transport
Glyma.01G044300	3.610	3.530	2.303	2.273	3.880	4.403	1.930	2.063	1.740	1.587	2.857	4.357	1.907	1.993	2.680	4.247	1.440	1.900	2.093	1.437	142.000	126.497	88.667	88.693	169.667	184.667	75.753	81.667	68.333	75.000	115.667	156.590	73.667	80.667	128.313	165.000	57.493	72.333	78.000	60.000	MYBL2	PREDICTED: myb-related protein 3R-1-like [Glycine max]	-	-	-	-	-	-	-
Glyma.01G044400	0.000	0.033	0.000	0.067	0.000	0.000	0.050	0.000	0.000	0.000	0.000	0.083	0.000	0.000	0.003	0.000	0.103	0.000	0.000	0.000	0.000	0.170	0.000	0.307	0.000	0.000	0.247	0.000	0.000	0.000	0.000	0.410	0.000	0.000	0.020	0.000	0.507	0.000	0.000	0.000	-	hypothetical protein GLYMA_01G044400 [Glycine max]	-	-	-	-	-	-	-
Glyma.01G044500	2.180	2.503	2.197	4.897	2.097	2.290	3.400	2.467	1.467	1.963	1.557	2.740	1.570	6.260	1.203	2.853	2.347	2.023	1.377	1.340	39.667	42.667	37.000	85.667	42.000	44.000	61.333	45.667	27.667	40.000	27.333	47.000	27.000	109.000	23.333	52.333	43.000	35.667	24.667	25.333	-	NAD(P)-linked oxidoreductase-like protein [Medicago truncatula]	-	-	-	-	-	-	-
Glyma.01G044600	10.317	7.643	8.493	5.980	11.147	3.427	8.277	5.410	7.820	7.817	12.173	7.917	8.887	7.363	8.570	4.463	5.550	3.253	7.280	6.947	225.667	157.667	172.000	126.333	270.000	79.333	180.333	120.333	177.000	192.333	258.333	164.000	187.667	156.000	203.667	99.667	123.333	70.000	157.667	157.667	ATHB-13	Homeobox-leucine zipper protein ATHB-13 [Glycine soja]	-	-	-	-	-	GO:0003677//DNA binding;GO:0003677//DNA binding;GO:0003677//DNA binding;GO:0003677//DNA binding;GO:0003700//transcription factor activity, sequence-specific DNA binding;GO:0003700//transcription factor activity, sequence-specific DNA binding;GO:0003700//transcription factor activity, sequence-specific DNA binding;GO:0003700//transcription factor activity, sequence-specific DNA binding;GO:0043565/…	GO:0006355//regulation of transcription, DNA-templated;GO:0006355//regulation of transcription, DNA-templated;GO:0006355//regulation of transcription, DNA-templated;GO:0006355//regulation of transcription, DNA-templated
Glyma.01G044700	0.000	0.000	0.000	0.000	0.000	0.000	0.000	0.000	0.000	0.000	0.000	0.000	0.000	0.000	0.000	0.000	0.000	0.000	0.000	0.000	0.000	0.000	0.000	0.000	0.000	0.000	0.000	0.000	0.000	0.000	0.000	0.000	0.000	0.000	0.000	0.000	0.000	0.000	0.000	0.000	-	DUF793 family protein [Medicago truncatula]	-	-	-	-	-	-	-
Glyma.01G044800	0.000	0.040	0.023	0.113	0.070	0.087	0.000	0.017	0.093	0.033	0.000	0.403	0.023	0.180	0.013	0.073	0.057	0.020	0.000	0.020	0.000	0.667	0.333	2.000	1.333	1.667	0.000	0.333	1.667	0.667	0.000	6.667	0.333	3.000	0.333	1.333	1.000	0.333	0.000	0.333	PRE6	PREDICTED: transcription factor PRE6-like [Glycine max]	-	-	-	-	-	GO:0046983//protein dimerization activity	-
Glyma.01G044900	1.857	1.593	1.787	1.547	2.063	1.737	1.620	1.710	1.887	1.613	1.967	2.020	1.497	1.847	2.177	1.950	1.483	1.490	1.283	1.763	81.333	67.000	72.333	65.667	100.000	81.000	70.667	76.000	85.000	79.333	83.333	83.000	63.333	78.333	102.667	86.333	65.667	64.000	55.333	80.000	CYP23	PREDICTED: peptidyl-prolyl cis-trans isomerase CYP23 [Vigna radiata var. radiata] [Vigna radiata]	-	-	-	-	-	GO:0003755//peptidyl-prolyl cis-trans isomerase activity	GO:0000413//protein peptidyl-prolyl isomerization;GO:0006457//protein folding
Glyma.01G045000	0.000	0.000	0.000	0.000	0.000	0.000	0.000	0.000	0.067	0.000	0.000	0.000	0.000	0.000	0.000	0.037	0.037	0.000	0.000	0.000	0.000	0.000	0.000	0.000	0.000	0.000	0.000	0.000	0.667	0.000	0.000	0.000	0.000	0.000	0.000	0.333	0.333	0.000	0.000	0.000	-	hypothetical protein GLYMA_01G045000 [Glycine max]	-	-	-	-	-	-	-
Glyma.01G045100	40.893	49.967	27.537	29.137	30.703	28.810	29.553	33.377	36.917	44.273	32.197	49.420	31.043	21.407	30.647	20.753	43.457	34.117	37.460	58.070	2078.667	2408.333	1297.000	1429.333	1722.333	1552.000	1499.000	1718.000	1933.000	2525.667	1580.667	2366.000	1515.000	1051.667	1694.333	1063.667	2243.667	1708.667	1882.667	3076.333	SKIP11	PREDICTED: F-box/kelch-repeat protein At1g26930-like [Glycine max]	-	-	-	-	-	GO:0005515//protein binding;GO:0005515//protein binding	-
Glyma.01G045200	10.863	19.453	10.490	16.470	16.157	13.817	20.080	15.523	12.240	18.597	10.323	21.753	13.743	21.800	11.827	22.640	18.683	27.383	11.293	20.357	186.333	316.000	166.000	273.333	307.000	250.333	341.667	270.333	216.000	357.667	171.000	350.667	224.667	362.000	220.000	393.667	323.000	462.333	191.333	363.333	-	PREDICTED: probable cyclin-dependent serine/threonine-protein kinase DDB_G0292550 [Arachis ipaensis]	-	-	-	-	-	-	-
Glyma.01G045300	2.310	2.043	1.963	2.650	2.310	2.473	2.080	2.253	1.570	2.617	2.477	2.290	2.620	2.837	2.137	3.003	1.820	2.750	1.800	2.447	59.813	50.000	47.667	66.667	66.333	68.000	53.333	58.577	42.667	76.000	62.333	56.793	65.667	71.333	60.667	78.667	48.087	70.000	46.333	66.557	-	mucin-like protein [Phaseolus vulgaris]	-	-	-	-	-	-	-
Glyma.01G045400	0.203	0.317	0.500	0.407	0.113	0.167	0.273	0.123	0.167	0.257	0.313	0.070	0.100	0.140	0.157	0.083	0.220	0.160	0.363	0.147	4.000	6.000	9.000	7.667	2.333	3.333	5.333	2.333	3.333	5.667	6.000	1.333	2.000	2.667	3.333	1.667	4.333	3.000	7.000	3.000	HVA22C	HVA22-like protein c [Glycine soja]	-	-	-	-	-	-	-
Glyma.01G045500	23.160	23.307	16.540	16.133	23.413	12.907	18.180	18.207	20.377	23.527	21.523	27.890	17.673	19.710	17.470	16.890	18.610	22.413	16.240	24.497	558.000	531.333	366.667	373.667	618.667	327.333	433.000	443.667	504.667	633.333	502.667	630.000	406.333	458.000	455.000	410.333	452.333	528.667	385.000	611.000	TCP14	PREDICTED: transcription factor TCP15 [Vigna radiata var. radiata] [Vigna radiata]	-	-	-	-	-	-	-
Glyma.01G045600	0.000	0.000	0.000	0.000	0.000	0.000	0.000	0.000	0.000	0.000	0.000	0.000	0.000	0.000	0.000	0.000	0.000	0.000	0.000	0.000	0.000	0.000	0.000	0.000	0.000	0.000	0.000	0.000	0.000	0.000	0.000	0.000	0.000	0.000	0.000	0.000	0.000	0.000	0.000	0.000	AXY4	PREDICTED: protein ALTERED XYLOGLUCAN 4-like [Glycine max]	-	-	-	-	-	-	-
Glyma.01G045700	13.960	14.353	12.200	12.093	11.040	7.437	12.557	12.197	12.060	16.657	12.720	16.000	13.277	12.800	10.843	9.200	11.853	12.700	11.463	16.213	347.333	338.667	279.000	290.333	300.333	195.000	308.667	305.667	307.000	462.333	305.333	374.000	315.667	305.000	291.333	230.000	297.667	309.667	280.667	417.667	mog1	PREDICTED: probable ran guanine nucleotide release factor isoform X1 [Glycine max]	-	-	-	-	-	-	-
Glyma.01G045800	25.680	21.070	33.637	33.503	9.917	23.967	12.270	18.000	20.697	17.137	22.687	40.967	32.617	35.643	24.607	29.753	30.770	23.817	39.393	27.657	846.000	655.000	1024.333	1066.000	359.667	832.667	399.667	599.333	698.333	630.333	722.000	1267.333	1029.667	1132.000	875.667	994.667	1022.000	769.333	1281.333	946.000	PNC1	PREDICTED: peroxisomal adenine nucleotide carrier 1-like [Glycine max]	-	-	-	-	-	-	-
Glyma.01G045900	0.057	0.080	0.063	0.073	0.083	0.000	0.040	0.000	0.037	0.067	0.000	0.000	0.087	0.267	0.030	0.183	0.033	0.037	0.020	0.000	1.000	1.333	1.000	1.333	1.667	0.000	0.667	0.000	0.667	1.333	0.000	0.000	1.333	4.667	0.667	3.333	0.667	0.667	0.333	0.000	MAKR6	PREDICTED: probable membrane-associated kinase regulator 6 [Glycine max]	-	-	-	-	-	-	-
Glyma.01G046000	2.327	2.207	3.903	2.407	1.250	1.637	2.153	1.590	2.423	1.687	2.290	2.217	2.400	2.590	2.287	1.820	2.210	1.513	2.323	1.530	114.333	102.667	176.333	116.000	66.667	84.000	104.667	80.333	120.667	92.667	107.000	100.667	113.000	124.667	120.667	88.667	110.000	71.000	110.667	76.000	SLD2	PREDICTED: delta(8)-fatty-acid desaturase 2-like [Glycine max]	-	-	-	-	-	-	GO:0006629//lipid metabolic process;GO:0006629//lipid metabolic process
Glyma.01G046100	0.087	0.027	0.057	0.013	0.067	0.010	0.063	0.023	0.073	0.047	0.063	0.040	0.057	0.013	0.010	0.013	0.053	0.053	0.027	0.027	2.333	0.667	1.333	0.333	2.000	0.333	1.667	0.667	2.000	1.333	1.667	1.000	1.333	0.333	0.333	0.333	1.333	1.333	0.667	0.667	CUL3A	hypothetical protein GLYMA_01G046100 [Glycine max]	-	-	-	-	-	-	-
Glyma.01G046200	6.257	4.827	7.820	6.573	7.873	5.683	7.770	5.517	6.397	5.633	6.890	5.750	7.187	7.467	7.257	6.643	5.767	5.030	7.040	5.543	120.000	88.333	139.667	122.333	167.000	115.333	148.333	107.000	126.667	121.000	128.667	104.333	133.333	138.667	153.000	129.667	111.333	94.667	134.000	110.667	Hdhd3	Haloacid dehalogenase-like hydrolase domain-containing protein 3 [Cajanus cajan]	-	-	-	-	-	-	-
Glyma.01G046300	0.017	0.000	0.000	0.000	0.000	0.013	0.117	0.013	0.000	0.000	0.000	0.000	0.000	0.000	0.000	0.000	0.013	0.000	0.000	0.000	0.333	0.000	0.000	0.000	0.000	0.333	2.667	0.333	0.000	0.000	0.000	0.000	0.000	0.000	0.000	0.000	0.333	0.000	0.000	0.000	GmSGT2	PREDICTED: soyasapogenol B glucuronide galactosyltransferase-like [Glycine max]	-	-	-	-	-	GO:0016758//transferase activity, transferring hexosyl groups	GO:0008152//metabolic process
Glyma.01G046400	0.103	0.047	0.073	0.153	0.207	0.427	0.147	0.060	0.103	0.133	0.067	0.183	0.203	0.313	0.223	0.453	0.110	0.127	0.063	0.147	1.667	0.667	1.000	2.333	3.667	7.000	2.333	1.000	1.667	2.333	1.000	2.667	3.000	4.667	3.667	7.333	1.667	2.000	1.000	2.333	ORC6	PREDICTED: origin of replication complex subunit 6-like isoform X2 [Glycine max]	-	-	-	-	GO:0005664//nuclear origin of replication recognition complex	GO:0003677//DNA binding	GO:0006260//DNA replication
Glyma.01G046500	8.467	7.787	11.623	11.110	13.390	11.380	13.570	13.440	10.773	10.943	9.713	7.960	12.457	13.070	10.780	13.473	12.110	13.407	10.577	10.053	252.000	220.043	320.000	320.630	440.443	358.530	401.207	405.027	332.083	365.323	280.873	223.760	353.233	375.997	351.447	406.727	365.153	393.857	311.333	310.760	SBH2	PREDICTED: sphinganine C4-monooxygenase 1 [Glycine max]	Metabolism;Metabolism	Global and overview maps;Lipid metabolism	ko01100//Metabolic pathways;ko00600//Sphingolipid metabolism	K04713;K04713	-	GO:0005506//iron ion binding;GO:0016491//oxidoreductase activity	GO:0006633//fatty acid biosynthetic process;GO:0055114//oxidation-reduction process
Glyma.01G046600	0.153	0.163	0.290	0.190	0.447	0.147	0.200	0.120	0.123	0.227	0.053	0.210	0.350	0.323	0.397	0.300	0.113	0.220	0.040	0.163	6.333	6.333	11.000	7.667	20.667	6.333	8.333	5.000	5.333	10.667	2.000	8.333	13.667	12.667	17.667	12.667	5.000	9.000	1.667	7.000	PKS2	PREDICTED: protein PHYTOCHROME KINASE SUBSTRATE 1 [Glycine max]	-	-	-	-	-	-	-
Glyma.01G046700	4.107	4.993	5.363	7.130	3.850	6.977	3.830	6.157	3.533	5.823	3.747	4.710	3.907	5.360	4.180	5.510	3.327	4.110	3.670	3.907	172.333	198.667	206.333	285.000	176.667	307.333	158.000	261.000	151.667	275.667	152.000	183.667	155.667	217.033	185.333	230.667	140.333	168.667	152.667	170.000	At1g26850	PREDICTED: probable methyltransferase PMT2 [Glycine max]	-	-	-	-	-	GO:0008168//methyltransferase activity;GO:0008168//methyltransferase activity	-
Glyma.01G046800	0.000	0.000	0.000	0.000	0.000	0.000	0.000	0.000	0.000	0.000	0.000	0.000	0.000	0.000	0.000	0.000	0.000	0.000	0.000	0.000	0.000	0.000	0.000	0.000	0.000	0.000	0.000	0.000	0.000	0.000	0.000	0.000	0.000	0.000	0.000	0.000	0.000	0.000	0.000	0.000	FEZ	PREDICTED: protein FEZ [Glycine max]	-	-	-	-	-	GO:0003677//DNA binding	GO:0006355//regulation of transcription, DNA-templated
Glyma.01G046900	7.280	8.760	5.687	5.263	9.250	8.063	6.507	7.963	7.973	7.653	6.357	8.530	6.720	6.040	8.773	6.930	7.457	7.430	4.870	8.743	357.000	408.000	259.667	251.333	502.667	418.333	317.667	395.667	404.000	422.333	303.333	395.333	318.000	287.333	467.667	345.333	372.333	358.333	236.667	447.333	N	TMV resistance protein N [Glycine soja]	-	-	-	-	-	GO:0005515//protein binding;GO:0043531//ADP binding	GO:0007165//signal transduction
Glyma.01G047000	87.420	75.027	86.827	90.817	97.070	113.147	75.757	93.680	85.830	102.343	88.943	88.333	84.683	97.283	90.747	117.287	70.187	83.977	82.027	84.897	1092.667	891.333	1004.000	1098.333	1336.000	1495.000	941.000	1183.667	1105.000	1435.000	1080.667	1037.667	1020.000	1172.667	1238.333	1485.333	889.667	1035.000	1015.667	1105.333	RPL34	PREDICTED: 60S ribosomal protein L34 [Glycine max]	Genetic Information Processing	Translation	ko03010//Ribosome	K02915	GO:0005622//intracellular;GO:0005840//ribosome	GO:0003735//structural constituent of ribosome	GO:0006412//translation
Glyma.01G047100	57.150	54.010	60.220	43.893	71.990	41.513	53.980	37.990	56.183	48.560	55.673	49.973	61.510	45.223	68.107	42.447	49.447	40.203	50.823	49.690	2173.667	1951.667	2120.000	1615.667	3010.333	1667.000	2037.000	1462.333	2198.667	2069.000	2054.333	1787.333	2243.000	1660.333	2808.000	1629.667	1899.000	1503.667	1910.000	1964.333	APY6	PREDICTED: probable apyrase 6 isoform X1 [Glycine max]	Metabolism;Metabolism	Nucleotide metabolism;Nucleotide metabolism	ko00230//Purine metabolism;ko00240//Pyrimidine metabolism	K01510;K01510	-	GO:0016787//hydrolase activity	-
Glyma.01G047200	0.720	0.873	0.707	0.673	0.873	0.677	0.793	0.557	0.513	0.733	0.787	0.620	0.603	1.070	0.840	0.677	0.757	0.613	0.667	1.077	9.667	11.333	9.000	9.000	13.000	9.667	10.667	7.667	7.333	11.333	10.333	8.000	7.667	14.000	12.000	9.667	10.333	8.333	9.000	15.333	-	hypothetical protein GLYMA_01G047200 [Glycine max]	-	-	-	-	-	-	-
Glyma.01G047300	2.757	2.687	3.973	2.170	3.153	2.880	2.970	2.173	2.830	2.900	3.900	2.807	2.953	2.550	3.840	2.410	2.303	2.277	2.260	2.823	48.667	44.667	65.333	37.000	61.333	53.667	52.000	38.667	51.667	57.333	66.333	46.667	49.997	43.333	74.667	42.000	40.667	39.333	39.333	52.000	CYP720B1	Abietadienol/abietadienal oxidase [Glycine soja]	-	-	-	-	-	GO:0005506//iron ion binding;GO:0016705//oxidoreductase activity, acting on paired donors, with incorporation or reduction of molecular oxygen;GO:0020037//heme binding	GO:0055114//oxidation-reduction process
Glyma.01G047400	0.730	0.863	1.317	0.390	1.170	0.477	0.810	0.623	0.633	0.620	1.040	0.993	0.617	0.853	0.830	0.950	0.747	0.730	0.747	0.770	15.667	18.000	26.667	8.333	28.000	11.000	17.333	13.667	14.000	15.000	22.000	20.000	12.667	17.667	19.667	21.000	16.333	15.000	16.000	17.333	MS1	PREDICTED: PHD finger protein MALE STERILITY 1 [Glycine max]	-	-	-	-	-	-	-
Glyma.01G047500	0.000	0.000	0.013	0.000	0.000	0.000	0.000	0.000	0.000	0.000	0.000	0.000	0.000	0.000	0.000	0.000	0.000	0.000	0.000	0.000	0.000	0.000	0.333	0.000	0.000	0.000	0.000	0.000	0.000	0.000	0.000	0.000	0.000	0.000	0.000	0.000	0.000	0.000	0.000	0.000	Os03g0733400	PREDICTED: zinc finger BED domain-containing protein RICESLEEPER 3-like [Gossypium arboreum]	-	-	-	-	-	GO:0003677//DNA binding;GO:0046983//protein dimerization activity	-
Glyma.01G047600	0.073	0.140	0.307	0.367	0.187	0.587	0.423	0.680	0.380	0.357	0.277	0.283	0.200	0.437	0.050	0.187	0.447	0.493	0.273	0.383	0.333	0.667	1.333	1.667	1.000	3.000	2.000	3.333	2.000	2.000	1.333	1.333	1.000	2.000	0.333	1.000	2.333	2.333	1.333	2.000	-	hypothetical protein GLYMA_01G047600 [Glycine max]	-	-	-	-	-	-	-
Glyma.01G047700	17.010	17.187	14.570	15.957	13.040	16.353	14.717	20.147	18.230	19.840	16.610	19.417	18.340	14.227	16.037	14.567	21.800	19.253	21.663	21.437	343.667	332.000	273.667	313.000	289.000	349.780	296.000	412.000	381.000	450.333	326.333	370.343	355.000	278.667	353.000	299.000	447.847	384.333	433.667	451.000	SUD1	E3 ubiquitin-protein ligase Doa10 [Cajanus cajan]	-	-	-	-	-	GO:0008270//zinc ion binding	-
Glyma.01G047800	0.023	0.057	0.000	0.000	0.023	0.073	0.050	0.097	0.023	0.043	0.053	0.077	0.000	0.000	0.020	0.000	0.000	0.080	0.027	0.000	0.333	0.667	0.000	0.000	0.333	1.000	0.667	1.333	0.333	0.667	0.667	1.000	0.000	0.000	0.333	0.000	0.000	1.000	0.333	0.000	CLE45	CLAVATA3/ESR (CLE)-related protein 45 [Glycine soja]	-	-	-	-	-	-	-
Glyma.01G047900	0.193	0.983	0.487	2.520	0.603	4.343	0.277	3.890	0.503	0.900	0.340	0.660	0.493	2.007	0.497	2.593	0.803	2.550	0.510	0.627	5.000	24.667	11.667	64.333	17.333	121.333	7.333	104.000	13.667	26.667	9.000	16.333	13.000	51.333	13.667	68.333	21.667	67.000	13.333	17.333	ZHD8	PREDICTED: zinc-finger homeodomain protein 11-like [Glycine max]	-	-	-	-	-	-	-
Glyma.01G048000	3.807	4.880	4.693	8.630	5.603	5.660	6.777	4.227	4.247	3.753	3.300	4.137	4.577	8.443	4.570	6.327	5.777	4.620	4.353	4.133	236.667	281.667	269.660	527.333	388.667	372.000	423.000	264.667	272.667	261.440	198.093	248.000	269.453	505.777	316.333	403.553	361.667	284.667	270.213	267.000	-	PREDICTED: myb-like protein X [Glycine max]	-	-	-	-	GO:0005622//intracellular;GO:0005622//intracellular;GO:0005840//ribosome;GO:0005840//ribosome	GO:0003735//structural constituent of ribosome;GO:0003735//structural constituent of ribosome	GO:0006412//translation;GO:0006412//translation
Glyma.01G048100	0.650	0.333	0.610	0.690	0.957	0.853	0.257	0.290	0.377	0.530	0.607	0.517	0.603	0.663	0.877	1.140	0.407	0.460	0.427	0.600	22.000	10.667	19.000	22.333	36.000	30.333	8.667	10.000	13.333	20.333	20.000	16.667	19.333	21.667	32.667	39.000	14.333	15.667	14.333	21.000	PCMP-H26	PREDICTED: pentatricopeptide repeat-containing protein At2g02980, chloroplastic [Glycine max]	-	-	-	-	-	-	-
Glyma.01G048200	0.000	0.000	0.000	0.000	0.000	0.000	0.000	0.000	0.000	0.000	0.000	0.000	0.000	0.000	0.000	0.000	0.000	0.000	0.000	0.000	0.000	0.000	0.000	0.000	0.000	0.000	0.000	0.000	0.000	0.000	0.000	0.000	0.000	0.000	0.000	0.000	0.000	0.000	0.000	0.000	RNS1	PREDICTED: ribonuclease 1-like [Glycine max]	-	-	-	-	-	GO:0003723//RNA binding;GO:0033897//ribonuclease T2 activity	-
Glyma.01G048300	0.000	0.000	0.000	0.000	0.000	0.000	0.000	0.000	0.000	0.000	0.000	0.000	0.000	0.000	0.000	0.000	0.000	0.000	0.000	0.000	0.000	0.000	0.000	0.000	0.000	0.000	0.000	0.000	0.000	0.000	0.000	0.000	0.000	0.000	0.000	0.000	0.000	0.000	0.000	0.000	-	LINE-1 reverse transcriptase isogeny [Cajanus cajan]	-	-	-	-	-	-	-
Glyma.01G048400	0.100	0.080	0.040	0.040	0.033	0.080	0.320	0.337	0.193	0.140	0.113	0.130	0.260	0.103	0.000	0.000	0.273	0.513	0.297	0.073	1.667	1.333	0.667	0.667	0.667	1.333	5.333	6.000	3.333	2.667	2.000	2.000	4.000	1.667	0.000	0.000	4.667	8.667	5.000	1.333	RNS3	PREDICTED: ribonuclease 3-like [Glycine max]	-	-	-	-	-	GO:0003723//RNA binding;GO:0033897//ribonuclease T2 activity	-
Glyma.01G048500	6.150	13.637	7.233	15.770	4.030	21.637	5.520	15.813	5.853	12.473	6.020	9.100	7.057	10.387	4.870	11.453	7.827	14.300	7.923	9.667	294.000	611.000	313.000	718.667	207.000	1084.000	261.000	756.333	283.333	662.333	276.667	407.000	325.333	479.333	250.333	551.000	377.333	657.953	376.000	474.667	B3GALT15	PREDICTED: beta-1,3-galactosyltransferase 15-like [Glycine max]	-	-	-	-	GO:0016020//membrane;GO:0016020//membrane;GO:0016020//membrane;GO:0016020//membrane	GO:0008378//galactosyltransferase activity;GO:0008378//galactosyltransferase activity;GO:0008378//galactosyltransferase activity;GO:0008378//galactosyltransferase activity;GO:0030246//carbohydrate binding;GO:0030246//carbohydrate binding;GO:0030246//carbohydrate binding;GO:0030246//carbohydrate binding	GO:0006486//protein glycosylation;GO:0006486//protein glycosylation;GO:0006486//protein glycosylation;GO:0006486//protein glycosylation
Glyma.01G048600	0.283	0.173	0.313	0.180	0.423	0.350	0.127	0.020	0.263	0.280	0.177	0.203	0.340	0.243	0.353	0.303	0.063	0.213	0.277	0.383	4.667	2.667	4.667	2.667	7.333	6.000	2.000	0.333	4.333	5.000	2.667	3.000	5.000	3.667	6.667	5.000	1.000	3.333	4.333	6.333	-	50S ribosomal protein L18, chloroplastic [Glycine soja]	-	-	-	-	-	-	-
Glyma.01G048700	1.020	0.480	1.690	1.083	2.433	1.243	0.833	0.410	0.567	0.223	0.823	0.453	1.087	0.790	1.263	1.090	0.680	0.550	0.463	0.877	11.000	5.000	17.333	11.667	29.333	14.333	9.000	4.667	6.333	2.667	8.667	4.667	11.333	8.333	15.333	12.000	7.667	6.000	5.000	10.000	At3g19950	PREDICTED: E3 ubiquitin-protein ligase RING1-like [Glycine max]	-	-	-	-	-	GO:0005515//protein binding;GO:0008270//zinc ion binding	-
Glyma.01G048800	0.127	0.023	0.163	0.033	0.037	0.010	0.043	0.010	0.063	0.000	0.097	0.013	0.157	0.100	0.097	0.020	0.023	0.057	0.030	0.030	4.000	0.667	5.000	1.000	1.333	0.333	1.333	0.333	2.000	0.000	3.000	0.333	4.667	3.000	3.333	0.667	0.667	1.667	1.000	1.000	HTH	PREDICTED: (R)-mandelonitrile lyase-like [Glycine max]	-	-	-	-	-	GO:0016614//oxidoreductase activity, acting on CH-OH group of donors;GO:0050660//flavin adenine dinucleotide binding	GO:0055114//oxidation-reduction process
Glyma.01G048900	0.000	0.000	0.000	0.000	0.000	0.000	0.000	0.000	0.000	0.000	0.000	0.000	0.000	0.000	0.000	0.000	0.000	0.000	0.000	0.000	0.000	0.000	0.000	0.000	0.000	0.000	0.000	0.000	0.000	0.000	0.000	0.000	0.000	0.000	0.000	0.000	0.000	0.000	0.000	0.000	HTH	Protein HOTHEAD [Glycine soja]	-	-	-	-	-	GO:0016614//oxidoreductase activity, acting on CH-OH group of donors;GO:0050660//flavin adenine dinucleotide binding	GO:0055114//oxidation-reduction process
Glyma.01G049000	0.000	0.000	0.000	0.000	0.000	0.000	0.000	0.000	0.000	0.000	0.000	0.000	0.000	0.000	0.000	0.000	0.000	0.000	0.000	0.000	0.000	0.000	0.000	0.000	0.000	0.000	0.000	0.000	0.000	0.000	0.000	0.000	0.000	0.000	0.000	0.000	0.000	0.000	0.000	0.000	GSTT3	PREDICTED: glutathione S-transferase T3-like [Glycine max]	-	-	-	-	-	-	-
Glyma.01G049100	7.777	6.650	10.557	5.767	11.747	4.123	4.753	2.163	6.083	5.143	7.357	5.640	7.450	6.533	11.270	5.050	2.620	2.303	4.280	3.310	213.000	173.000	267.333	153.000	354.000	118.333	129.667	59.333	170.667	157.333	195.000	145.000	195.667	173.000	331.333	139.667	72.000	61.333	116.000	94.000	APL	Myb family transcription factor APL [Glycine soja]	-	-	-	-	-	-	-
Glyma.01G049200	0.043	0.073	0.213	0.067	0.060	0.067	0.093	0.143	0.103	0.107	0.163	0.143	0.047	0.190	0.033	0.000	0.080	0.043	0.047	0.047	0.667	1.000	3.000	1.000	1.000	1.000	1.333	2.000	1.667	1.667	2.333	2.000	0.667	2.667	0.667	0.000	1.333	0.667	0.667	0.667	-	DUF688 family protein [Medicago truncatula]	-	-	-	-	-	-	-
Glyma.01G049300	0.170	0.033	0.103	0.073	0.117	0.030	0.070	0.063	0.123	0.000	0.353	0.037	0.037	0.137	0.127	0.030	0.163	0.060	0.067	0.033	1.667	0.333	1.000	0.667	1.333	0.333	0.667	0.667	1.333	0.000	3.333	0.333	0.333	1.333	1.333	0.333	1.667	0.667	0.667	0.333	FBL3	PREDICTED: F-box/LRR-repeat protein 3-like [Glycine max]	-	-	-	-	-	-	-
Glyma.01G049400	0.537	0.513	1.930	1.580	1.883	0.880	1.503	0.873	0.287	0.380	0.240	0.357	1.357	2.523	1.400	1.820	0.993	0.600	0.247	0.227	18.667	16.667	61.000	52.667	72.333	31.667	51.667	30.333	10.333	14.667	8.000	11.333	45.000	84.000	52.333	62.667	34.667	20.000	8.333	8.000	CDF3	PREDICTED: cyclic dof factor 1-like [Glycine max]	-	-	-	-	-	GO:0003677//DNA binding	GO:0006355//regulation of transcription, DNA-templated
Glyma.01G049500	0.000	0.107	0.030	0.120	0.120	0.277	0.000	0.410	0.000	0.070	0.090	0.110	0.157	0.173	0.143	0.247	0.000	0.000	0.080	0.080	0.000	1.333	0.333	1.333	1.667	3.667	0.000	5.000	0.000	1.000	1.000	1.333	2.000	2.000	2.000	3.000	0.000	0.000	1.000	1.000	CML30	PREDICTED: calmodulin-like protein 7 [Glycine max]	Organismal Systems;Environmental Information Processing;Environmental Information Processing	Environmental adaptation;Signal transduction;Signal transduction	ko04626//Plant-pathogen interaction;ko04016//MAPK signaling pathway - plant;ko04070//Phosphatidylinositol signaling system	K02183;K02183;K02183	-	-	-
Glyma.01G049600	0.010	0.000	0.023	0.037	0.000	0.000	0.010	0.000	0.020	0.000	0.047	0.033	0.013	0.100	0.010	0.030	0.010	0.023	0.023	0.030	0.333	0.000	0.667	1.000	0.000	0.000	0.333	0.000	0.667	0.000	1.333	1.000	0.333	3.000	0.333	1.000	0.333	0.667	0.667	1.000	MYB44	Transcription factor MYB44 [Glycine soja]	-	-	-	-	-	-	-
Glyma.01G049700	0.173	0.113	0.037	0.140	0.130	0.067	0.033	0.000	0.097	0.000	0.107	0.033	0.080	0.223	0.130	0.030	0.037	0.073	0.070	0.163	1.667	1.000	0.333	1.333	1.333	0.667	0.333	0.000	1.000	0.000	1.000	0.333	0.667	2.000	1.333	0.333	0.333	0.667	0.667	1.667	At1g11820	PREDICTED: glucan endo-1,3-beta-glucosidase 1-like [Glycine max]	-	-	-	-	-	GO:0004553//hydrolase activity, hydrolyzing O-glycosyl compounds	GO:0005975//carbohydrate metabolic process
Glyma.01G049800	0.163	0.000	0.067	0.037	0.147	0.277	0.203	0.173	0.250	0.087	0.000	0.037	0.377	0.597	0.097	0.127	0.093	0.173	0.067	0.470	1.667	0.000	0.667	0.333	1.667	3.000	2.000	1.667	2.667	1.000	0.000	0.333	4.000	5.667	1.290	1.333	1.000	1.667	0.667	5.000	SMC2-1	PREDICTED: structural maintenance of chromosomes protein 2-1-like [Glycine max]	-	-	-	-	-	-	-
Glyma.01G049900	1.497	1.317	2.060	1.433	2.770	2.083	2.443	2.413	2.180	1.230	1.900	1.997	2.017	2.543	2.177	3.007	1.197	2.300	1.873	1.510	19.333	16.000	24.333	17.333	38.000	27.667	30.667	29.667	28.667	17.333	23.333	23.667	24.333	31.000	30.667	39.000	15.667	28.333	23.333	19.667	-	PREDICTED: transcription termination factor MTEF1, chloroplastic [Vigna angularis]	-	-	-	-	GO:0005739//mitochondrion	GO:0003690//double-stranded DNA binding	GO:0006355//regulation of transcription, DNA-templated
Glyma.01G050000	0.000	0.000	0.000	0.000	0.000	0.000	0.000	0.000	0.000	0.000	0.000	0.000	0.000	0.000	0.000	0.000	0.000	0.000	0.000	0.000	0.000	0.000	0.000	0.000	0.000	0.000	0.000	0.000	0.000	0.000	0.000	0.000	0.000	0.000	0.000	0.000	0.000	0.000	0.000	0.000	AGL11	MADS-box transcription factor 1 [Cajanus cajan]	-	-	-	-	-	GO:0003677//DNA binding;GO:0046983//protein dimerization activity	-
Glyma.01G050100	2.453	2.563	1.800	2.847	2.510	0.587	5.733	0.813	3.773	1.443	3.480	1.197	1.910	1.947	1.433	0.817	0.397	0.673	1.143	0.703	61.667	61.667	42.333	70.333	69.667	15.667	144.000	21.000	98.000	41.000	85.333	28.333	46.667	48.333	39.000	20.667	10.000	17.000	28.667	18.333	EXPA1	PREDICTED: expansin-A10-like [Glycine max]	-	-	-	-	-	-	-
Glyma.01G050200	0.000	0.000	0.000	0.000	0.000	0.000	0.000	0.000	0.000	0.000	0.000	0.000	0.000	0.000	0.000	0.000	0.000	0.000	0.000	0.000	0.000	0.000	0.000	0.000	0.000	0.000	0.000	0.000	0.000	0.000	0.000	0.000	0.000	0.000	0.000	0.000	0.000	0.000	0.000	0.000	At3g56050	PREDICTED: probable inactive receptor-like protein kinase At3g56050 [Glycine max]	-	-	-	-	-	GO:0004672//protein kinase activity	GO:0006468//protein phosphorylation
Glyma.01G050300	0.000	0.000	0.000	0.000	0.000	0.000	0.000	0.000	0.000	0.000	0.000	0.000	0.000	0.000	0.000	0.000	0.000	0.000	0.000	0.000	0.000	0.000	0.000	0.000	0.000	0.000	0.000	0.000	0.000	0.000	0.000	0.000	0.000	0.000	0.000	0.000	0.000	0.000	0.000	0.000	-	Transposon Ty3-I Gag-Pol polyprotein [Cajanus cajan]	-	-	-	-	-	-	-
Glyma.01G050400	4.613	4.633	4.323	5.467	3.880	4.523	3.780	4.837	3.780	4.247	4.683	4.580	4.080	4.827	4.623	4.787	4.147	4.227	4.333	4.160	155.333	148.000	135.333	177.667	144.333	161.333	126.667	165.667	131.667	161.333	153.333	145.333	132.333	157.667	170.000	162.333	141.667	140.333	144.667	145.667	-	Methyltransferase-like protein 7B [Morus notabilis]	-	-	-	-	-	-	-
Glyma.01G050500	11.917	12.360	13.043	12.003	15.677	10.543	11.543	11.360	11.400	12.920	13.480	12.327	13.940	12.407	14.473	12.503	10.853	12.330	12.473	14.387	200.000	196.333	203.000	194.333	290.667	186.667	192.333	192.333	197.333	243.667	220.667	195.667	224.667	201.333	263.000	213.000	185.000	204.000	207.000	251.333	-	cAMP-regulated phosphoprotein-like protein [Medicago truncatula]	-	-	-	-	-	-	-
Glyma.01G050600	0.000	0.000	0.000	0.000	0.000	0.000	0.000	0.000	0.000	0.000	0.000	0.000	0.000	0.000	0.000	0.000	0.000	0.000	0.000	0.000	0.000	0.000	0.000	0.000	0.000	0.000	0.000	0.000	0.000	0.000	0.000	0.000	0.000	0.000	0.000	0.000	0.000	0.000	0.000	0.000	PIR	PREDICTED: protein PIR-like isoform X1 [Glycine max]	Genetic Information Processing	Translation	ko03013//RNA transport	K05749	-	-	-
Glyma.01G050700	0.000	0.000	0.000	0.000	0.000	0.000	0.000	0.000	0.050	0.000	0.000	0.000	0.000	0.000	0.000	0.000	0.000	0.000	0.000	0.000	0.000	0.000	0.000	0.000	0.000	0.000	0.000	0.000	0.333	0.000	0.000	0.000	0.000	0.000	0.000	0.000	0.000	0.000	0.000	0.000	-	CASP-like protein 1 [Glycine soja]	-	-	-	-	-	-	-
Glyma.01G050800	0.000	0.000	0.000	0.000	0.000	0.000	0.000	0.000	0.000	0.000	0.000	0.000	0.000	0.000	0.000	0.000	0.000	0.000	0.000	0.000	0.000	0.000	0.000	0.000	0.000	0.000	0.000	0.000	0.000	0.000	0.000	0.000	0.000	0.000	0.000	0.000	0.000	0.000	0.000	0.000	-	PREDICTED: CASP-like protein 7 [Glycine max]	-	-	-	-	-	-	-
Glyma.01G050900	16.547	14.000	8.143	7.707	10.590	4.327	12.833	8.613	12.277	16.277	13.803	16.143	9.967	6.387	10.637	3.117	15.467	6.633	11.953	21.093	245.667	197.333	111.333	110.667	172.000	67.333	188.667	128.667	187.333	270.333	199.000	225.667	141.667	91.667	170.000	46.667	232.667	97.000	175.000	325.667	PNSL2	PREDICTED: photosynthetic NDH subunit of lumenal location 2, chloroplastic [Glycine max]	Metabolism;Metabolism	Global and overview maps;Energy metabolism	ko01100//Metabolic pathways;ko00195//Photosynthesis	K08901;K08901	GO:0009523//photosystem II;GO:0009654//photosystem II oxygen evolving complex;GO:0019898//extrinsic component of membrane	GO:0005509//calcium ion binding	GO:0015979//photosynthesis
Glyma.01G051000	0.000	0.000	0.000	0.000	0.000	0.000	0.000	0.000	0.000	0.000	0.000	0.000	0.000	0.000	0.000	0.000	0.000	0.000	0.000	0.000	0.000	0.000	0.000	0.000	0.000	0.000	0.000	0.000	0.000	0.000	0.000	0.000	0.000	0.000	0.000	0.000	0.000	0.000	0.000	0.000	APC2	Anaphase-promoting complex subunit 2 [Glycine soja]	Genetic Information Processing	Folding, sorting and degradation	ko04120//Ubiquitin mediated proteolysis	K03349	-	-	-
Glyma.01G051100	0.000	0.000	0.000	0.000	0.000	0.000	0.000	0.000	0.000	0.000	0.000	0.000	0.000	0.000	0.000	0.000	0.000	0.000	0.000	0.000	0.000	0.000	0.000	0.000	0.000	0.000	0.000	0.000	0.000	0.000	0.000	0.000	0.000	0.000	0.000	0.000	0.000	0.000	0.000	0.000	CAS2	PREDICTED: bifunctional L-3-cyanoalanine synthase/cysteine synthase 1, mitochondrial [Vigna radiata var. radiata] [Vigna radiata]	Metabolism;Metabolism;Metabolism;Metabolism;Metabolism;Metabolism;Metabolism	Global and overview maps;Global and overview maps;Global and overview maps;Global and overview maps;Amino acid metabolism;Metabolism of other amino acids;Energy metabolism	ko01100//Metabolic pathways;ko01110//Biosynthesis of secondary metabolites;ko01200//Carbon metabolism;ko01230//Biosynthesis of amino acids;ko00270//Cysteine and methionine metabolism;ko00460//Cyanoamino acid metabolism;ko00920//Sulfur metabolism	K13034;K13034;K13034;K13034;K13034;K13034;K13034	GO:0005739//mitochondrion	GO:0004124//cysteine synthase activity;GO:0050017//L-3-cyanoalanine synthase activity	GO:0019499//cyanide metabolic process
Glyma.01G051200	0.000	0.000	0.000	0.000	0.000	0.000	0.000	0.000	0.000	0.000	0.000	0.000	0.000	0.000	0.000	0.000	0.000	0.000	0.000	0.000	0.000	0.000	0.000	0.000	0.000	0.000	0.000	0.000	0.000	0.000	0.000	0.000	0.000	0.000	0.000	0.000	0.000	0.000	0.000	0.000	-	YGL010w-like protein [Medicago truncatula]	-	-	-	-	-	-	-
Glyma.01G051300	41.627	40.493	44.270	45.620	69.473	43.400	35.107	35.133	42.320	37.330	34.850	48.437	52.953	45.520	70.627	43.783	54.937	45.887	41.727	57.307	865.667	798.000	851.667	914.610	1589.667	951.000	723.000	738.333	904.000	868.333	702.333	943.667	1054.000	908.667	1601.000	919.000	1153.000	934.667	855.333	1236.667	NAC029	NAC domain protein NAC1 [Glycine max]	-	-	-	-	-	GO:0003677//DNA binding	GO:0006355//regulation of transcription, DNA-templated
Glyma.01G051400	31.357	29.753	28.163	25.800	33.763	26.993	23.670	23.790	28.653	29.900	31.287	29.237	27.060	26.243	33.483	25.947	23.223	22.743	25.750	29.833	2388.667	2148.000	1981.667	1897.667	2830.000	2168.000	1789.667	1830.333	2241.667	2551.000	2308.667	2096.333	1978.667	1930.000	2761.667	1991.667	1787.333	1700.000	1935.333	2359.000	CCAR1	PREDICTED: cell division cycle and apoptosis regulator protein 1-like [Glycine max]	-	-	-	-	-	-	GO:0006355//regulation of transcription, DNA-templated
Glyma.01G051500	0.070	0.090	0.000	0.213	0.033	0.197	0.117	0.287	0.260	0.243	0.023	0.147	0.037	0.153	0.213	0.137	0.200	0.063	0.147	0.267	1.300	1.657	0.000	3.793	0.577	3.870	2.120	5.063	4.990	4.903	0.407	2.510	0.577	2.850	4.760	2.520	3.787	1.117	2.623	5.110	CFDP2	Retrovirus-related Pol polyprotein LINE-1 [Cajanus cajan]	-	-	-	-	-	-	-
Glyma.01G051600	0.000	0.000	0.000	0.000	0.000	0.000	0.000	0.000	0.000	0.000	0.000	0.000	0.000	0.000	0.000	0.000	0.000	0.000	0.000	0.000	0.000	0.000	0.000	0.000	0.000	0.000	0.000	0.000	0.000	0.000	0.000	0.000	0.000	0.000	0.000	0.000	0.000	0.000	0.000	0.000	MYB34	PREDICTED: myb-related protein Zm38-like [Glycine max]	-	-	-	-	-	-	-
Glyma.01G051700	0.017	0.000	0.033	0.017	0.000	0.000	0.000	0.000	0.017	0.000	0.017	0.017	0.000	0.050	0.060	0.000	0.017	0.017	0.017	0.017	0.333	0.000	0.667	0.333	0.000	0.000	0.000	0.000	0.333	0.000	0.333	0.333	0.000	1.000	1.333	0.000	0.333	0.333	0.333	0.333	MYB28	PREDICTED: transcription repressor MYB5-like [Glycine max]	-	-	-	-	-	-	-
Glyma.01G051800	0.000	0.000	0.000	0.000	0.000	0.000	0.000	0.000	0.000	0.000	0.000	0.000	0.000	0.000	0.000	0.000	0.000	0.000	0.000	0.000	0.000	0.000	0.000	0.000	0.000	0.000	0.000	0.000	0.000	0.000	0.000	0.000	0.000	0.000	0.000	0.000	0.000	0.000	0.000	0.000	GAPB	Glyceraldehyde-3-phosphate dehydrogenase B, chloroplastic [Glycine soja]	Metabolism;Metabolism;Metabolism	Global and overview maps;Global and overview maps;Energy metabolism	ko01100//Metabolic pathways;ko01200//Carbon metabolism;ko00710//Carbon fixation in photosynthetic organisms	K05298;K05298;K05298	-	GO:0016620//oxidoreductase activity, acting on the aldehyde or oxo group of donors, NAD or NADP as acceptor;GO:0016620//oxidoreductase activity, acting on the aldehyde or oxo group of donors, NAD or NADP as acceptor	GO:0055114//oxidation-reduction process;GO:0055114//oxidation-reduction process
Glyma.01G051900	0.000	0.000	0.000	0.000	0.000	0.000	0.000	0.000	0.000	0.000	0.000	0.000	0.000	0.000	0.000	0.000	0.000	0.000	0.000	0.000	0.000	0.000	0.000	0.000	0.000	0.000	0.000	0.000	0.000	0.000	0.000	0.000	0.000	0.000	0.000	0.000	0.000	0.000	0.000	0.000	-	BnaC05g23430D [Brassica napus]	-	-	-	-	-	-	-
Glyma.01G052000	0.000	0.000	0.000	0.000	0.000	0.000	0.000	0.000	0.000	0.000	0.000	0.000	0.000	0.000	0.000	0.000	0.000	0.000	0.000	0.000	0.000	0.000	0.000	0.000	0.000	0.000	0.000	0.000	0.000	0.000	0.000	0.000	0.000	0.000	0.000	0.000	0.000	0.000	0.000	0.000	LIMYB	PREDICTED: L10-interacting MYB domain-containing protein-like [Glycine max]	-	-	-	-	-	-	-
Glyma.01G052100	0.000	0.000	0.000	0.000	0.000	0.000	0.000	0.000	0.000	0.000	0.000	0.000	0.000	0.000	0.000	0.000	0.000	0.000	0.000	0.000	0.000	0.000	0.000	0.000	0.000	0.000	0.000	0.000	0.000	0.000	0.000	0.000	0.000	0.000	0.000	0.000	0.000	0.000	0.000	0.000	-	PIF-like transposase [Daucus carota]	-	-	-	-	-	-	-
Glyma.01G052200	5.003	5.640	5.307	5.907	5.440	6.210	6.323	6.137	5.357	5.947	5.860	6.077	5.723	6.620	5.430	7.580	5.283	5.610	5.543	5.797	84.333	90.667	83.333	96.333	100.667	110.667	106.333	105.333	93.333	112.333	96.000	97.000	92.000	107.667	99.000	130.000	90.000	92.667	92.667	102.333	-	PREDICTED: dnaJ homolog subfamily C member 7 homolog [Fragaria vesca subsp. vesca] [Fragaria vesca]	-	-	-	-	-	-	-
Glyma.01G052300	0.040	0.107	0.170	0.210	0.067	0.133	0.160	0.080	0.087	0.053	0.103	0.113	0.060	0.353	0.070	0.267	0.103	0.120	0.073	0.063	4.000	10.667	16.000	21.000	7.333	14.333	16.667	8.000	9.333	6.333	10.667	10.667	6.667	35.333	7.333	27.333	11.000	12.333	7.333	6.667	-	Glycosyl hydrolase, five-bladed beta-propellor domain-containing protein [Cynara cardunculus var. scolymus] [Cynara cardunculus]	-	-	-	-	-	-	-
Glyma.01G052400	6.800	7.570	7.850	9.037	6.383	7.747	6.187	7.550	6.427	7.797	6.607	7.873	7.723	7.900	8.053	7.877	7.210	7.597	8.537	7.137	122.667	131.000	132.000	159.000	129.000	148.333	111.667	139.010	120.183	159.000	116.667	134.667	133.667	138.333	157.000	145.000	132.667	136.000	153.333	134.667	Mmtag2	Multiple myeloma tumor-associated protein 2 like [Glycine soja]	-	-	-	-	-	-	-
Glyma.01G052500	0.703	0.810	0.753	0.937	0.623	0.947	0.790	0.990	0.550	0.843	0.870	0.863	0.697	0.663	0.923	1.077	0.723	0.910	0.683	0.963	27.000	30.333	27.667	36.000	26.667	39.667	31.000	39.667	22.667	37.333	32.667	31.667	25.667	25.333	37.333	43.000	28.000	34.333	26.667	39.667	At1g04910	DUF246 domain-containing protein At1g04910 family [Cajanus cajan]	-	-	-	-	-	-	-
Glyma.01G052600	6.370	5.720	5.597	4.833	7.450	5.147	5.560	3.837	5.637	4.753	6.200	5.400	6.100	5.467	6.830	4.693	5.090	3.933	5.050	4.723	188.333	160.667	153.333	138.000	242.333	161.000	163.667	114.667	172.000	157.000	177.333	150.000	172.667	156.000	219.333	141.000	151.667	115.333	148.000	145.333	splA	PREDICTED: receptor-interacting serine/threonine-protein kinase 3-like isoform X3 [Glycine max]	-	-	-	-	-	GO:0004672//protein kinase activity;GO:0004672//protein kinase activity;GO:0004672//protein kinase activity;GO:0004672//protein kinase activity;GO:0004672//protein kinase activity;GO:0004672//protein kinase activity;GO:0004672//protein kinase activity;GO:0004672//protein kinase activity	GO:0006468//protein phosphorylation;GO:0006468//protein phosphorylation;GO:0006468//protein phosphorylation;GO:0006468//protein phosphorylation;GO:0006468//protein phosphorylation;GO:0006468//protein phosphorylation;GO:0006468//protein phosphorylation;GO:0006468//protein phosphorylation
Glyma.01G052700	5.117	5.787	7.963	9.387	7.290	7.657	6.403	6.407	7.973	5.967	5.187	5.777	8.167	9.313	8.150	8.847	11.057	8.603	9.097	7.497	100.333	108.000	143.667	178.000	156.667	158.333	124.333	126.000	160.000	131.000	98.667	106.667	153.000	175.667	171.000	175.667	218.667	166.000	175.667	152.333	-	BnaC05g10240D [Brassica napus]	-	-	-	-	-	-	-
Glyma.01G052800	11.253	9.637	10.693	10.740	12.047	10.097	10.733	12.840	10.150	10.580	10.733	10.957	11.193	9.967	10.390	11.243	9.180	10.607	9.430	8.563	191.000	156.333	169.333	175.000	227.333	181.000	182.000	222.000	177.333	203.000	178.000	175.667	181.667	163.000	190.000	193.667	158.000	177.667	159.333	151.333	VTI12	Vesicle transport v-SNARE 12 [Glycine soja]	Genetic Information Processing	Folding, sorting and degradation	ko04130//SNARE interactions in vesicular transport	K08493	GO:0016020//membrane;GO:0016020//membrane	-	GO:0006886//intracellular protein transport;GO:0006886//intracellular protein transport
Glyma.01G052900	0.000	0.030	0.033	0.043	0.050	0.000	0.013	0.000	0.013	0.023	0.000	0.000	0.000	0.013	0.027	0.013	0.013	0.013	0.013	0.013	0.000	0.667	0.667	1.000	1.333	0.000	0.333	0.000	0.333	0.667	0.000	0.000	0.000	0.333	0.667	0.333	0.333	0.333	0.333	0.333	At1g69450	PREDICTED: CSC1-like protein At1g69450 [Glycine max]	-	-	-	-	GO:0016020//membrane	-	-
Glyma.01G053000	0.000	0.000	0.000	0.000	0.000	0.000	0.000	0.000	0.000	0.000	0.000	0.000	0.000	0.000	0.000	0.000	0.000	0.000	0.000	0.000	0.000	0.000	0.000	0.000	0.000	0.000	0.000	0.000	0.000	0.000	0.000	0.000	0.000	0.000	0.000	0.000	0.000	0.000	0.000	0.000	-	Myb/SANT-like domain-containing protein, partial [Cynara cardunculus var. scolymus] [Cynara cardunculus]	-	-	-	-	-	-	-
Glyma.01G053100	1.940	2.723	1.593	2.547	2.093	1.837	1.473	1.357	1.180	3.363	1.873	3.173	1.903	3.813	1.513	3.187	0.920	1.300	1.113	3.037	114.103	151.000	86.667	144.273	134.667	113.667	86.000	79.667	71.000	221.127	106.773	176.000	107.000	215.333	97.333	188.090	54.667	74.333	64.667	185.673	AGO7	PREDICTED: protein argonaute 7-like [Glycine max]	-	-	-	-	-	GO:0003676//nucleic acid binding;GO:0005515//protein binding	-
Glyma.01G053200	1.857	1.900	2.650	3.357	2.607	4.023	2.300	3.277	2.410	2.220	2.423	2.293	2.823	3.083	3.090	3.910	2.157	3.587	2.313	2.480	28.000	27.667	37.173	49.333	44.000	64.333	34.667	49.667	37.333	38.000	35.667	32.333	40.667	45.333	51.333	60.000	32.667	54.000	34.667	39.333	DDB_G0285389	PREDICTED: protein UXT homolog isoform X1 [Glycine max]	-	-	-	-	-	-	-
Glyma.01G053300	5.690	3.970	5.583	6.057	5.990	5.727	5.563	4.840	4.803	5.177	5.523	4.513	5.263	6.967	5.637	5.797	3.867	3.693	4.573	3.710	263.333	173.333	238.333	270.667	305.333	278.333	254.333	225.077	227.333	267.000	247.333	195.667	232.000	309.000	283.000	269.667	180.333	167.333	208.333	177.667	PAT22	PREDICTED: probable protein S-acyltransferase 22 [Glycine max]	-	-	-	-	-	GO:0008270//zinc ion binding	-
Glyma.01G053400	0.517	0.630	0.553	0.707	0.693	0.630	0.420	0.560	0.510	0.500	0.853	0.653	0.733	0.687	1.143	0.803	0.503	0.343	0.587	0.643	8.667	10.333	8.667	11.333	12.667	11.000	7.000	9.333	8.667	9.363	14.000	10.333	11.667	11.333	21.333	13.333	8.667	5.667	9.667	11.333	EDR1	PREDICTED: serine/threonine-protein kinase STY8-like isoform X1 [Glycine max]	-	-	-	-	-	GO:0004672//protein kinase activity	GO:0006468//protein phosphorylation
Glyma.01G053500	0.000	0.000	0.000	0.000	0.000	0.000	0.000	0.000	0.000	0.073	0.000	0.000	0.000	0.000	0.000	0.000	0.000	0.000	0.000	0.000	0.000	0.000	0.000	0.000	0.000	0.000	0.000	0.000	0.000	0.303	0.000	0.000	0.000	0.000	0.000	0.000	0.000	0.000	0.000	0.000	-	hypothetical protein GLYMA_01G053500 [Glycine max]	-	-	-	-	-	-	-
Glyma.01G053600	0.080	0.120	0.080	0.060	0.113	0.113	0.113	0.053	0.153	0.110	0.143	0.113	0.150	0.120	0.083	0.120	0.127	0.167	0.143	0.107	3.000	4.000	2.667	2.000	4.333	4.000	4.000	2.000	5.333	4.333	5.000	3.667	5.000	4.000	3.333	4.333	4.333	5.333	5.000	4.000	-	DUF1336 family protein [Medicago truncatula]	-	-	-	-	-	-	-
Glyma.01G053700	1.370	1.690	1.867	1.973	1.613	2.460	1.430	1.543	1.473	1.477	1.860	2.050	1.537	2.670	1.560	2.703	1.013	1.247	1.593	1.273	29.333	34.333	37.333	40.333	36.333	54.000	29.667	32.000	31.000	34.667	37.333	39.667	31.667	53.667	36.333	57.667	22.333	26.333	32.667	27.333	Exosc3	exosome complex exonuclease RRP40 [Medicago truncatula]	Genetic Information Processing	Folding, sorting and degradation	ko03018//RNA degradation	K03681	GO:0000178//exosome (RNase complex);GO:0000178//exosome (RNase complex)	GO:0003723//RNA binding;GO:0003723//RNA binding	-
Glyma.01G053800	2.953	2.923	2.593	2.670	4.753	4.003	2.573	2.270	2.180	2.683	3.970	2.573	3.193	2.807	4.427	4.073	2.783	2.047	2.563	2.307	94.333	82.667	74.000	80.333	163.000	130.333	80.667	70.667	71.333	91.000	116.000	73.667	92.000	86.667	149.333	126.333	89.667	61.000	76.333	76.333	WRKY4	PREDICTED: probable WRKY transcription factor 4 [Glycine max]	-	-	-	-	-	GO:0003700//transcription factor activity, sequence-specific DNA binding;GO:0003700//transcription factor activity, sequence-specific DNA binding;GO:0043565//sequence-specific DNA binding;GO:0043565//sequence-specific DNA binding	GO:0006355//regulation of transcription, DNA-templated;GO:0006355//regulation of transcription, DNA-templated
Glyma.01G053900	0.000	0.000	0.000	0.000	0.000	0.000	0.000	0.000	0.000	0.000	0.000	0.000	0.000	0.000	0.000	0.000	0.000	0.000	0.000	0.000	0.000	0.000	0.000	0.000	0.000	0.000	0.000	0.000	0.000	0.000	0.000	0.000	0.000	0.000	0.000	0.000	0.000	0.000	0.000	0.000	ACO3	Aconitate hydratase, cytoplasmic [Glycine soja]	Metabolism;Metabolism;Metabolism;Metabolism;Metabolism;Metabolism;Metabolism	Global and overview maps;Global and overview maps;Global and overview maps;Global and overview maps;Carbohydrate metabolism;Global and overview maps;Carbohydrate metabolism	ko01100//Metabolic pathways;ko01110//Biosynthesis of secondary metabolites;ko01200//Carbon metabolism;ko01230//Biosynthesis of amino acids;ko00630//Glyoxylate and dicarboxylate metabolism;ko01210//2-Oxocarboxylic acid metabolism;ko00020//Citrate cycle (TCA cycle)	K01681;K01681;K01681;K01681;K01681;K01681;K01681	-	-	GO:0008152//metabolic process
Glyma.01G054000	2.690	1.917	1.563	1.540	1.313	1.447	2.217	1.133	1.583	2.137	3.860	2.490	2.330	1.783	1.510	1.933	3.400	1.537	3.127	2.663	35.333	23.667	18.333	19.333	18.333	19.333	27.333	14.667	22.333	31.333	50.000	31.667	28.333	22.000	22.333	24.003	44.667	19.333	41.333	35.333	-	Eukaryotic translation initiation factor 5A [Glycine soja]	-	-	-	-	-	GO:0003723//RNA binding;GO:0003723//RNA binding;GO:0003723//RNA binding;GO:0003746//translation elongation factor activity;GO:0003746//translation elongation factor activity;GO:0003746//translation elongation factor activity;GO:0043022//ribosome binding;GO:0043022//ribosome binding;GO:0043022//ribosome binding	GO:0006452//translational frameshifting;GO:0006452//translational frameshifting;GO:0045901//positive regulation of translational elongation;GO:0045901//positive regulation of translational elongation;GO:0045901//positive regulation of translational elongation;GO:0045905//positive regulation of translational termination;GO:0045905//positive regulation of translational termination;GO:0045905//posit…
Glyma.01G054100	0.017	0.073	0.037	0.063	0.017	0.157	0.063	0.033	0.017	0.057	0.063	0.153	0.080	0.177	0.053	0.063	0.030	0.037	0.033	0.033	0.333	1.667	0.667	1.333	0.333	3.333	1.333	0.667	0.333	1.333	1.333	3.000	1.667	3.333	1.000	1.333	0.667	0.667	0.667	0.667	BUB3.3	PREDICTED: uncharacterized LOC100306157 isoform X1 [Glycine max]	-	-	-	-	-	-	-
Glyma.01G054200	3.393	3.197	3.523	3.593	3.427	3.287	3.840	4.127	3.363	4.770	3.893	4.583	3.660	3.500	3.400	3.780	4.313	3.397	3.707	3.300	69.000	61.333	66.667	70.667	77.000	70.333	77.667	85.000	70.000	108.667	76.667	87.333	72.333	68.333	75.000	78.000	88.333	67.667	74.333	69.667	MINE1	plastid division regulator MinE [Glycine max]	-	-	-	-	-	-	GO:0032955//regulation of barrier septum assembly;GO:0051301//cell division
Glyma.01G054300	4.103	4.693	4.240	3.973	4.650	4.590	4.497	6.273	4.060	6.217	5.120	6.250	3.980	4.837	3.830	4.723	4.343	5.283	4.747	6.003	98.667	105.667	92.960	91.137	122.457	115.000	105.000	150.140	98.830	164.520	117.823	139.717	90.790	110.623	98.240	113.333	104.000	122.490	109.507	147.713	-	Sporulation protein RMD1 [Glycine soja]	-	-	-	-	-	-	-
Glyma.01G054400	0.850	1.463	0.583	0.737	0.693	0.727	0.817	0.490	0.597	0.853	1.240	1.340	0.843	0.383	0.660	0.670	0.680	0.473	0.580	0.877	14.333	23.000	9.000	12.000	12.667	13.000	13.667	8.333	10.333	16.333	20.333	21.000	13.667	6.333	12.000	11.333	11.667	7.667	9.667	15.333	At5g01610	DUF538 family protein [Medicago truncatula]	-	-	-	-	-	-	-
Glyma.01G054500	0.100	0.010	0.067	0.083	0.057	0.090	0.060	0.030	0.060	0.023	0.137	0.033	0.070	0.107	0.073	0.113	0.080	0.000	0.037	0.043	5.000	0.333	2.000	2.000	3.333	2.333	2.000	0.667	2.333	1.000	4.333	1.333	2.333	4.000	2.333	3.333	2.667	0.000	1.333	1.667	CM3	PREDICTED: chorismate mutase 3, chloroplastic isoform X1 [Glycine max]	Metabolism;Metabolism;Metabolism;Metabolism	Global and overview maps;Global and overview maps;Global and overview maps;Amino acid metabolism	ko01100//Metabolic pathways;ko01110//Biosynthesis of secondary metabolites;ko01230//Biosynthesis of amino acids;ko00400//Phenylalanine, tyrosine and tryptophan biosynthesis	K01850;K01850;K01850;K01850	-	GO:0004106//chorismate mutase activity;GO:0004106//chorismate mutase activity;GO:0004106//chorismate mutase activity;GO:0004106//chorismate mutase activity;GO:0004106//chorismate mutase activity;GO:0004106//chorismate mutase activity;GO:0004106//chorismate mutase activity;GO:0004106//chorismate mutase activity;GO:0004106//chorismate mutase activity;GO:0004106//chorismate mutase activity	GO:0009073//aromatic amino acid family biosynthetic process;GO:0009073//aromatic amino acid family biosynthetic process;GO:0009073//aromatic amino acid family biosynthetic process;GO:0009073//aromatic amino acid family biosynthetic process;GO:0009073//aromatic amino acid family biosynthetic process;GO:0009073//aromatic amino acid family biosynthetic process;GO:0009073//aromatic amino acid family …
Glyma.01G054600	0.000	0.000	0.000	0.000	0.000	0.000	0.000	0.000	0.000	0.000	0.000	0.000	0.000	0.000	0.000	0.000	0.000	0.000	0.000	0.000	0.000	0.000	0.000	0.000	0.000	0.000	0.000	0.000	0.000	0.000	0.000	0.000	0.000	0.000	0.000	0.000	0.000	0.000	0.000	0.000	-	hypothetical protein GLYMA_01G054600 [Glycine max]	-	-	-	-	-	-	-
Glyma.01G054700	0.010	0.000	0.010	0.000	0.000	0.010	0.000	0.000	0.027	0.010	0.000	0.000	0.000	0.030	0.000	0.000	0.010	0.020	0.000	0.000	0.333	0.000	0.333	0.000	0.000	0.333	0.000	0.000	1.000	0.333	0.000	0.000	0.000	1.000	0.000	0.000	0.333	0.667	0.000	0.000	ZMYM1	PREDICTED: zinc finger MYM-type protein 1-like isoform X1 [Cicer arietinum]	-	-	-	-	-	-	-
Glyma.01G054800	8.550	7.613	10.480	7.807	9.363	6.397	8.543	6.977	7.833	8.010	10.300	9.627	10.023	9.263	8.650	8.723	7.423	7.267	7.350	7.697	444.333	376.000	504.667	394.667	535.667	351.667	441.000	369.333	419.333	467.667	519.333	472.667	498.667	465.333	487.333	458.333	391.000	372.000	378.333	416.667	-	DUF863 family protein [Medicago truncatula]	-	-	-	-	-	-	-
Glyma.01G054900	0.383	0.210	0.283	0.530	0.557	0.710	0.163	0.347	0.287	0.417	0.347	0.330	0.463	0.357	0.640	0.847	0.127	0.293	0.220	0.227	15.000	8.000	10.333	20.333	24.000	29.667	6.333	14.000	11.667	18.333	13.333	12.333	17.667	13.667	27.333	33.333	5.000	11.333	8.667	9.333	PCMP-H8	PPR containing plant-like protein [Medicago truncatula]	-	-	-	-	-	-	-
Glyma.01G055000	0.073	0.190	0.240	0.140	0.163	0.143	0.190	0.173	0.200	0.123	0.327	0.090	0.097	0.183	0.067	0.043	0.103	0.050	0.047	0.153	1.000	2.667	3.333	2.000	2.667	2.333	2.667	2.667	3.000	2.000	4.667	1.333	1.333	2.667	1.000	0.667	1.667	0.667	0.667	2.333	Fbxo21	F-box only protein 21 [Glycine soja]	-	-	-	-	-	GO:0003677//DNA binding;GO:0005515//protein binding	-
Glyma.01G055100	0.000	0.000	0.000	0.000	0.000	0.000	0.000	0.000	0.000	0.000	0.000	0.000	0.000	0.000	0.000	0.000	0.000	0.000	0.000	0.000	0.000	0.000	0.000	0.000	0.000	0.000	0.000	0.000	0.000	0.000	0.000	0.000	0.000	0.000	0.000	0.000	0.000	0.000	0.000	0.000	RGA2	PREDICTED: disease resistance protein RGA2-like [Glycine max]	-	-	-	-	-	GO:0043531//ADP binding	-
Glyma.01G055200	0.020	0.000	0.040	0.000	0.000	0.000	0.020	0.000	0.000	0.000	0.000	0.000	0.017	0.000	0.040	0.000	0.017	0.000	0.000	0.000	0.333	0.000	0.667	0.000	0.000	0.000	0.333	0.000	0.000	0.000	0.000	0.000	0.333	0.000	0.667	0.000	0.333	0.000	0.000	0.000	-	PREDICTED: hevamine-A-like [Glycine max]	Metabolism;Metabolism	Global and overview maps;Carbohydrate metabolism	ko01100//Metabolic pathways;ko00520//Amino sugar and nucleotide sugar metabolism	K01183;K01183	-	GO:0004553//hydrolase activity, hydrolyzing O-glycosyl compounds	GO:0005975//carbohydrate metabolic process
Glyma.01G055300	5.570	5.287	5.047	3.950	5.500	3.967	5.150	4.713	5.473	5.500	4.787	5.373	5.100	3.757	5.990	3.920	5.443	4.817	5.010	5.630	201.333	182.667	170.333	139.000	220.667	152.333	186.333	173.333	205.000	224.603	170.000	185.000	177.667	131.667	237.000	143.333	199.667	173.333	180.000	213.333	gdap2	PREDICTED: protein GDAP2 homolog isoform X1 [Glycine max]	-	-	-	-	-	-	-
Glyma.01G055400	79.323	75.007	51.133	35.993	46.240	25.050	70.203	36.723	71.337	73.523	81.003	80.930	54.087	42.387	42.523	24.283	69.207	33.787	64.670	69.527	1151.667	1029.000	682.667	500.667	749.333	380.667	1006.333	543.667	1060.000	1197.000	1141.000	1098.333	740.000	595.333	671.000	353.667	1009.000	477.333	915.333	1039.667	-	BnaA02g36930D [Brassica napus]	-	-	-	-	-	-	-
Glyma.01G055500	2.370	2.473	3.260	3.223	3.410	3.533	2.663	2.693	3.023	2.843	3.080	3.073	3.180	3.360	3.417	3.863	2.383	3.170	2.927	2.883	44.333	44.000	56.333	58.000	69.000	69.000	49.333	51.333	58.000	59.667	56.333	54.000	57.333	60.333	69.333	72.333	45.667	58.333	54.000	56.000	psmD10	PREDICTED: 26S proteasome non-ATPase regulatory subunit 10 [Cicer arietinum]	-	-	-	-	-	-	-
Glyma.01G055600	0.000	0.000	0.000	0.000	0.000	0.000	0.000	0.000	0.000	0.000	0.000	0.000	0.000	0.000	0.000	0.000	0.000	0.000	0.000	0.000	0.000	0.000	0.000	0.000	0.000	0.000	0.000	0.000	0.000	0.000	0.000	0.000	0.000	0.000	0.000	0.000	0.000	0.000	0.000	0.000	-	helicase-like protein [Arabidopsis thaliana]	-	-	-	-	-	-	-
Glyma.01G055700	0.183	0.000	0.047	0.257	0.037	0.093	0.150	0.057	0.053	0.070	0.103	0.103	0.013	0.220	0.057	0.127	0.167	0.000	0.043	0.010	5.667	0.000	1.333	7.667	1.333	3.000	4.667	1.667	1.667	2.333	3.000	3.000	0.333	6.333	1.667	4.000	5.000	0.000	1.333	0.333	BOR4	PREDICTED: boron transporter 4-like [Nicotiana sylvestris]	-	-	-	-	GO:0016020//membrane;GO:0016020//membrane	GO:0005452//inorganic anion exchanger activity;GO:0005452//inorganic anion exchanger activity	GO:0006820//anion transport;GO:0006820//anion transport
Glyma.01G055800	0.000	0.000	0.000	0.000	0.000	0.030	0.000	0.063	0.033	0.033	0.000	0.080	0.000	0.000	0.000	0.000	0.000	0.000	0.000	0.000	0.000	0.000	0.000	0.000	0.000	0.337	0.000	0.670	0.337	0.333	0.000	0.667	0.000	0.000	0.000	0.000	0.000	0.000	0.000	0.000	-	DnaJ like subfamily C member 14, partial [Glycine soja]	-	-	-	-	-	-	-
Glyma.01G055900	5.443	5.153	5.803	5.297	5.500	4.693	5.880	5.470	5.450	5.057	5.393	5.350	6.010	5.940	5.240	6.020	5.113	5.593	5.690	5.283	139.333	124.333	136.667	131.000	155.333	126.667	148.667	141.000	143.000	144.333	133.000	129.333	146.667	145.333	145.333	155.667	132.000	140.667	143.667	140.333	-	zinc finger, C3HC4 type (RING finger) protein [Medicago truncatula]	-	-	-	-	-	-	-
Glyma.01G056000	0.847	0.910	0.673	0.567	0.527	1.700	0.793	2.257	0.927	0.867	0.703	1.167	0.443	0.650	0.733	1.927	0.900	3.223	0.590	1.680	21.000	22.667	16.333	14.333	15.333	47.667	18.333	61.000	24.333	25.667	18.667	28.333	11.333	15.333	19.333	52.667	24.000	85.667	15.333	46.667	-	PREDICTED: remorin-like [Vigna angularis]	-	-	-	-	-	-	-
Glyma.01G056100	2.197	5.150	1.587	4.637	1.607	18.717	2.213	14.797	2.393	4.530	1.590	6.713	1.850	3.543	0.890	22.457	2.433	20.690	1.533	6.253	59.667	133.333	40.000	122.667	48.333	543.000	60.333	409.667	67.667	139.667	42.333	173.333	49.333	93.667	25.667	622.667	67.667	558.333	41.667	178.333	SRG1	PREDICTED: protein SRG1 [Glycine max]	-	-	-	-	-	GO:0016491//oxidoreductase activity	GO:0055114//oxidation-reduction process
Glyma.01G056200	0.133	0.057	0.253	0.073	0.143	0.043	0.000	0.057	0.030	0.117	0.073	0.073	0.047	0.090	0.090	0.090	0.030	0.013	0.147	0.127	3.000	1.333	5.333	1.667	3.667	1.000	0.000	1.333	0.667	3.000	1.667	1.667	1.000	2.000	2.333	2.000	0.667	0.333	3.333	3.000	PCMP-E78	Pentatricopeptide repeat-containing protein [Glycine soja]	-	-	-	-	-	-	-
Glyma.01G056300	20.007	19.290	19.733	19.953	16.107	16.817	23.030	23.283	21.010	21.867	18.727	18.413	19.940	18.830	14.507	16.170	20.083	19.507	22.110	19.840	512.667	472.000	472.000	498.667	458.333	457.333	589.430	608.000	557.667	633.210	469.667	446.203	492.203	470.667	406.333	421.503	523.537	495.333	563.333	532.000	At1g35710	probable leucine-rich repeat receptor-like protein kinase At1g35710-like precursor [Glycine max]	-	-	-	-	-	GO:0005515//protein binding	-
Glyma.01G056400	3.290	1.327	2.540	1.940	2.983	1.470	1.797	1.287	2.487	1.500	2.757	1.773	2.517	3.167	3.107	2.163	1.703	0.997	2.197	2.227	88.000	33.667	62.667	49.667	87.333	41.667	48.000	35.000	68.667	45.000	71.667	45.000	65.000	82.000	88.333	58.000	47.000	26.333	58.333	62.333	CLE9	CLE19 protein [Glycine max]	-	-	-	-	-	-	-
Glyma.01G056500	0.000	0.000	0.000	0.000	0.000	0.000	0.000	0.000	0.000	0.000	0.000	0.000	0.000	0.000	0.047	0.000	0.000	0.000	0.000	0.000	0.000	0.000	0.000	0.000	0.000	0.000	0.000	0.000	0.000	0.000	0.000	0.000	0.000	0.000	1.000	0.000	0.000	0.000	0.000	0.000	SNAP33	soluble N-ethylmaleimide-sensitive factor adaptor protein [Medicago truncatula]	-	-	-	-	-	-	-
Glyma.01G056600	0.000	0.000	0.000	0.000	0.000	0.000	0.000	0.000	0.000	0.000	0.000	0.000	0.000	0.000	0.000	0.000	0.000	0.000	0.000	0.000	0.000	0.000	0.000	0.000	0.000	0.000	0.000	0.000	0.000	0.000	0.000	0.000	0.000	0.000	0.000	0.000	0.000	0.000	0.000	0.000	GSTT3	PREDICTED: glutathione S-transferase T2-like [Glycine max]	-	-	-	-	-	-	-
Glyma.01G056700	0.000	0.000	0.000	0.000	0.000	0.000	0.000	0.000	0.000	0.000	0.000	0.000	0.000	0.000	0.000	0.000	0.000	0.000	0.000	0.000	0.000	0.000	0.000	0.000	0.000	0.000	0.000	0.000	0.000	0.000	0.000	0.000	0.000	0.000	0.000	0.000	0.000	0.000	0.000	0.000	-	Gypsy retrotransposon integrase-like protein 1, partial [Cajanus cajan]	-	-	-	-	-	-	-
Glyma.01G056800	11.833	11.410	13.980	13.007	12.197	10.970	11.487	12.177	14.657	12.757	12.180	11.270	13.777	14.263	12.860	11.127	13.867	11.583	15.407	11.913	313.333	285.667	340.333	331.000	359.000	303.667	301.000	329.333	401.333	376.000	318.667	282.000	351.333	360.333	368.667	295.000	369.333	302.000	404.667	331.667	WRKY57	PREDICTED: WRKY32 protein [Glycine max]	-	-	-	-	-	GO:0003700//transcription factor activity, sequence-specific DNA binding;GO:0003700//transcription factor activity, sequence-specific DNA binding;GO:0003700//transcription factor activity, sequence-specific DNA binding;GO:0003700//transcription factor activity, sequence-specific DNA binding;GO:0003700//transcription factor activity, sequence-specific DNA binding;GO:0003700//transcription factor a…	GO:0006355//regulation of transcription, DNA-templated;GO:0006355//regulation of transcription, DNA-templated;GO:0006355//regulation of transcription, DNA-templated;GO:0006355//regulation of transcription, DNA-templated;GO:0006355//regulation of transcription, DNA-templated;GO:0006355//regulation of transcription, DNA-templated
Glyma.01G056900	0.157	0.163	0.163	0.100	0.137	0.163	0.190	0.177	0.237	0.147	0.233	0.117	0.177	0.193	0.157	0.157	0.207	0.123	0.120	0.140	6.000	6.000	6.000	3.667	6.000	6.667	7.333	7.000	9.333	6.333	8.667	4.333	6.667	7.333	6.333	6.000	8.000	5.000	4.667	5.667	ZAT1	Zinc finger protein ZAT9 [Glycine soja]	-	-	-	-	-	-	-
Glyma.01G057000	0.000	0.000	0.000	0.000	0.000	0.000	0.000	0.000	0.000	0.000	0.000	0.000	0.000	0.000	0.000	0.000	0.000	0.000	0.000	0.000	0.000	0.000	0.000	0.000	0.000	0.000	0.000	0.000	0.000	0.000	0.000	0.000	0.000	0.000	0.000	0.000	0.000	0.000	0.000	0.000	rps12-A	ribosomal protein S12 (chloroplast) [Bienertia sinuspersici]	Genetic Information Processing	Translation	ko03010//Ribosome	K02950	GO:0005622//intracellular;GO:0005840//ribosome	GO:0003735//structural constituent of ribosome	GO:0006412//translation
Glyma.01G057100	7.870	7.640	17.493	24.497	7.430	19.043	8.553	11.277	6.260	7.120	6.813	9.677	12.760	18.273	13.090	17.897	7.040	12.740	10.110	5.607	257.667	237.667	531.333	781.000	269.000	658.333	278.667	374.333	211.333	262.667	216.333	298.000	401.333	578.667	466.667	591.667	232.667	414.000	327.667	191.333	UGD4	PREDICTED: UDP-glucose 6-dehydrogenase 4-like [Glycine max]	Metabolism;Metabolism;Metabolism;Metabolism	Global and overview maps;Carbohydrate metabolism;Carbohydrate metabolism;Carbohydrate metabolism	ko01100//Metabolic pathways;ko00520//Amino sugar and nucleotide sugar metabolism;ko00040//Pentose and glucuronate interconversions;ko00053//Ascorbate and aldarate metabolism	K00012;K00012;K00012;K00012	-	GO:0016616//oxidoreductase activity, acting on the CH-OH group of donors, NAD or NADP as acceptor;GO:0051287//NAD binding	GO:0055114//oxidation-reduction process
Glyma.01G057200	0.000	0.000	0.000	0.000	0.000	0.000	0.000	0.000	0.000	0.000	0.000	0.000	0.000	0.000	0.000	0.000	0.000	0.000	0.000	0.000	0.000	0.000	0.000	0.000	0.000	0.000	0.000	0.000	0.000	0.000	0.000	0.000	0.000	0.000	0.000	0.000	0.000	0.000	0.000	0.000	BGLU40	PREDICTED: beta-glucosidase 40-like [Glycine max]	Metabolism;Metabolism;Metabolism;Metabolism;Metabolism	Global and overview maps;Global and overview maps;Biosynthesis of other secondary metabolites;Carbohydrate metabolism;Metabolism of other amino acids	ko01100//Metabolic pathways;ko01110//Biosynthesis of secondary metabolites;ko00940//Phenylpropanoid biosynthesis;ko00500//Starch and sucrose metabolism;ko00460//Cyanoamino acid metabolism	K01188;K01188;K01188;K01188;K01188	-	GO:0004553//hydrolase activity, hydrolyzing O-glycosyl compounds	GO:0005975//carbohydrate metabolic process
Glyma.01G057300	0.000	0.000	0.000	0.000	0.000	0.000	0.000	0.000	0.000	0.000	0.000	0.000	0.000	0.000	0.000	0.000	0.000	0.000	0.000	0.000	0.000	0.000	0.000	0.000	0.000	0.000	0.000	0.000	0.000	0.000	0.000	0.000	0.000	0.000	0.000	0.000	0.000	0.000	0.000	0.000	BGLU40	Beta-glucosidase 40 [Glycine soja]	Metabolism;Metabolism;Metabolism;Metabolism;Metabolism	Global and overview maps;Global and overview maps;Biosynthesis of other secondary metabolites;Carbohydrate metabolism;Metabolism of other amino acids	ko01100//Metabolic pathways;ko01110//Biosynthesis of secondary metabolites;ko00940//Phenylpropanoid biosynthesis;ko00500//Starch and sucrose metabolism;ko00460//Cyanoamino acid metabolism	K01188;K01188;K01188;K01188;K01188	-	GO:0004553//hydrolase activity, hydrolyzing O-glycosyl compounds	GO:0005975//carbohydrate metabolic process
Glyma.01G057400	10.610	11.743	11.283	12.890	11.463	14.387	12.543	18.173	10.380	13.423	11.637	13.313	11.327	13.343	10.693	15.220	10.457	15.657	11.673	12.473	224.667	235.333	221.667	264.333	267.000	322.333	264.333	389.333	226.667	318.667	238.333	266.000	230.333	273.333	248.333	328.333	225.000	328.000	244.667	275.000	Cbwd1	PREDICTED: COBW domain-containing protein 1 [Glycine max]	-	-	-	-	-	-	-
Glyma.01G057500	1.220	1.407	1.337	1.620	1.403	1.707	1.227	1.163	1.143	1.223	1.053	1.567	1.170	2.053	1.350	2.507	1.130	1.327	1.037	1.050	36.000	39.667	36.000	46.000	45.667	53.000	36.000	35.333	34.667	40.667	30.333	43.333	33.667	58.667	43.000	74.333	34.000	38.333	30.333	32.333	At1g13860	PREDICTED: probable methyltransferase PMT5 [Glycine max]	-	-	-	-	-	GO:0008168//methyltransferase activity	-
Glyma.01G057600	0.180	0.103	0.220	0.167	0.273	0.247	0.330	0.167	0.273	0.250	0.177	0.163	0.143	0.283	0.203	0.380	0.200	0.277	0.193	0.207	5.667	3.000	6.333	5.000	9.000	8.000	10.000	5.333	8.667	8.667	5.333	4.667	4.333	8.333	7.333	11.667	6.333	8.333	6.000	6.667	At3g62470	PPR containing plant-like protein [Medicago truncatula]	-	-	-	-	-	-	-
Glyma.01G057700	2.220	3.003	2.533	4.637	3.253	5.370	2.330	6.040	2.360	3.213	2.203	3.020	2.263	4.127	2.763	6.527	2.877	5.617	2.050	3.187	54.000	69.000	57.000	109.000	86.667	137.667	56.000	147.000	58.333	87.000	51.333	68.667	52.333	96.000	71.667	158.333	71.000	134.667	49.000	80.333	-	PREDICTED: replication protein A 70 kDa DNA-binding subunit C-like isoform X1 [Glycine max]	Genetic Information Processing;Genetic Information Processing;Genetic Information Processing;Genetic Information Processing	Replication and repair;Replication and repair;Replication and repair;Replication and repair	ko03420//Nucleotide excision repair;ko03030//DNA replication;ko03440//Homologous recombination;ko03430//Mismatch repair	K07466;K07466;K07466;K07466	-	-	-
Glyma.01G057800	0.017	0.010	0.057	0.010	0.083	0.010	0.020	0.057	0.050	0.050	0.020	0.020	0.007	0.020	0.030	0.080	0.063	0.037	0.040	0.027	0.667	0.333	2.000	0.333	3.333	0.333	0.667	2.000	2.000	2.000	0.667	0.667	0.333	0.667	1.333	3.000	2.333	1.333	1.333	1.000	-	PREDICTED: ATP-dependent DNA helicase PIF1-like, partial [Glycine max]	-	-	-	-	-	GO:0003678//DNA helicase activity	GO:0000723//telomere maintenance;GO:0006281//DNA repair
Glyma.01G057900	0.000	0.000	0.000	0.000	0.000	0.000	0.000	0.000	0.000	0.000	0.000	0.000	0.000	0.000	0.000	0.000	0.000	0.000	0.000	0.000	0.000	0.000	0.000	0.000	0.000	0.000	0.000	0.000	0.000	0.000	0.000	0.000	0.000	0.000	0.000	0.000	0.000	0.000	0.000	0.000	ARAD1	PREDICTED: probable arabinosyltransferase ARAD1 [Glycine max]	-	-	-	-	-	-	-
Glyma.01G058000	8.167	9.230	7.813	10.503	9.557	16.143	6.880	12.433	7.617	9.657	7.980	9.717	8.770	9.550	8.777	16.463	7.997	14.053	6.863	8.993	175.333	188.667	155.333	217.667	227.000	367.333	147.333	270.000	168.000	233.000	165.667	196.333	181.333	198.667	204.333	358.000	174.000	296.667	145.667	201.000	GRF12	14-3-3 protein SGF14e [Glycine max]	-	-	-	-	-	GO:0019904//protein domain specific binding	-
Glyma.01G058100	0.000	0.000	0.000	0.090	0.000	0.163	0.247	0.173	0.157	0.073	0.080	0.083	0.093	0.263	0.083	0.403	0.090	0.097	0.087	0.327	0.000	0.000	0.000	0.333	0.000	0.667	1.000	0.667	0.667	0.333	0.333	0.333	0.333	1.000	0.333	1.667	0.333	0.333	0.333	1.333	-	hypothetical protein GLYMA_01G058100 [Glycine max]	-	-	-	-	-	-	-
Glyma.01G058200	4.437	4.320	5.517	6.517	5.297	8.133	4.697	6.817	4.567	4.563	4.880	4.403	4.593	6.913	5.610	9.853	4.403	6.850	3.917	3.750	137.667	126.667	158.333	195.000	181.333	265.667	144.333	214.333	146.000	159.000	147.333	128.333	137.333	208.000	189.333	310.333	137.667	209.000	120.000	121.333	At1g26460	PREDICTED: pentatricopeptide repeat-containing protein At1g26460, mitochondrial-like [Glycine max]	-	-	-	-	-	-	-
Glyma.01G058300	22.823	14.783	30.013	25.567	22.177	13.290	28.737	13.910	19.053	13.603	23.253	15.110	26.437	33.357	24.367	26.180	19.487	17.000	19.963	11.173	483.667	299.333	594.000	526.667	520.667	299.000	608.333	299.000	418.667	325.000	481.667	302.333	540.667	686.333	561.000	563.000	421.000	357.000	420.333	247.667	PDCB3	PREDICTED: PLASMODESMATA CALLOSE-BINDING PROTEIN 4 [Glycine max]	-	-	-	-	-	-	-
Glyma.01G058400	0.000	0.000	0.000	0.017	0.070	0.000	0.017	0.017	0.000	0.013	0.027	0.000	0.000	0.017	0.033	0.000	0.013	0.000	0.000	0.000	0.000	0.000	0.000	0.333	1.667	0.000	0.333	0.333	0.000	0.333	0.667	0.000	0.000	0.333	0.667	0.000	0.333	0.000	0.000	0.000	mhpC	PREDICTED: uncharacterized hydrolase YugF-like isoform X1 [Glycine max]	-	-	-	-	-	-	-
Glyma.01G058500	18.757	19.377	52.120	66.690	32.953	41.297	50.793	36.137	19.327	15.303	20.840	23.653	36.683	94.210	29.940	64.257	32.397	35.963	21.843	12.110	502.333	493.333	1288.667	1727.000	969.667	1167.333	1347.000	983.000	531.667	458.333	540.333	599.333	948.667	2427.667	868.000	1731.667	875.333	947.333	576.333	337.000	A3	PREDICTED: probable ureide permease A3 isoform X2 [Glycine max]	-	-	-	-	-	-	GO:0071705//nitrogen compound transport;GO:0071705//nitrogen compound transport;GO:0071705//nitrogen compound transport;GO:0071705//nitrogen compound transport;GO:0071705//nitrogen compound transport;GO:0071705//nitrogen compound transport
Glyma.01G058600	0.047	0.233	0.207	0.187	0.367	0.130	0.180	0.257	0.090	0.203	0.383	0.193	0.240	0.190	0.050	0.133	0.177	0.103	0.323	0.170	0.333	1.667	1.333	1.333	3.000	1.000	1.333	2.000	0.667	1.667	2.667	1.333	1.667	1.333	0.333	1.000	1.333	0.667	2.333	1.333	petB	cytochrome b6 [Glycine max]	Metabolism;Metabolism	Global and overview maps;Energy metabolism	ko01100//Metabolic pathways;ko00195//Photosynthesis	K02635;K02635	GO:0016020//membrane	-	GO:0022904//respiratory electron transport chain
Glyma.01G058700	0.477	0.497	0.920	0.750	0.860	0.597	0.663	0.670	0.547	0.487	0.507	0.700	0.847	1.080	0.683	1.083	0.513	0.557	0.513	0.433	17.353	17.430	31.303	27.010	35.100	24.000	24.553	24.997	20.503	20.163	18.557	24.603	30.330	39.057	29.140	40.783	19.053	20.397	18.767	17.007	At3g22470	PREDICTED: pentatricopeptide repeat-containing protein At5g55840-like, partial [Arachis duranensis]	-	-	-	-	-	-	-
Glyma.01G058800	0.000	0.000	0.000	0.000	0.000	0.000	0.000	0.000	0.000	0.000	0.000	0.000	0.000	0.000	0.000	0.000	0.000	0.000	0.000	0.000	0.000	0.000	0.000	0.000	0.000	0.000	0.000	0.000	0.000	0.000	0.000	0.000	0.000	0.000	0.000	0.000	0.000	0.000	0.000	0.000	At3g51950	Zinc finger CCCH domain-containing protein 46 [Cajanus cajan]	-	-	-	-	-	-	-
Glyma.01G058900	0.100	0.000	0.107	0.000	0.093	0.000	0.000	0.000	0.093	0.000	0.000	0.000	0.103	0.000	0.000	0.083	0.000	0.000	0.000	0.177	0.333	0.000	0.333	0.000	0.333	0.000	0.000	0.000	0.333	0.000	0.000	0.000	0.333	0.000	0.000	0.333	0.000	0.000	0.000	0.667	-	PREDICTED: probable protein phosphatase 2C 15 isoform X2 [Vigna angularis]	-	-	-	-	-	-	-
Glyma.01G059000	0.667	0.407	1.307	1.047	0.913	0.827	0.990	0.633	0.777	0.600	0.693	0.610	0.713	1.730	0.923	1.467	0.720	0.717	0.853	0.510	20.980	12.237	38.030	31.990	31.567	27.333	30.780	20.337	25.163	21.170	20.777	18.397	21.670	52.013	32.193	46.550	22.947	22.270	26.567	16.660	At3g22470	pentatricopeptide (PPR) repeat protein [Medicago truncatula]	-	-	-	-	-	-	-
Glyma.01G059100	3.287	2.490	1.650	1.197	2.303	1.140	2.123	1.547	2.833	2.703	3.390	2.467	1.890	1.133	2.383	1.127	2.097	1.567	1.950	2.460	127.000	90.000	57.667	44.667	97.333	46.000	81.333	60.667	112.000	114.333	127.333	89.000	67.667	41.667	101.000	43.667	82.000	59.333	74.333	98.000	EMB1006	Pentatricopeptide repeat-containing protein, chloroplastic [Glycine soja]	-	-	-	-	-	-	-
Glyma.01G059200	4.923	5.340	4.707	4.800	4.837	6.300	3.863	5.030	4.083	5.027	5.027	4.900	4.070	4.923	4.520	5.857	3.423	4.603	3.990	4.307	146.667	153.983	129.000	136.667	157.307	198.000	114.667	153.333	124.667	169.333	145.667	137.187	116.333	141.000	142.667	175.000	103.333	132.833	117.103	132.667	RUS3	PREDICTED: protein root UVB sensitive 3 [Glycine max]	-	-	-	-	-	-	-
Glyma.01G059300	0.000	0.000	0.000	0.000	0.000	0.000	0.000	0.000	0.000	0.000	0.000	0.000	0.000	0.000	0.000	0.000	0.000	0.000	0.000	0.000	0.000	0.000	0.000	0.000	0.000	0.000	0.000	0.000	0.000	0.000	0.000	0.000	0.000	0.000	0.000	0.000	0.000	0.000	0.000	0.000	DIVARICATA	PREDICTED: transcription factor DIVARICATA-like [Glycine max]	-	-	-	-	-	-	-
Glyma.01G059400	0.000	0.053	0.057	0.077	0.017	0.070	0.033	0.257	0.080	0.113	0.037	0.053	0.040	0.053	0.000	0.143	0.037	0.220	0.000	0.063	0.000	1.000	1.000	1.373	0.333	1.333	0.667	4.780	1.667	2.333	0.670	1.013	0.667	1.023	0.000	2.790	0.667	4.000	0.000	1.333	RBCMT	PREDICTED: ribulose-1,5 bisphosphate carboxylase/oxygenase large subunit N-methyltransferase, chloroplastic-like [Glycine max]	-	-	-	-	-	-	-
Glyma.01G059500	0.000	0.000	0.000	0.000	0.000	0.080	0.000	0.073	0.000	0.000	0.000	0.000	0.000	0.000	0.000	0.000	0.000	0.040	0.000	0.000	0.000	0.000	0.000	0.000	0.000	0.667	0.000	0.667	0.000	0.000	0.000	0.000	0.000	0.000	0.000	0.000	0.000	0.333	0.000	0.000	At1g43650	PREDICTED: WAT1-related protein At1g43650-like [Glycine max]	-	-	-	-	GO:0016020//membrane;GO:0016021//integral component of membrane	GO:0022857//transmembrane transporter activity	-
Glyma.01G059600	0.000	0.000	0.000	0.000	0.000	0.000	0.000	0.000	0.000	0.000	0.000	0.000	0.000	0.000	0.000	0.000	0.000	0.000	0.000	0.000	0.000	0.000	0.000	0.000	0.000	0.000	0.000	0.000	0.000	0.000	0.000	0.000	0.000	0.000	0.000	0.000	0.000	0.000	0.000	0.000	-	PREDICTED: uncharacterized sugar kinase slr0537-like isoform X1 [Glycine max]	-	-	-	-	-	-	-
Glyma.01G059700	0.000	0.000	0.000	0.000	0.000	0.000	0.000	0.000	0.000	0.000	0.000	0.110	0.000	0.000	0.000	0.000	0.000	0.000	0.000	0.000	0.000	0.000	0.000	0.000	0.000	0.000	0.000	0.000	0.000	0.000	0.000	0.667	0.000	0.000	0.000	0.000	0.000	0.000	0.000	0.000	SRT2	NAD-dependent ADP-ribosyltransferase sirtuin-4 [Glycine soja]	-	-	-	-	-	GO:0070403//NAD+ binding	-
Glyma.01G059800	0.000	0.000	0.000	0.000	0.000	0.000	0.000	0.000	0.000	0.000	0.000	0.000	0.000	0.000	0.000	0.000	0.000	0.000	0.000	0.000	0.000	0.000	0.000	0.000	0.000	0.000	0.000	0.000	0.000	0.000	0.000	0.000	0.000	0.000	0.000	0.000	0.000	0.000	0.000	0.000	PIF1	PREDICTED: ATP-dependent DNA helicase PIF1-like, partial [Glycine max]	-	-	-	-	-	GO:0003678//DNA helicase activity	GO:0000723//telomere maintenance;GO:0006281//DNA repair
Glyma.01G059900	0.877	0.900	1.040	1.240	1.280	1.003	1.030	0.783	0.870	0.950	1.110	1.173	1.070	1.347	1.223	1.370	0.687	0.827	0.890	0.757	41.667	40.000	45.333	56.667	66.667	49.667	48.000	37.667	42.333	50.333	50.667	52.333	49.333	61.263	62.667	65.000	32.667	39.000	41.667	37.000	At3g22470	pentatricopeptide (PPR) repeat protein [Medicago truncatula]	-	-	-	-	-	-	-
Glyma.01G060000	0.000	0.000	0.000	0.000	0.000	0.000	0.000	0.000	0.000	0.000	0.000	0.000	0.000	0.000	0.000	0.000	0.000	0.000	0.000	0.000	0.000	0.000	0.000	0.000	0.000	0.000	0.000	0.000	0.000	0.000	0.000	0.000	0.000	0.000	0.000	0.000	0.000	0.000	0.000	0.000	-	hypothetical protein GLYMA_01G060000 [Glycine max]	-	-	-	-	-	-	-
Glyma.01G060100	0.000	0.000	0.000	0.000	0.000	0.000	0.000	0.000	0.000	0.000	0.000	0.000	0.000	0.000	0.000	0.000	0.000	0.000	0.000	0.000	0.000	0.000	0.000	0.000	0.000	0.000	0.000	0.000	0.000	0.000	0.000	0.000	0.000	0.000	0.000	0.000	0.000	0.000	0.000	0.000	-	PREDICTED: replication protein A 70 kDa DNA-binding subunit C-like [Glycine max]	-	-	-	-	-	-	-
Glyma.01G060200	0.000	0.000	0.000	0.000	0.000	0.000	0.000	0.000	0.000	0.000	0.000	0.000	0.000	0.000	0.000	0.000	0.000	0.000	0.000	0.000	0.000	0.000	0.000	0.000	0.000	0.000	0.000	0.000	0.000	0.000	0.000	0.000	0.000	0.000	0.000	0.000	0.000	0.000	0.000	0.000	-	helicase-like protein [Arabidopsis thaliana]	-	-	-	-	-	GO:0003678//DNA helicase activity	GO:0000723//telomere maintenance;GO:0006281//DNA repair
Glyma.01G060300	0.283	0.107	0.513	0.433	0.493	0.297	0.290	0.120	0.130	0.133	0.197	0.097	0.250	0.357	0.477	0.493	0.263	0.120	0.237	0.030	9.333	3.333	15.667	13.667	18.333	10.333	9.667	4.000	4.333	5.000	6.333	3.000	8.000	11.333	18.000	16.667	9.000	4.000	7.667	1.000	AFP2	PREDICTED: ninja-family protein AFP3-like [Glycine max]	-	-	-	-	-	-	GO:0007165//signal transduction
Glyma.01G060400	0.000	0.000	0.000	0.000	0.000	0.000	0.000	0.000	0.000	0.000	0.000	0.000	0.000	0.000	0.000	0.000	0.000	0.000	0.000	0.000	0.000	0.000	0.000	0.000	0.000	0.000	0.000	0.000	0.000	0.000	0.000	0.000	0.000	0.000	0.000	0.000	0.000	0.000	0.000	0.000	PCMP-H41	Pentatricopeptide repeat-containing protein [Glycine soja]	-	-	-	-	-	-	-
Glyma.01G060500	0.000	0.000	0.000	0.000	0.000	0.000	0.000	0.000	0.000	0.000	0.000	0.000	0.000	0.000	0.000	0.000	0.000	0.000	0.000	0.000	0.000	0.000	0.000	0.000	0.000	0.000	0.000	0.000	0.000	0.000	0.000	0.000	0.000	0.000	0.000	0.000	0.000	0.000	0.000	0.000	At3g05950	germin-like protein subfamily 1 member 7-like precursor [Glycine max]	-	-	-	-	-	GO:0045735//nutrient reservoir activity	-
Glyma.01G060600	0.000	0.000	0.000	0.000	0.000	0.000	0.000	0.000	0.000	0.000	0.000	0.000	0.000	0.000	0.000	0.000	0.000	0.000	0.000	0.000	0.000	0.000	0.000	0.000	0.000	0.000	0.000	0.000	0.000	0.000	0.000	0.000	0.000	0.000	0.000	0.000	0.000	0.000	0.000	0.000	HMGB13	High mobility group B protein 13 [Glycine soja]	-	-	-	-	-	-	-
Glyma.01G060700	13.023	13.103	13.807	11.190	15.263	12.233	11.837	10.473	12.420	12.097	13.000	12.750	13.800	11.887	13.337	11.910	11.713	10.647	10.880	12.433	617.667	590.333	607.000	513.333	801.667	612.333	557.333	504.000	605.667	643.000	600.667	569.667	628.000	544.667	684.667	570.333	562.667	498.667	510.667	613.333	DHX8	PREDICTED: ATP-dependent RNA helicase DHX8-like isoform X1 [Glycine max]	Genetic Information Processing	Transcription	ko03040//Spliceosome	K12818	-	GO:0004386//helicase activity	-
Glyma.01G060800	0.650	0.620	0.343	0.257	0.673	0.337	0.637	0.353	0.453	0.513	0.713	0.400	0.407	0.353	0.310	0.240	0.307	0.227	0.427	0.307	44.667	40.333	22.000	17.333	51.667	24.667	43.667	25.000	32.667	40.333	48.000	25.667	27.667	23.667	23.000	17.000	21.333	15.667	29.333	22.000	-	hypothetical protein GLYMA_01G060800 [Glycine max]	-	-	-	-	-	-	-
Glyma.01G060900	68.943	59.657	67.427	59.857	81.573	60.700	68.577	54.777	71.227	60.337	68.703	61.570	67.667	63.903	81.120	67.790	61.257	53.260	68.003	60.007	872.667	718.333	788.000	732.667	1135.000	812.000	865.333	701.667	927.333	857.667	847.667	735.300	822.333	781.043	1120.000	871.000	782.000	661.667	853.000	791.333	SP1L1	PREDICTED: protein SPIRAL1-like 1 [Vigna angularis]	-	-	-	-	-	-	-
Glyma.01G061000	4.517	3.280	3.833	2.890	0.647	1.143	6.770	10.080	4.113	4.777	3.340	2.033	1.727	1.120	1.040	0.767	6.807	4.153	3.233	2.827	103.333	71.000	81.000	63.667	16.667	27.333	153.333	232.667	97.000	123.000	73.667	43.667	37.667	24.667	26.000	17.667	156.000	93.667	73.000	67.000	-	hypothetical protein glysoja_036148 [Glycine soja]	-	-	-	-	-	-	-
Glyma.01G061100	0.000	0.013	0.000	0.010	0.270	0.140	0.020	0.030	0.000	0.017	0.000	0.087	0.033	0.000	0.000	0.200	0.000	0.010	0.000	0.000	0.000	0.333	0.000	0.333	9.667	4.667	0.667	1.000	0.000	0.667	0.000	2.667	1.000	0.000	0.000	6.333	0.000	0.333	0.000	0.000	CYP78A5	PREDICTED: cytochrome P450 78A5-like [Glycine max]	-	-	-	-	-	GO:0005506//iron ion binding;GO:0016705//oxidoreductase activity, acting on paired donors, with incorporation or reduction of molecular oxygen;GO:0020037//heme binding	GO:0055114//oxidation-reduction process
Glyma.01G061200	0.000	0.000	0.000	0.000	0.000	0.000	0.000	0.000	0.000	0.000	0.000	0.000	0.000	0.000	0.000	0.000	0.000	0.000	0.000	0.000	0.000	0.000	0.000	0.000	0.000	0.000	0.000	0.000	0.000	0.000	0.000	0.000	0.000	0.000	0.000	0.000	0.000	0.000	0.000	0.000	CODM	Codeine O-demethylase [Glycine soja]	-	-	-	-	-	-	-
Glyma.01G061300	0.000	0.000	0.000	0.000	0.000	0.000	0.000	0.000	0.000	0.000	0.000	0.000	0.000	0.000	0.000	0.000	0.000	0.000	0.000	0.000	0.000	0.000	0.000	0.000	0.000	0.000	0.000	0.000	0.000	0.000	0.000	0.000	0.000	0.000	0.000	0.000	0.000	0.000	0.000	0.000	-	PREDICTED: G-box-binding factor isoform X1 [Jatropha curcas]	-	-	-	-	-	-	-
Glyma.01G061400	0.000	0.000	0.000	0.000	0.000	0.000	0.000	0.000	0.000	0.000	0.000	0.000	0.000	0.000	0.000	0.000	0.000	0.000	0.000	0.000	0.000	0.000	0.000	0.000	0.000	0.000	0.000	0.000	0.000	0.000	0.000	0.000	0.000	0.000	0.000	0.000	0.000	0.000	0.000	0.000	-	PREDICTED: SEC14 cytosolic factor [Glycine max]	-	-	-	-	-	-	-
Glyma.01G061500	19.127	16.173	18.210	15.607	23.813	15.557	16.517	13.963	18.093	16.420	18.533	15.460	17.853	14.867	21.540	16.410	15.890	13.613	15.557	16.013	874.290	702.587	769.440	688.610	1195.277	751.667	750.197	646.250	850.470	841.627	821.983	665.450	781.170	656.593	1072.887	756.603	734.800	613.500	702.177	760.337	dst1	PREDICTED: serine/threonine-protein kinase dst1-like isoform X2 [Glycine max]	-	-	-	-	-	GO:0004672//protein kinase activity;GO:0005524//ATP binding	GO:0006468//protein phosphorylation
Glyma.01G061600	0.000	0.097	0.000	0.030	0.127	0.023	0.107	0.043	0.000	0.047	0.043	0.060	0.073	0.080	0.013	0.063	0.013	0.107	0.040	0.103	0.000	2.333	0.000	0.667	3.667	0.667	2.667	1.000	0.000	1.333	1.000	1.333	1.667	2.000	0.333	1.667	0.333	2.667	1.000	2.667	-	Serine carboxypeptidase-like 34 [Glycine soja]	-	-	-	-	-	-	-
Glyma.01G061700	14.737	12.717	13.973	10.273	17.773	10.263	10.907	8.230	12.840	11.420	16.063	11.763	13.697	8.667	16.827	8.970	11.110	7.783	12.067	10.953	937.333	768.333	821.963	632.333	1244.917	690.000	687.430	530.333	840.667	814.363	989.667	705.667	833.000	532.333	1165.667	577.000	711.667	487.427	758.000	723.757	AUL1	PREDICTED: auxilin-like protein 1 [Glycine max]	-	-	-	-	-	-	-
Glyma.01G061800	4.677	4.323	5.153	6.483	6.903	5.387	6.397	5.983	4.350	4.333	5.370	3.870	5.477	6.517	5.040	8.307	4.667	6.950	3.657	3.883	199.667	176.667	205.000	268.333	325.000	243.667	272.000	259.000	191.333	207.667	223.333	156.667	225.000	270.333	235.000	358.667	202.333	293.333	154.667	173.333	MIMI_L728	plant/T31B5-30 protein [Medicago truncatula]	-	-	-	-	-	-	-
Glyma.01G061900	0.000	0.000	0.000	0.000	0.000	0.000	0.000	0.000	0.000	0.000	0.020	0.000	0.000	0.000	0.000	0.000	0.000	0.000	0.000	0.000	0.000	0.000	0.000	0.000	0.000	0.000	0.000	0.000	0.000	0.000	0.333	0.000	0.000	0.000	0.000	0.000	0.000	0.000	0.000	0.000	rimP	Ribosome maturation factor rimP [Cajanus cajan]	-	-	-	-	-	-	GO:0042274//ribosomal small subunit biogenesis
Glyma.01G062000	7.597	7.593	7.600	7.897	6.873	7.447	7.347	7.153	6.323	8.900	7.403	8.243	6.660	9.370	7.763	8.573	7.373	6.417	6.757	6.503	155.380	148.517	144.427	156.287	156.670	162.333	150.143	148.667	133.803	205.123	148.217	159.947	132.547	186.130	172.173	178.960	152.333	130.000	137.307	139.270	Os07g0604000	PREDICTED: probable 6-phosphogluconolactonase 2 [Glycine max]	Metabolism;Metabolism;Metabolism;Metabolism	Global and overview maps;Global and overview maps;Global and overview maps;Carbohydrate metabolism	ko01100//Metabolic pathways;ko01110//Biosynthesis of secondary metabolites;ko01200//Carbon metabolism;ko00030//Pentose phosphate pathway	K01057;K01057;K01057;K01057	-	-	GO:0005975//carbohydrate metabolic process;GO:0005975//carbohydrate metabolic process
Glyma.01G062100	1.027	0.553	1.060	0.963	1.517	1.407	0.427	0.380	0.570	0.567	1.023	0.960	0.927	1.283	1.203	2.103	0.583	0.547	0.587	0.433	35.333	18.000	33.667	32.667	57.667	51.333	14.667	13.333	20.000	22.000	34.333	31.333	30.333	43.000	46.333	74.333	20.667	19.000	20.000	15.667	FLN2	PREDICTED: fructokinase-like 2, chloroplastic [Glycine max]	-	-	-	-	-	-	-
Glyma.01G062200	1.023	0.747	0.893	1.247	1.387	1.343	0.863	0.883	1.010	1.067	1.227	1.147	0.800	1.027	1.507	1.603	0.713	0.763	0.823	0.763	34.000	21.667	26.000	38.667	49.333	49.333	26.667	30.667	33.000	39.667	38.667	34.667	25.333	34.333	52.000	53.000	24.333	25.667	25.667	26.333	MitHPPK/DHPS	Folic acid synthesis protein fol1 [Glycine soja]	Metabolism;Metabolism	Global and overview maps;Metabolism of cofactors and vitamins	ko01100//Metabolic pathways;ko00790//Folate biosynthesis	K13941;K13941	-	GO:0003848//2-amino-4-hydroxy-6-hydroxymethyldihydropteridine diphosphokinase activity	GO:0009396//folic acid-containing compound biosynthetic process;GO:0042558//pteridine-containing compound metabolic process;GO:0042558//pteridine-containing compound metabolic process;GO:0042558//pteridine-containing compound metabolic process
Glyma.01G062300	4.533	5.117	3.780	3.347	4.177	4.550	4.290	4.987	3.930	5.463	4.177	4.477	3.283	3.713	3.813	4.450	4.610	5.603	3.820	5.233	62.667	67.000	48.000	44.667	63.667	66.667	58.667	69.333	56.333	84.667	55.667	58.000	43.000	49.333	57.000	63.000	65.000	76.000	52.000	75.333	Ppie	PREDICTED: peptidyl-prolyl cis-trans isomerase E-like [Glycine max]	Genetic Information Processing	Transcription	ko03040//Spliceosome	K09564	-	GO:0003676//nucleic acid binding;GO:0003676//nucleic acid binding;GO:0003755//peptidyl-prolyl cis-trans isomerase activity;GO:0003755//peptidyl-prolyl cis-trans isomerase activity	GO:0006457//protein folding;GO:0006457//protein folding
Glyma.01G062400	0.850	0.897	0.340	1.487	0.190	0.607	2.753	2.927	1.210	1.990	0.693	1.230	0.497	0.490	0.177	0.330	1.753	1.650	2.863	1.130	31.333	30.667	11.333	52.667	7.667	23.333	100.667	108.667	45.333	82.000	24.667	42.000	17.333	17.333	7.000	12.333	65.000	59.667	104.000	43.000	-	PREDICTED: primary amine oxidase-like [Glycine max]	Metabolism;Metabolism;Metabolism;Metabolism;Metabolism;Metabolism;Metabolism;Metabolism	Global and overview maps;Global and overview maps;Amino acid metabolism;Amino acid metabolism;Amino acid metabolism;Metabolism of other amino acids;Biosynthesis of other secondary metabolites;Biosynthesis of other secondary metabolites	ko01100//Metabolic pathways;ko01110//Biosynthesis of secondary metabolites;ko00260//Glycine, serine and threonine metabolism;ko00350//Tyrosine metabolism;ko00360//Phenylalanine metabolism;ko00410//beta-Alanine metabolism;ko00950//Isoquinoline alkaloid biosynthesis;ko00960//Tropane, piperidine and pyridine alkaloid biosynthesis	K00276;K00276;K00276;K00276;K00276;K00276;K00276;K00276	-	GO:0005507//copper ion binding;GO:0008131//primary amine oxidase activity;GO:0048038//quinone binding	GO:0009308//amine metabolic process;GO:0055114//oxidation-reduction process
Glyma.01G062500	0.000	0.000	0.000	0.000	0.000	0.000	0.000	0.000	0.000	0.000	0.000	0.000	0.000	0.000	0.000	0.000	0.000	0.000	0.000	0.000	0.000	0.000	0.000	0.000	0.000	0.000	0.000	0.000	0.000	0.000	0.000	0.000	0.000	0.000	0.000	0.000	0.000	0.000	0.000	0.000	GSTT2	PREDICTED: glutathione S-transferase T2-like [Glycine max]	-	-	-	-	-	-	-
Glyma.01G062600	0.080	0.170	0.827	0.410	0.557	0.223	0.667	0.307	0.190	0.333	0.427	0.463	0.540	0.863	0.720	0.600	0.317	0.330	0.267	0.113	1.667	3.333	15.333	8.000	12.333	4.667	13.333	6.333	4.000	7.667	8.333	9.000	10.667	17.000	16.667	12.333	6.667	6.333	5.333	2.333	-	hypothetical protein GLYMA_01G062600 [Glycine max]	-	-	-	-	-	-	-
Glyma.01G062700	0.367	0.127	0.160	0.000	0.220	0.110	0.230	0.183	0.177	0.000	0.283	0.173	0.250	0.307	0.100	0.053	0.403	0.257	0.237	0.170	2.023	0.687	0.877	0.000	1.333	0.667	1.333	1.120	1.010	0.000	1.687	1.003	1.333	1.703	0.673	0.333	2.333	1.340	1.350	1.010	alg14	PREDICTED: UDP-N-acetylglucosamine transferase subunit ALG14 homolog isoform X2 [Glycine max]	Metabolism;Metabolism	Global and overview maps;Glycan biosynthesis and metabolism	ko01100//Metabolic pathways;ko00510//N-Glycan biosynthesis	K07441;K07441	-	-	-
Glyma.01G062800	0.000	0.000	0.000	0.000	0.000	0.000	0.000	0.000	0.000	0.000	0.000	0.000	0.000	0.000	0.000	0.000	0.000	0.000	0.000	0.000	0.000	0.000	0.000	0.000	0.000	0.000	0.000	0.000	0.000	0.000	0.000	0.000	0.000	0.000	0.000	0.000	0.000	0.000	0.000	0.000	CYP85A1	PREDICTED: cytochrome P450 85A-like [Glycine max]	Metabolism;Metabolism;Metabolism	Global and overview maps;Global and overview maps;Metabolism of terpenoids and polyketides	ko01100//Metabolic pathways;ko01110//Biosynthesis of secondary metabolites;ko00905//Brassinosteroid biosynthesis	K12640;K12640;K12640	-	GO:0005506//iron ion binding;GO:0016705//oxidoreductase activity, acting on paired donors, with incorporation or reduction of molecular oxygen;GO:0020037//heme binding	GO:0055114//oxidation-reduction process
Glyma.01G062900	0.000	0.000	0.000	0.000	0.000	0.000	0.000	0.000	0.000	0.000	0.000	0.000	0.000	0.000	0.000	0.000	0.000	0.000	0.000	0.000	0.000	0.000	0.000	0.000	0.000	0.000	0.000	0.000	0.000	0.000	0.000	0.000	0.000	0.000	0.000	0.000	0.000	0.000	0.000	0.000	RCH2	PREDICTED: LOW QUALITY PROTEIN: receptor-like protein kinase 2 [Glycine max]	-	-	-	-	-	GO:0004672//protein kinase activity;GO:0005515//protein binding;GO:0005524//ATP binding	GO:0006468//protein phosphorylation
Glyma.01G063000	23.537	35.910	33.097	51.650	12.933	43.867	18.407	36.497	23.443	32.057	24.317	37.347	29.823	39.823	20.953	35.343	28.197	36.197	32.113	29.513	613.333	886.000	796.333	1292.667	370.000	1202.333	473.667	956.000	626.667	932.333	614.333	912.667	740.000	998.000	589.667	927.000	740.333	926.333	823.667	797.000	UPTG	PREDICTED: alpha-1,4-glucan-protein synthase [UDP-forming] [Glycine max]	Metabolism	Carbohydrate metabolism	ko00520//Amino sugar and nucleotide sugar metabolism	K13379	-	GO:0016866//intramolecular transferase activity	GO:0030244//cellulose biosynthetic process
Glyma.01G063100	5.983	6.443	5.903	5.060	6.293	4.980	6.940	7.327	8.010	9.130	7.077	6.387	4.103	7.240	5.393	6.390	5.957	7.047	6.367	6.570	178.667	182.333	164.333	146.333	206.667	156.920	205.667	222.333	246.000	304.667	205.000	179.297	117.667	207.667	177.903	191.667	179.333	206.000	187.667	203.667	SAMT	Salicylate O-methyltransferase [Glycine soja]	-	-	-	-	-	GO:0008168//methyltransferase activity	-
Glyma.01G063200	1.670	1.677	1.310	1.793	1.620	1.990	1.970	1.757	1.383	1.803	1.867	1.533	1.930	2.353	1.580	1.890	1.867	1.360	1.810	1.550	27.813	26.817	20.043	29.080	29.740	35.257	32.580	29.727	24.020	33.800	30.163	23.777	30.377	37.970	29.100	31.887	31.883	22.317	29.977	26.913	At5g55860	PREDICTED: LOW QUALITY PROTEIN: WEB family protein At5g55860-like [Glycine max]	-	-	-	-	-	-	-
Glyma.01G063300	0.000	0.000	0.000	0.000	0.000	0.000	0.000	0.000	0.000	0.000	0.000	0.000	0.000	0.000	0.000	0.000	0.000	0.000	0.000	0.000	0.000	0.000	0.000	0.000	0.000	0.000	0.000	0.000	0.000	0.000	0.000	0.000	0.000	0.000	0.000	0.000	0.000	0.000	0.000	0.000	-	endosomal targeting BRO1-like domain protein [Medicago truncatula]	-	-	-	-	-	-	-
Glyma.01G063400	0.000	0.000	0.000	0.000	0.000	0.000	0.000	0.000	0.000	0.000	0.000	0.000	0.000	0.000	0.000	0.000	0.000	0.000	0.000	0.000	0.000	0.000	0.000	0.000	0.000	0.000	0.000	0.000	0.000	0.000	0.000	0.000	0.000	0.000	0.000	0.000	0.000	0.000	0.000	0.000	RE	PREDICTED: protein RETICULATA, chloroplastic-like [Glycine max]	-	-	-	-	-	-	-
Glyma.01G063500	0.000	0.000	0.000	0.000	0.000	0.000	0.000	0.000	0.000	0.000	0.000	0.000	0.000	0.000	0.000	0.000	0.000	0.000	0.000	0.000	0.000	0.000	0.000	0.000	0.000	0.000	0.000	0.000	0.000	0.000	0.000	0.000	0.000	0.000	0.000	0.000	0.000	0.000	0.000	0.000	DL	PREDICTED: protein CRABS CLAW-like [Glycine max]	-	-	-	-	-	-	GO:0007275//multicellular organism development
Glyma.01G063600	7.140	6.310	6.347	5.973	7.807	6.497	5.290	5.193	6.103	6.140	7.190	6.350	6.260	5.930	7.510	6.517	4.823	5.093	5.467	5.387	588.667	496.667	487.000	479.333	706.333	566.667	433.667	431.667	514.667	567.000	578.667	493.333	500.000	472.333	670.000	538.667	397.333	416.333	447.333	463.333	IYO	PREDICTED: transcriptional elongation regulator MINIYO-like isoform X3 [Glycine max]	-	-	-	-	-	-	-
Glyma.01G063700	0.397	1.310	0.620	2.413	0.447	1.577	0.497	0.773	0.393	0.490	0.693	0.590	0.560	1.927	0.590	1.520	0.383	0.730	0.267	0.317	13.667	43.333	20.333	80.333	16.333	59.667	17.000	27.000	13.667	19.000	23.333	20.000	18.667	65.667	22.667	53.333	13.000	24.667	8.667	11.333	SPL6	PREDICTED: squamosa promoter-binding-like protein 6 isoform X2 [Glycine max]	-	-	-	-	GO:0005634//nucleus;GO:0005634//nucleus;GO:0005634//nucleus;GO:0005634//nucleus;GO:0005634//nucleus;GO:0005634//nucleus;GO:0005634//nucleus;GO:0005634//nucleus;GO:0005634//nucleus;GO:0005634//nucleus	GO:0003677//DNA binding;GO:0003677//DNA binding;GO:0003677//DNA binding;GO:0003677//DNA binding;GO:0003677//DNA binding;GO:0003677//DNA binding;GO:0003677//DNA binding;GO:0003677//DNA binding;GO:0003677//DNA binding;GO:0003677//DNA binding	-
Glyma.01G063800	1.067	1.233	0.780	1.150	1.110	0.353	1.393	0.910	0.653	0.780	0.680	0.640	0.860	1.097	0.663	0.643	1.263	1.020	0.553	0.690	35.000	38.333	23.667	36.333	39.667	12.000	45.333	29.667	22.333	28.667	22.000	20.000	27.667	35.000	23.667	21.333	42.333	33.000	18.000	23.667	-	PREDICTED: protein BIG GRAIN 1-like E [Glycine max]	-	-	-	-	-	-	-
Glyma.01G063900	0.000	0.000	0.000	0.000	0.000	0.000	0.000	0.000	0.000	0.000	0.000	0.000	0.000	0.000	0.000	0.000	0.000	0.000	0.000	0.000	0.000	0.000	0.000	0.000	0.000	0.000	0.000	0.000	0.000	0.000	0.000	0.000	0.000	0.000	0.000	0.000	0.000	0.000	0.000	0.000	At1g14390	PREDICTED: probable LRR receptor-like serine/threonine-protein kinase At1g14390 [Glycine max]	-	-	-	-	-	-	-
Glyma.01G064000	0.093	0.000	0.000	0.000	0.000	0.000	0.000	0.000	0.027	0.000	0.000	0.030	0.000	0.000	0.000	0.000	0.000	0.000	0.000	0.000	1.000	0.000	0.000	0.000	0.000	0.000	0.000	0.000	0.333	0.000	0.000	0.333	0.000	0.000	0.000	0.000	0.000	0.000	0.000	0.000	-	hypothetical protein GLYMA_01G064000 [Glycine max]	-	-	-	-	-	-	-
Glyma.01G064100	6.710	6.163	6.713	8.253	6.790	5.700	8.030	6.847	6.007	7.610	7.907	7.620	5.883	8.923	6.430	7.320	7.060	6.670	7.103	7.023	147.000	127.333	134.333	171.667	162.000	131.000	173.000	150.667	133.667	185.333	165.667	156.000	123.000	186.667	153.000	160.667	155.667	143.000	152.333	158.000	CMB1	PREDICTED: MADS-box protein CMB1-like [Glycine max]	-	-	-	-	GO:0005634//nucleus	GO:0003677//DNA binding;GO:0003700//transcription factor activity, sequence-specific DNA binding;GO:0046983//protein dimerization activity	GO:0006355//regulation of transcription, DNA-templated
Glyma.01G064200	0.000	0.000	0.000	0.077	0.030	0.000	0.037	0.017	0.037	0.000	0.050	0.000	0.017	0.053	0.050	0.037	0.037	0.000	0.050	0.017	0.000	0.000	0.000	1.333	0.667	0.000	0.667	0.333	0.667	0.000	1.000	0.000	0.333	1.000	1.000	0.667	0.667	0.000	1.000	0.333	AP1	PREDICTED: truncated transcription factor CAULIFLOWER A-like [Glycine max]	-	-	-	-	GO:0005634//nucleus;GO:0005634//nucleus;GO:0005634//nucleus	GO:0003677//DNA binding;GO:0003677//DNA binding;GO:0003677//DNA binding;GO:0003700//transcription factor activity, sequence-specific DNA binding;GO:0003700//transcription factor activity, sequence-specific DNA binding;GO:0003700//transcription factor activity, sequence-specific DNA binding;GO:0046983//protein dimerization activity;GO:0046983//protein dimerization activity;GO:0046983//protein dime…	GO:0006355//regulation of transcription, DNA-templated;GO:0006355//regulation of transcription, DNA-templated;GO:0006355//regulation of transcription, DNA-templated
Glyma.01G064300	0.000	0.000	0.000	0.000	0.000	0.000	0.000	0.000	0.000	0.000	0.000	0.000	0.000	0.000	0.000	0.000	0.000	0.000	0.000	0.000	0.000	0.000	0.000	0.000	0.000	0.000	0.000	0.000	0.000	0.000	0.000	0.000	0.000	0.000	0.000	0.000	0.000	0.000	0.000	0.000	PAT07	PREDICTED: probable protein S-acyltransferase 7 isoform X1 [Glycine max]	-	-	-	-	-	GO:0008270//zinc ion binding	-
Glyma.01G064400	7.550	13.217	10.060	14.980	6.647	17.017	5.877	13.080	6.243	11.697	7.023	11.503	10.633	13.453	8.210	12.503	9.490	10.700	10.197	10.363	264.667	441.000	326.667	508.667	258.333	631.000	204.000	465.000	225.667	460.667	239.333	381.000	357.000	457.333	311.000	443.000	337.000	370.333	353.000	379.667	-	PREDICTED: DNA ligase 1-like isoform X3 [Glycine max]	-	-	-	-	-	-	-
Glyma.01G064500	0.000	0.000	0.000	0.000	0.000	0.000	0.000	0.000	0.000	0.000	0.000	0.000	0.000	0.000	0.000	0.000	0.000	0.000	0.000	0.000	0.000	0.000	0.000	0.000	0.000	0.000	0.000	0.000	0.000	0.000	0.000	0.000	0.000	0.000	0.000	0.000	0.000	0.000	0.000	0.000	-	hypothetical protein glysoja_048777 [Glycine soja]	-	-	-	-	-	-	-
Glyma.01G064600	1.907	3.177	1.093	2.027	0.990	4.570	0.493	2.560	1.013	1.663	1.290	2.787	1.057	1.723	1.110	4.110	0.823	2.620	1.243	2.550	57.333	95.667	33.000	58.667	33.000	153.333	15.667	83.667	32.333	57.000	38.667	82.667	31.000	52.667	37.000	131.667	26.000	80.000	37.000	80.667	ACR4	PREDICTED: ACT domain-containing protein ACR4-like [Glycine max]	-	-	-	-	-	GO:0016597//amino acid binding;GO:0016597//amino acid binding	GO:0008152//metabolic process;GO:0008152//metabolic process
Glyma.01G064700	0.000	0.000	0.000	0.000	0.000	0.000	0.000	0.000	0.000	0.000	0.000	0.000	0.000	0.000	0.000	0.000	0.000	0.000	0.000	0.000	0.000	0.000	0.000	0.000	0.000	0.000	0.000	0.000	0.000	0.000	0.000	0.000	0.000	0.000	0.000	0.000	0.000	0.000	0.000	0.000	-	DUF4283 domain protein [Medicago truncatula]	-	-	-	-	-	-	-
Glyma.01G064800	0.000	0.000	0.000	0.000	0.000	0.000	0.000	0.000	0.000	0.000	0.000	0.000	0.000	0.000	0.000	0.000	0.000	0.000	0.000	0.000	0.000	0.000	0.000	0.000	0.000	0.000	0.000	0.000	0.000	0.000	0.000	0.000	0.000	0.000	0.000	0.000	0.000	0.000	0.000	0.000	ASHH3	PREDICTED: histone-lysine N-methyltransferase ASHH3-like isoform X2 [Glycine max]	Metabolism	Amino acid metabolism	ko00310//Lysine degradation	K11423	-	GO:0005515//protein binding	-
Glyma.01G064900	4.850	6.337	5.273	5.533	5.557	5.847	4.570	6.370	5.530	5.760	5.730	6.573	5.253	6.363	5.083	7.517	5.600	7.287	5.013	7.103	163.667	205.000	164.333	184.333	206.000	209.667	153.000	218.333	194.667	219.667	188.333	209.667	170.333	208.000	186.667	255.000	192.667	240.333	167.000	250.000	-	Formate--tetrahydrofolate ligase [Gossypium arboreum]	-	-	-	-	-	-	-
Glyma.01G065000	0.000	0.000	0.027	0.000	0.000	0.023	0.000	0.023	0.023	0.000	0.027	0.000	0.027	0.047	0.000	0.000	0.000	0.000	0.000	0.047	0.000	0.000	0.333	0.000	0.000	0.333	0.000	0.333	0.333	0.000	0.333	0.000	0.333	0.667	0.000	0.000	0.000	0.000	0.000	0.667	-	PREDICTED: probable root meristem growth factor 8 [Gossypium arboreum]	-	-	-	-	-	-	-
Glyma.01G065100	15.387	15.470	14.837	12.040	16.330	15.373	15.260	17.423	14.533	15.637	16.977	16.897	15.890	12.837	14.443	14.180	13.370	16.593	15.297	14.460	370.000	351.667	327.667	279.667	431.667	388.667	363.000	424.333	358.000	421.000	395.333	381.667	364.667	298.000	374.000	343.333	324.667	391.667	362.333	361.333	-	BSD domain protein [Medicago truncatula]	-	-	-	-	-	-	-
Glyma.01G065200	0.000	0.000	0.000	0.000	0.000	0.000	0.000	0.000	0.000	0.000	0.000	0.000	0.000	0.000	0.000	0.000	0.000	0.000	0.000	0.000	0.000	0.000	0.000	0.000	0.000	0.000	0.000	0.000	0.000	0.000	0.000	0.000	0.000	0.000	0.000	0.000	0.000	0.000	0.000	0.000	pif1	ATP-dependent DNA helicase PIF1, partial [Glycine soja]	-	-	-	-	-	GO:0003678//DNA helicase activity	GO:0000723//telomere maintenance;GO:0006281//DNA repair
Glyma.01G065300	0.027	0.013	0.000	0.000	0.023	0.000	0.023	0.000	0.000	0.020	0.000	0.000	0.000	0.000	0.000	0.000	0.000	0.000	0.000	0.000	0.667	0.333	0.000	0.000	0.667	0.000	0.667	0.000	0.000	0.667	0.000	0.000	0.000	0.000	0.000	0.000	0.000	0.000	0.000	0.000	RPA1C	PREDICTED: replication protein A 70 kDa DNA-binding subunit C-like [Glycine max]	Genetic Information Processing;Genetic Information Processing;Genetic Information Processing;Genetic Information Processing	Replication and repair;Replication and repair;Replication and repair;Replication and repair	ko03420//Nucleotide excision repair;ko03030//DNA replication;ko03440//Homologous recombination;ko03430//Mismatch repair	K07466;K07466;K07466;K07466	-	-	-
Glyma.01G065400	0.000	0.000	0.027	0.000	0.000	0.053	0.013	0.000	0.000	0.000	0.013	0.000	0.027	0.000	0.037	0.030	0.000	0.000	0.000	0.000	0.000	0.000	0.667	0.000	0.000	1.667	0.333	0.000	0.000	0.000	0.333	0.000	0.667	0.000	1.000	1.000	0.000	0.000	0.000	0.000	Prcp	PREDICTED: lysosomal Pro-X carboxypeptidase-like isoform X1 [Glycine max]	-	-	-	-	-	GO:0008236//serine-type peptidase activity	GO:0006508//proteolysis
Glyma.01G065500	0.293	0.303	0.490	0.397	0.627	0.523	0.513	0.320	0.413	0.353	0.400	0.467	0.413	0.460	0.603	0.460	0.513	0.227	0.287	0.253	6.003	5.677	9.000	7.667	13.667	11.000	10.353	6.333	8.333	7.667	8.000	8.667	8.083	8.667	13.000	9.000	10.333	4.667	5.667	5.333	ptrB	Protease 2 [Glycine soja]	-	-	-	-	-	GO:0004252//serine-type endopeptidase activity;GO:0070008//serine-type exopeptidase activity	GO:0006508//proteolysis
Glyma.01G065600	0.827	0.543	0.817	0.823	0.787	0.580	0.433	0.370	0.547	0.703	0.607	0.660	0.817	0.673	1.163	0.677	0.863	0.537	0.377	0.553	13.333	8.333	12.333	12.667	14.000	10.000	7.000	6.000	9.000	12.667	9.667	10.000	12.667	10.667	21.000	11.000	14.000	8.333	6.000	9.333	dapb1	Protease 2 [Glycine soja]	-	-	-	-	-	GO:0004252//serine-type endopeptidase activity;GO:0008236//serine-type peptidase activity	GO:0006508//proteolysis
Glyma.01G065700	0.220	0.283	0.153	0.133	0.370	0.303	0.253	0.173	0.213	0.313	0.193	0.060	0.153	0.110	0.440	0.103	0.177	0.177	0.237	0.140	5.000	6.333	3.333	3.000	9.333	7.333	5.667	4.000	5.000	8.000	4.333	1.333	3.333	2.333	11.000	2.333	4.000	4.000	5.333	3.333	-	Serine carboxypeptidase-like 34 [Glycine soja]	-	-	-	-	-	GO:0003676//nucleic acid binding	-
Glyma.01G065800	1.527	1.870	1.990	2.507	1.923	3.420	1.093	2.067	1.293	1.907	1.233	3.530	2.343	3.117	1.860	3.957	2.063	2.650	1.800	2.607	99.667	116.667	121.667	158.000	140.000	237.667	71.333	138.000	87.667	141.000	79.000	219.000	147.000	198.333	132.667	263.333	137.000	170.667	117.000	178.000	RGA2	PREDICTED: disease resistance protein RGA2-like [Glycine max]	-	-	-	-	-	GO:0043531//ADP binding	-
Glyma.01G065900	0.000	0.000	0.000	0.000	0.000	0.000	0.000	0.000	0.000	0.000	0.000	0.000	0.000	0.000	0.000	0.000	0.000	0.000	0.000	0.000	0.000	0.000	0.000	0.000	0.000	0.000	0.000	0.000	0.000	0.000	0.000	0.000	0.000	0.000	0.000	0.000	0.000	0.000	0.000	0.000	-	Ocs element-binding factor 1 [Glycine soja]	-	-	-	-	-	-	-
Glyma.01G066000	0.000	0.000	0.000	0.000	0.000	0.000	0.000	0.000	0.000	0.000	0.000	0.000	0.000	0.000	0.000	0.000	0.000	0.000	0.000	0.000	0.000	0.000	0.000	0.000	0.000	0.000	0.000	0.000	0.000	0.000	0.000	0.000	0.000	0.000	0.000	0.000	0.000	0.000	0.000	0.000	PPME1	PREDICTED: pectinesterase PPME1 [Glycine max]	Metabolism;Metabolism	Global and overview maps;Carbohydrate metabolism	ko01100//Metabolic pathways;ko00040//Pentose and glucuronate interconversions	K01051;K01051	GO:0005618//cell wall	GO:0030599//pectinesterase activity	GO:0042545//cell wall modification
Glyma.01G066100	0.000	0.000	0.000	0.000	0.000	0.000	0.000	0.000	0.000	0.000	0.000	0.000	0.000	0.000	0.000	0.000	0.000	0.000	0.000	0.000	0.000	0.000	0.000	0.000	0.000	0.000	0.000	0.000	0.000	0.000	0.000	0.000	0.000	0.000	0.000	0.000	0.000	0.000	0.000	0.000	PPME1	PREDICTED: pectinesterase PPME1 [Glycine max]	Metabolism;Metabolism	Global and overview maps;Carbohydrate metabolism	ko01100//Metabolic pathways;ko00040//Pentose and glucuronate interconversions	K01051;K01051	GO:0005618//cell wall	GO:0030599//pectinesterase activity	GO:0042545//cell wall modification
Glyma.01G066200	0.000	0.000	0.000	0.000	0.000	0.000	0.000	0.000	0.000	0.000	0.000	0.000	0.000	0.000	0.000	0.000	0.000	0.000	0.000	0.000	0.000	0.000	0.000	0.000	0.000	0.000	0.000	0.000	0.000	0.000	0.000	0.000	0.000	0.000	0.000	0.000	0.000	0.000	0.000	0.000	-	hypothetical protein GLYMA_01G066200 [Glycine max]	-	-	-	-	-	-	-
Glyma.01G066300	0.000	0.000	0.000	0.000	0.000	0.000	0.000	0.000	0.000	0.000	0.000	0.000	0.000	0.000	0.000	0.000	0.000	0.000	0.000	0.000	0.000	0.000	0.000	0.000	0.000	0.000	0.000	0.000	0.000	0.000	0.000	0.000	0.000	0.000	0.000	0.000	0.000	0.000	0.000	0.000	PPME1	PREDICTED: pectinesterase PPME1 [Glycine max]	Metabolism;Metabolism	Global and overview maps;Carbohydrate metabolism	ko01100//Metabolic pathways;ko00040//Pentose and glucuronate interconversions	K01051;K01051	GO:0005618//cell wall	GO:0030599//pectinesterase activity	GO:0042545//cell wall modification
Glyma.01G066400	0.000	0.000	0.000	0.000	0.000	0.000	0.000	0.000	0.000	0.000	0.000	0.000	0.000	0.000	0.000	0.000	0.000	0.000	0.000	0.000	0.000	0.000	0.000	0.000	0.000	0.000	0.000	0.000	0.000	0.000	0.000	0.000	0.000	0.000	0.000	0.000	0.000	0.000	0.000	0.000	-	Cucumisin [Glycine soja]	-	-	-	-	-	GO:0004252//serine-type endopeptidase activity	GO:0006508//proteolysis
Glyma.01G066500	0.000	0.000	0.000	0.000	0.000	0.000	0.000	0.000	0.000	0.000	0.000	0.000	0.000	0.000	0.000	0.000	0.010	0.000	0.000	0.000	0.000	0.000	0.000	0.000	0.000	0.000	0.000	0.000	0.000	0.000	0.000	0.000	0.000	0.000	0.000	0.000	0.333	0.000	0.000	0.000	At1g04910	DUF246 domain-containing protein At1g04910 family [Cajanus cajan]	-	-	-	-	-	-	-
Glyma.01G066600	13.787	11.857	14.807	11.727	17.687	10.813	15.080	10.413	13.050	13.120	13.987	12.357	14.333	13.703	16.753	12.553	13.100	10.670	13.213	12.110	334.000	273.000	331.333	273.667	472.667	276.333	360.000	253.667	324.333	353.667	329.333	281.333	332.000	317.000	449.000	305.333	320.000	254.000	317.000	304.333	BIM2	PREDICTED: transcription factor BIM2 isoform X1 [Vigna angularis]	-	-	-	-	-	GO:0046983//protein dimerization activity;GO:0046983//protein dimerization activity;GO:0046983//protein dimerization activity;GO:0046983//protein dimerization activity	-
Glyma.01G066700	0.000	0.000	0.000	0.000	0.000	0.000	0.000	0.000	0.000	0.000	0.000	0.000	0.000	0.000	0.000	0.000	0.000	0.000	0.000	0.000	0.000	0.000	0.000	0.000	0.000	0.000	0.000	0.000	0.000	0.000	0.000	0.000	0.000	0.000	0.000	0.000	0.000	0.000	0.000	0.000	GLPK	PREDICTED: glycerol kinase isoform X1 [Glycine max]	Metabolism;Organismal Systems;Metabolism	Global and overview maps;Environmental adaptation;Lipid metabolism	ko01100//Metabolic pathways;ko04626//Plant-pathogen interaction;ko00561//Glycerolipid metabolism	K00864;K00864;K00864	-	GO:0016773//phosphotransferase activity, alcohol group as acceptor	GO:0005975//carbohydrate metabolic process
Glyma.01G066800	0.000	0.000	0.000	0.000	0.000	0.000	0.000	0.000	0.000	0.000	0.000	0.000	0.000	0.000	0.000	0.000	0.000	0.000	0.000	0.000	0.000	0.000	0.000	0.000	0.000	0.000	0.000	0.000	0.000	0.000	0.000	0.000	0.000	0.000	0.000	0.000	0.000	0.000	0.000	0.000	-	hypothetical protein GLYMA_01G066800, partial [Glycine max]	-	-	-	-	-	-	-
Glyma.01G066900	0.000	0.000	0.000	0.000	0.000	0.000	0.000	0.000	0.000	0.000	0.000	0.000	0.000	0.000	0.000	0.000	0.000	0.000	0.000	0.000	0.000	0.000	0.000	0.000	0.000	0.000	0.000	0.000	0.000	0.000	0.000	0.000	0.000	0.000	0.000	0.000	0.000	0.000	0.000	0.000	-	OSJNBb0006N15.5 [Oryza sativa Japonica Group]	-	-	-	-	-	GO:0003676//nucleic acid binding;GO:0008270//zinc ion binding	-
Glyma.01G067000	68.683	50.860	49.507	53.120	70.670	44.060	45.123	51.880	61.800	47.070	65.977	48.273	54.370	36.757	61.713	37.747	49.550	48.217	50.943	59.283	3072.333	2163.000	2053.667	2304.667	3490.333	2084.667	2006.000	2353.000	2850.000	2364.667	2869.667	2037.333	2336.000	1591.333	3006.667	1703.667	2244.667	2127.333	2256.000	2762.667	PI4KG7	PREDICTED: phosphatidylinositol 4-kinase gamma 5-like [Glycine max]	-	-	-	-	-	GO:0016773//phosphotransferase activity, alcohol group as acceptor	-
Glyma.01G067100	28.657	33.427	30.220	42.300	23.450	27.903	26.507	29.047	26.387	27.200	25.503	33.140	33.460	43.247	26.847	30.203	34.750	32.683	30.503	29.927	865.333	955.667	847.000	1239.000	778.667	889.667	790.000	886.667	822.333	920.333	749.000	944.667	965.667	1264.333	887.667	922.333	1061.333	967.333	914.000	941.333	UGT89A2	PREDICTED: UDP-glycosyltransferase 89A2-like [Glycine max]	-	-	-	-	-	GO:0016758//transferase activity, transferring hexosyl groups;GO:0016758//transferase activity, transferring hexosyl groups	GO:0008152//metabolic process;GO:0008152//metabolic process
Glyma.01G067200	2.973	4.280	4.223	4.367	4.010	0.620	4.657	2.003	3.773	2.760	3.743	4.170	7.400	4.770	4.597	1.540	8.030	4.363	5.623	4.683	70.333	96.000	92.667	99.333	104.333	15.333	109.000	48.000	91.667	73.000	85.667	93.000	166.667	108.333	117.333	36.333	192.333	100.667	131.000	114.667	At2g03980	PREDICTED: GDSL esterase/lipase At2g03980-like [Glycine max]	-	-	-	-	-	GO:0016788//hydrolase activity, acting on ester bonds	-
Glyma.01G067300	0.173	0.063	0.133	0.243	0.200	0.187	0.067	0.183	0.127	0.137	0.130	0.083	0.133	0.313	0.137	0.360	0.043	0.063	0.210	0.000	2.667	1.000	2.000	3.667	3.333	3.000	1.000	3.000	2.000	2.333	2.000	1.333	2.000	5.000	2.333	5.667	0.667	1.000	3.333	0.000	NRPB1	DNA-directed RNA polymerase II subunit RPB1 [Glycine soja]	Metabolism;Metabolism;Metabolism;Genetic Information Processing	Global and overview maps;Nucleotide metabolism;Nucleotide metabolism;Transcription	ko01100//Metabolic pathways;ko00230//Purine metabolism;ko00240//Pyrimidine metabolism;ko03020//RNA polymerase	K03006;K03006;K03006;K03006	-	GO:0003677//DNA binding;GO:0003677//DNA binding;GO:0003899//DNA-directed RNA polymerase activity;GO:0003899//DNA-directed RNA polymerase activity	GO:0006351//transcription, DNA-templated;GO:0006351//transcription, DNA-templated
Glyma.01G067400	0.000	0.000	0.000	0.000	0.000	0.000	0.000	0.000	0.000	0.000	0.000	0.000	0.000	0.000	0.000	0.000	0.000	0.000	0.000	0.000	0.000	0.000	0.000	0.000	0.000	0.000	0.000	0.000	0.000	0.000	0.000	0.000	0.000	0.000	0.000	0.000	0.000	0.000	0.000	0.000	-	Enzymatic polyprotein, partial [Cajanus cajan]	Metabolism;Metabolism	Global and overview maps;Lipid metabolism	ko01100//Metabolic pathways;ko00100//Steroid biosynthesis	K07748;K07748	-	-	-
Glyma.01G067500	0.000	0.000	0.000	0.000	0.000	0.000	0.000	0.000	0.000	0.000	0.000	0.000	0.000	0.000	0.000	0.000	0.000	0.000	0.000	0.000	0.000	0.000	0.000	0.000	0.000	0.000	0.000	0.000	0.000	0.000	0.000	0.000	0.000	0.000	0.000	0.000	0.000	0.000	0.000	0.000	-	hypothetical protein GLYMA_01G067500 [Glycine max]	-	-	-	-	-	GO:0008270//zinc ion binding	-
Glyma.01G067600	25.947	28.823	16.450	11.483	29.247	7.693	25.277	12.873	26.710	25.400	22.313	26.760	21.837	11.130	21.427	6.723	34.313	14.740	30.323	37.047	811.000	854.667	475.333	348.000	1005.000	253.333	784.000	405.667	857.000	891.000	675.667	786.000	654.667	336.333	726.333	212.667	1082.000	454.333	935.000	1201.333	STP1	PREDICTED: sugar transport protein 12-like [Glycine max]	-	-	-	-	GO:0016021//integral component of membrane	-	GO:0055085//transmembrane transport
Glyma.01G067700	0.000	0.000	0.000	0.000	0.000	0.000	0.000	0.000	0.000	0.000	0.000	0.000	0.000	0.000	0.000	0.000	0.000	0.000	0.000	0.000	0.000	0.000	0.000	0.000	0.000	0.000	0.000	0.000	0.000	0.000	0.000	0.000	0.000	0.000	0.000	0.000	0.000	0.000	0.000	0.000	-	PREDICTED: root meristem growth factor 2 [Glycine max]	-	-	-	-	-	-	-
Glyma.01G067800	0.000	0.000	0.000	0.017	0.000	0.030	0.000	0.000	0.017	0.000	0.000	0.000	0.013	0.000	0.000	0.000	0.017	0.000	0.000	0.017	0.000	0.000	0.000	0.333	0.000	0.667	0.000	0.000	0.333	0.000	0.000	0.000	0.333	0.000	0.000	0.000	0.333	0.000	0.000	0.333	MYB39	PREDICTED: transcription factor MYB39-like [Glycine max]	-	-	-	-	-	-	-
Glyma.01G067900	3.307	3.130	4.200	4.153	3.890	5.023	3.270	4.390	3.187	3.677	3.830	3.127	3.200	4.693	3.753	5.413	2.853	4.240	3.247	2.970	89.667	80.000	104.333	108.333	116.333	143.333	88.000	119.667	88.667	111.667	100.333	79.667	83.667	122.333	109.333	148.000	78.333	112.000	86.667	83.333	RAE1	Rae1-like protein [Glycine soja]	Genetic Information Processing	Translation	ko03013//RNA transport	K14298	-	GO:0005515//protein binding	-
Glyma.01G068000	16.897	14.263	21.153	24.267	20.433	22.293	14.603	16.127	13.860	15.057	19.280	17.333	19.757	25.030	20.743	27.447	12.987	16.687	13.217	13.353	779.000	625.667	904.000	1085.000	1038.333	1086.667	669.000	755.333	657.667	780.247	865.333	753.333	876.000	1118.000	1033.667	1281.400	608.333	760.000	603.000	642.000	hspD	PREDICTED: heat shock protein 90-5, chloroplastic [Glycine max]	Organismal Systems;Genetic Information Processing	Environmental adaptation;Folding, sorting and degradation	ko04626//Plant-pathogen interaction;ko04141//Protein processing in endoplasmic reticulum	K09487;K09487	-	GO:0005524//ATP binding;GO:0051082//unfolded protein binding	GO:0006457//protein folding;GO:0006950//response to stress
Glyma.01G068100	0.000	0.000	0.000	0.000	0.000	0.000	0.000	0.000	0.000	0.000	0.000	0.000	0.000	0.000	0.000	0.000	0.000	0.000	0.000	0.000	0.000	0.000	0.000	0.000	0.000	0.000	0.000	0.000	0.000	0.000	0.000	0.000	0.000	0.000	0.000	0.000	0.000	0.000	0.000	0.000	PPME1	PREDICTED: pectinesterase PPME1-like [Glycine max]	Metabolism;Metabolism	Global and overview maps;Carbohydrate metabolism	ko01100//Metabolic pathways;ko00040//Pentose and glucuronate interconversions	K01051;K01051	GO:0005618//cell wall	GO:0030599//pectinesterase activity	GO:0042545//cell wall modification
Glyma.01G068200	1.967	0.560	3.203	1.817	1.330	0.657	3.240	2.157	1.363	1.473	2.077	0.683	1.520	2.253	1.690	0.797	1.157	0.657	2.027	0.490	55.333	14.667	79.333	47.667	42.000	18.667	89.333	59.333	37.667	43.333	54.333	16.333	38.667	60.000	50.000	23.333	32.333	17.667	54.333	13.667	SRG1	PREDICTED: protein SRG1-like [Glycine max]	-	-	-	-	-	GO:0016491//oxidoreductase activity;GO:0016491//oxidoreductase activity	GO:0055114//oxidation-reduction process;GO:0055114//oxidation-reduction process
Glyma.01G068300	0.000	0.000	0.000	0.000	0.000	0.000	0.000	0.000	0.000	0.000	0.000	0.000	0.000	0.000	0.000	0.000	0.000	0.070	0.000	0.000	0.000	0.000	0.000	0.000	0.000	0.000	0.000	0.000	0.000	0.000	0.000	0.000	0.000	0.000	0.000	0.000	0.000	0.667	0.000	0.000	-	hypothetical protein GLYMA_01G068300 [Glycine max]	-	-	-	-	-	-	-
Glyma.01G068400	0.000	0.000	0.000	0.000	0.000	0.000	0.000	0.000	0.000	0.000	0.000	0.000	0.000	0.000	0.000	0.000	0.000	0.000	0.000	0.000	0.000	0.000	0.000	0.000	0.000	0.000	0.000	0.000	0.000	0.000	0.000	0.000	0.000	0.000	0.000	0.000	0.000	0.000	0.000	0.000	-	hypothetical protein GLYMA_01G068400 [Glycine max]	-	-	-	-	-	-	-
Glyma.01G068500	0.000	0.000	0.000	0.000	0.000	0.000	0.000	0.000	0.000	0.000	0.000	0.000	0.000	0.000	0.000	0.000	0.000	0.000	0.000	0.000	0.000	0.000	0.000	0.000	0.000	0.000	0.000	0.000	0.000	0.000	0.000	0.000	0.000	0.000	0.000	0.000	0.000	0.000	0.000	0.000	NOP2	PREDICTED: probable 28S rRNA (cytosine(4447)-C(5))-methyltransferase [Glycine max]	-	-	-	-	-	GO:0008168//methyltransferase activity	-
Glyma.01G068600	9.570	7.930	8.990	7.410	8.853	7.993	9.027	7.583	8.057	8.487	9.827	8.373	7.313	9.453	9.357	8.600	7.467	5.810	7.953	5.943	386.000	303.333	335.667	288.000	393.333	339.667	360.000	308.667	335.000	383.333	383.000	320.000	282.333	367.667	408.333	350.687	305.333	230.333	316.663	249.000	BHLH49	PREDICTED: transcription factor bHLH49-like isoform X1 [Glycine max]	-	-	-	-	-	GO:0046983//protein dimerization activity	-
Glyma.01G068700	0.493	0.677	0.263	0.470	0.437	0.283	0.720	0.650	0.380	0.807	0.497	0.683	0.900	0.760	0.747	1.130	0.623	0.823	1.157	0.717	3.333	4.333	1.667	3.000	3.333	2.000	4.667	4.333	2.667	6.000	3.333	4.333	5.333	5.000	5.667	8.000	4.333	5.333	7.667	5.000	-	hypothetical protein GLYMA_01G068700 [Glycine max]	-	-	-	-	-	-	-
Glyma.01G068800	6.893	5.807	5.970	6.250	5.483	5.920	4.787	5.330	5.273	6.827	6.817	8.127	5.257	6.487	6.007	6.107	4.657	4.170	5.323	5.263	333.333	263.667	267.667	297.333	293.667	301.333	228.000	263.667	261.333	370.000	316.667	372.000	244.000	306.333	314.333	299.333	226.667	197.667	253.667	268.000	WIT2	PREDICTED: WPP domain-interacting tail-anchored protein 2-like isoform X4 [Glycine max]	-	-	-	-	-	-	-
Glyma.01G068900	0.303	0.200	0.490	0.347	0.677	0.510	0.403	0.463	0.373	0.303	0.270	0.327	0.243	0.600	0.513	0.803	0.250	0.793	0.253	0.370	10.000	7.000	15.667	11.667	25.667	19.667	14.667	16.333	14.000	11.667	8.333	11.333	8.000	19.667	19.333	28.667	9.000	28.333	8.333	13.667	-	hypothetical protein GLYMA_01G068900 [Glycine max]	-	-	-	-	-	-	-
Glyma.01G069000	28.433	26.730	28.720	41.537	32.997	72.197	14.787	47.053	18.110	21.727	22.383	24.873	37.323	33.257	34.700	52.570	25.207	39.650	17.230	19.100	306.000	272.667	286.000	430.667	389.333	819.000	158.333	512.667	200.667	260.667	233.333	251.000	383.667	345.667	406.000	572.333	275.000	417.333	183.000	213.333	-	hypothetical protein GLYMA_01G069000 [Glycine max]	-	-	-	-	-	-	-
Glyma.01G069100	0.000	0.000	0.000	0.000	0.000	0.000	0.000	0.000	0.000	0.000	0.000	0.000	0.000	0.000	0.000	0.000	0.000	0.000	0.000	0.000	0.000	0.000	0.000	0.000	0.000	0.000	0.000	0.000	0.000	0.000	0.000	0.000	0.000	0.000	0.000	0.000	0.000	0.000	0.000	0.000	-	Trigger factor [Glycine soja]	-	-	-	-	-	-	-
Glyma.01G069200	0.000	0.000	0.000	0.000	0.000	0.000	0.000	0.000	0.000	0.000	0.000	0.000	0.000	0.000	0.000	0.000	0.000	0.000	0.000	0.000	0.000	0.000	0.000	0.000	0.000	0.000	0.000	0.000	0.000	0.000	0.000	0.000	0.000	0.000	0.000	0.000	0.000	0.000	0.000	0.000	RPS10C	40S ribosomal protein S10-3 [Glycine soja]	Genetic Information Processing	Translation	ko03010//Ribosome	K02947	-	-	-
Glyma.01G069300	0.147	0.000	0.093	0.087	0.413	0.233	0.080	0.043	0.140	0.020	0.127	0.083	0.113	0.187	0.563	0.147	0.363	0.000	0.103	0.137	2.333	0.000	1.333	1.333	7.333	4.000	1.333	0.667	2.333	0.333	2.000	1.333	1.667	3.000	10.667	2.333	6.000	0.000	1.667	2.333	BZIP43	bZIP transcription factor bZIP35 [Glycine max]	-	-	-	-	-	GO:0003700//transcription factor activity, sequence-specific DNA binding;GO:0043565//sequence-specific DNA binding	GO:0006355//regulation of transcription, DNA-templated
Glyma.01G069400	0.403	0.607	0.403	0.220	0.140	0.507	0.463	1.430	0.303	0.890	0.600	0.353	0.390	0.940	0.287	0.190	0.337	0.427	0.470	0.357	4.333	6.333	4.000	2.333	1.667	5.667	5.000	15.667	3.333	10.667	6.333	3.667	4.000	9.667	3.667	2.000	3.667	4.667	5.000	4.000	PSK1	PREDICTED: phytosulfokines 1-like [Glycine max]	-	-	-	-	GO:0005576//extracellular region;GO:0005576//extracellular region	GO:0008083//growth factor activity;GO:0008083//growth factor activity	GO:0008283//cell proliferation;GO:0008283//cell proliferation
Glyma.01G069500	4.870	2.493	2.337	1.400	2.790	1.317	5.090	3.740	5.663	7.173	4.203	2.780	2.603	2.153	2.763	1.217	5.787	2.460	7.487	5.843	185.000	90.000	81.667	51.000	117.000	53.333	192.667	143.333	219.333	308.667	155.667	99.000	94.333	79.000	115.000	46.000	222.993	91.000	279.333	231.000	CPN60B4	PREDICTED: ruBisCO large subunit-binding protein subunit beta, chloroplastic-like isoform X1 [Glycine max]	Genetic Information Processing	Folding, sorting and degradation	ko03018//RNA degradation	K04077	-	GO:0005524//ATP binding;GO:0005524//ATP binding;GO:0005524//ATP binding	-
Glyma.01G069600	3.453	3.417	3.087	3.717	3.113	3.647	3.343	3.453	2.900	2.777	3.140	3.773	3.380	3.403	3.377	3.697	2.743	3.373	2.050	3.590	44.333	41.667	37.000	46.000	44.000	49.667	42.667	44.333	38.000	39.667	39.333	46.000	41.667	42.000	46.333	48.333	35.333	43.000	26.000	48.000	-	Chaperonin 60 subunit beta 4 [Morus notabilis]	-	-	-	-	-	-	-
Glyma.01G069700	0.000	0.000	0.000	0.000	0.000	0.000	0.000	0.043	0.000	0.000	0.000	0.000	0.000	0.000	0.000	0.000	0.000	0.000	0.000	0.000	0.000	0.000	0.000	0.000	0.000	0.000	0.000	0.333	0.000	0.000	0.000	0.000	0.000	0.000	0.000	0.000	0.000	0.000	0.000	0.000	-	PREDICTED: vacuolar import and degradation protein 30 [Vitis vinifera]	-	-	-	-	-	-	-
Glyma.01G069800	0.000	0.000	0.000	0.000	0.000	0.000	0.000	0.000	0.000	0.000	0.000	0.000	0.000	0.000	0.000	0.000	0.000	0.000	0.000	0.000	0.000	0.000	0.000	0.000	0.000	0.000	0.000	0.000	0.000	0.000	0.000	0.000	0.000	0.000	0.000	0.000	0.000	0.000	0.000	0.000	-	PREDICTED: LOW QUALITY PROTEIN: UTP--glucose-1-phosphate uridylyltransferase 3, chloroplastic-like [Malus domestica]	-	-	-	-	-	-	-
Glyma.01G069900	0.000	0.000	0.000	0.000	0.000	0.000	0.000	0.000	0.000	0.000	0.000	0.000	0.000	0.000	0.000	0.000	0.000	0.000	0.000	0.000	0.000	0.000	0.000	0.000	0.000	0.000	0.000	0.000	0.000	0.000	0.000	0.000	0.000	0.000	0.000	0.000	0.000	0.000	0.000	0.000	-	Myb/SANT-like DNA-binding domain protein [Medicago truncatula]	-	-	-	-	-	-	-
Glyma.01G070000	0.000	0.000	0.000	0.000	0.000	0.000	0.000	0.000	0.000	0.000	0.000	0.000	0.000	0.000	0.000	0.000	0.000	0.000	0.000	0.000	0.000	0.000	0.000	0.000	0.000	0.000	0.000	0.000	0.000	0.000	0.000	0.000	0.000	0.000	0.000	0.000	0.000	0.000	0.000	0.000	-	BnaA08g28570D [Brassica napus]	-	-	-	-	-	-	-
Glyma.01G070100	0.000	0.000	0.000	0.000	0.000	0.000	0.000	0.000	0.000	0.000	0.000	0.000	0.000	0.000	0.000	0.000	0.000	0.000	0.000	0.000	0.000	0.000	0.000	0.000	0.000	0.000	0.000	0.000	0.000	0.000	0.000	0.000	0.000	0.000	0.000	0.000	0.000	0.000	0.000	0.000	-	BnaA08g28570D [Brassica napus]	-	-	-	-	-	-	-
Glyma.01G070200	1.433	1.817	1.383	1.503	1.513	1.033	1.560	1.377	1.447	1.923	1.560	1.563	1.650	1.577	1.150	0.970	1.447	1.687	1.323	2.137	38.667	46.333	34.333	39.333	45.333	29.667	41.667	37.667	40.333	58.000	40.667	39.667	42.667	41.333	33.333	26.333	39.333	44.667	35.333	60.000	PER11	PREDICTED: peroxidase 11 [Glycine max]	Metabolism;Metabolism;Metabolism	Global and overview maps;Global and overview maps;Biosynthesis of other secondary metabolites	ko01100//Metabolic pathways;ko01110//Biosynthesis of secondary metabolites;ko00940//Phenylpropanoid biosynthesis	K00430;K00430;K00430	-	GO:0004601//peroxidase activity;GO:0020037//heme binding	GO:0006979//response to oxidative stress;GO:0055114//oxidation-reduction process
Glyma.01G070300	3.717	3.317	4.380	4.657	4.010	4.317	3.743	3.603	3.103	3.693	4.147	4.780	4.083	4.623	4.413	4.440	3.413	3.740	3.333	3.437	155.000	131.000	169.000	188.333	184.000	189.333	154.667	151.667	132.333	173.333	169.000	187.667	163.000	186.000	201.333	186.667	143.667	153.000	137.333	149.333	udkC	PREDICTED: uridine-cytidine kinase C-like [Glycine max]	-	-	-	-	-	GO:0005524//ATP binding;GO:0005524//ATP binding;GO:0005524//ATP binding;GO:0005524//ATP binding;GO:0016301//kinase activity;GO:0016301//kinase activity;GO:0016301//kinase activity;GO:0016301//kinase activity	GO:0008152//metabolic process;GO:0008152//metabolic process;GO:0008152//metabolic process;GO:0008152//metabolic process
Glyma.01G070400	4.427	3.910	6.097	4.200	4.333	3.273	7.360	3.700	5.067	5.360	5.080	4.157	5.143	6.283	4.480	4.110	5.683	3.037	5.583	4.233	279.667	232.333	354.667	255.333	302.000	216.667	460.000	235.000	329.000	377.667	310.000	247.333	310.667	381.000	305.000	261.667	361.667	188.667	347.000	276.667	Ta1476	Formimidoyltransferase-cyclodeaminase [Glycine soja]	-	-	-	-	-	GO:0005542//folic acid binding;GO:0016740//transferase activity	GO:0008152//metabolic process
Glyma.01G070500	0.250	0.243	0.327	0.410	0.207	0.323	0.443	0.293	0.313	0.330	0.213	0.310	0.353	0.720	0.273	0.447	0.367	0.333	0.400	0.400	11.333	10.333	14.000	18.000	10.667	15.667	20.333	13.333	14.667	17.000	9.667	13.333	15.667	31.667	13.333	20.333	16.667	15.000	18.000	19.000	-	hypothetical protein GLYMA_01G070500 [Glycine max]	-	-	-	-	-	-	-
Glyma.01G070600	0.017	0.010	0.000	0.007	0.010	0.007	0.000	0.000	0.003	0.010	0.000	0.000	0.010	0.020	0.007	0.000	0.000	0.000	0.000	0.000	1.000	0.667	0.000	0.333	0.667	0.667	0.000	0.000	0.333	1.000	0.000	0.000	0.667	1.333	0.667	0.000	0.000	0.000	0.000	0.000	ORF	Enzymatic polyprotein [Cajanus cajan]	-	-	-	-	-	-	-
Glyma.01G070700	6.153	5.650	6.473	6.730	7.823	5.453	4.970	5.373	5.857	6.520	6.827	6.207	6.340	7.320	7.317	6.453	5.463	5.520	5.757	5.703	179.333	156.667	174.333	189.333	250.667	167.333	144.000	157.667	176.333	213.333	193.333	170.000	176.333	206.000	231.333	190.000	161.333	159.000	165.667	173.000	ALS	Acetolactate synthase 3, chloroplastic [Glycine soja]	Metabolism;Metabolism;Metabolism;Metabolism;Metabolism;Metabolism;Metabolism;Metabolism	Global and overview maps;Global and overview maps;Global and overview maps;Global and overview maps;Metabolism of cofactors and vitamins;Amino acid metabolism;Carbohydrate metabolism;Carbohydrate metabolism	ko01100//Metabolic pathways;ko01110//Biosynthesis of secondary metabolites;ko01230//Biosynthesis of amino acids;ko01210//2-Oxocarboxylic acid metabolism;ko00770//Pantothenate and CoA biosynthesis;ko00290//Valine, leucine and isoleucine biosynthesis;ko00650//Butanoate metabolism;ko00660//C5-Branched dibasic acid metabolism	K01652;K01652;K01652;K01652;K01652;K01652;K01652;K01652	-	GO:0003824//catalytic activity;GO:0030976//thiamine pyrophosphate binding	-
Glyma.01G070800	0.000	0.000	0.000	0.000	0.000	0.000	0.000	0.000	0.000	0.000	0.000	0.000	0.000	0.000	0.000	0.000	0.000	0.000	0.000	0.000	0.000	0.000	0.000	0.000	0.000	0.000	0.000	0.000	0.000	0.000	0.000	0.000	0.000	0.000	0.000	0.000	0.000	0.000	0.000	0.000	-	Potassium transporter 2 [Gossypium arboreum]	Metabolism;Metabolism;Metabolism;Metabolism;Metabolism;Metabolism;Metabolism;Metabolism	Global and overview maps;Global and overview maps;Global and overview maps;Global and overview maps;Metabolism of cofactors and vitamins;Amino acid metabolism;Carbohydrate metabolism;Carbohydrate metabolism	ko01100//Metabolic pathways;ko01110//Biosynthesis of secondary metabolites;ko01230//Biosynthesis of amino acids;ko01210//2-Oxocarboxylic acid metabolism;ko00770//Pantothenate and CoA biosynthesis;ko00290//Valine, leucine and isoleucine biosynthesis;ko00650//Butanoate metabolism;ko00660//C5-Branched dibasic acid metabolism	K01652;K01652;K01652;K01652;K01652;K01652;K01652;K01652	GO:0005634//nucleus	GO:0003677//DNA binding;GO:0008270//zinc ion binding	GO:0045893//positive regulation of transcription, DNA-templated
Glyma.01G070900	0.000	0.000	0.000	0.000	0.000	0.000	0.000	0.000	0.000	0.000	0.000	0.000	0.000	0.000	0.000	0.000	0.000	0.000	0.000	0.000	0.000	0.000	0.000	0.000	0.000	0.000	0.000	0.000	0.000	0.000	0.000	0.000	0.000	0.000	0.000	0.000	0.000	0.000	0.000	0.000	POT2	Potassium transporter 2 [Glycine soja]	-	-	-	-	-	-	-
Glyma.01G071000	0.000	0.000	0.000	0.000	0.000	0.000	0.000	0.000	0.000	0.000	0.000	0.000	0.000	0.000	0.000	0.017	0.000	0.000	0.000	0.000	0.000	0.000	0.000	0.000	0.000	0.000	0.000	0.000	0.000	0.000	0.000	0.000	0.000	0.000	0.000	0.333	0.000	0.000	0.000	0.000	-	BnaA05g31810D [Brassica napus]	-	-	-	-	-	-	-
Glyma.01G071100	0.000	0.000	0.000	0.000	0.000	0.000	0.000	0.000	0.000	0.000	0.000	0.000	0.000	0.000	0.000	0.000	0.000	0.000	0.000	0.000	0.000	0.000	0.000	0.000	0.000	0.000	0.000	0.000	0.000	0.000	0.000	0.000	0.000	0.000	0.000	0.000	0.000	0.000	0.000	0.000	-	PREDICTED: replication protein A 70 kDa DNA-binding subunit C-like [Glycine max]	Genetic Information Processing;Genetic Information Processing;Genetic Information Processing;Genetic Information Processing	Replication and repair;Replication and repair;Replication and repair;Replication and repair	ko03420//Nucleotide excision repair;ko03030//DNA replication;ko03440//Homologous recombination;ko03430//Mismatch repair	K07466;K07466;K07466;K07466	-	-	-
Glyma.01G071200	0.000	0.000	0.000	0.000	0.000	0.000	0.000	0.000	0.000	0.000	0.000	0.000	0.000	0.000	0.000	0.000	0.000	0.000	0.000	0.000	0.000	0.000	0.000	0.000	0.000	0.000	0.000	0.000	0.000	0.000	0.000	0.000	0.000	0.000	0.000	0.000	0.000	0.000	0.000	0.000	-	ATP-dependent DNA helicase PIF1, partial [Glycine soja]	-	-	-	-	-	GO:0003678//DNA helicase activity	GO:0000723//telomere maintenance;GO:0006281//DNA repair
Glyma.01G071300	177.033	227.320	315.413	413.597	165.977	350.783	143.017	236.533	155.483	163.677	172.913	242.187	302.447	402.777	285.363	373.913	222.630	267.707	227.837	160.700	5434.000	6618.100	8952.673	12280.333	5603.717	11357.753	4355.333	7352.667	4911.070	5628.313	5147.697	6995.667	8895.030	11936.717	9481.193	11595.533	6909.960	8090.430	6905.523	5123.477	SAMDC	PREDICTED: S-adenosylmethionine decarboxylase proenzyme [Glycine max]	Metabolism;Metabolism;Metabolism	Global and overview maps;Amino acid metabolism;Amino acid metabolism	ko01100//Metabolic pathways;ko00270//Cysteine and methionine metabolism;ko00330//Arginine and proline metabolism	K01611;K01611;K01611	-	GO:0004014//adenosylmethionine decarboxylase activity	GO:0006597//spermine biosynthetic process;GO:0008295//spermidine biosynthetic process
Glyma.01G071400	0.000	0.090	0.143	0.000	0.097	0.090	0.000	0.000	0.217	0.123	0.113	0.000	0.383	0.763	0.260	0.047	0.137	0.250	0.057	0.327	0.000	0.233	0.327	0.000	0.283	0.247	0.000	0.000	0.597	0.353	0.303	0.000	0.970	1.950	0.807	0.133	0.373	0.570	0.143	0.857	-	S-adenosylmethionine decarboxylase uORF [Daucus carota]	Metabolism;Metabolism;Metabolism	Global and overview maps;Amino acid metabolism;Amino acid metabolism	ko01100//Metabolic pathways;ko00270//Cysteine and methionine metabolism;ko00330//Arginine and proline metabolism	K01611;K01611;K01611	-	-	-
Glyma.01G071500	0.000	0.000	0.000	0.000	0.000	0.000	0.000	0.000	0.000	0.000	0.000	0.000	0.000	0.000	0.000	0.000	0.000	0.000	0.000	0.000	0.000	0.000	0.000	0.000	0.000	0.000	0.000	0.000	0.000	0.000	0.000	0.000	0.000	0.000	0.000	0.000	0.000	0.000	0.000	0.000	-	hypothetical protein GLYMA_01G071500 [Glycine max]	-	-	-	-	-	-	-
Glyma.01G071600	0.000	0.000	0.000	0.000	0.000	0.000	0.000	0.000	0.000	0.000	0.000	0.000	0.000	0.000	0.000	0.000	0.000	0.000	0.000	0.000	0.000	0.000	0.000	0.000	0.000	0.000	0.000	0.000	0.000	0.000	0.000	0.000	0.000	0.000	0.000	0.000	0.000	0.000	0.000	0.000	-	hypothetical protein glysoja_047193 [Glycine soja]	-	-	-	-	-	-	-
Glyma.01G071700	1.817	1.747	2.033	2.227	1.707	1.697	1.820	1.573	1.610	1.517	1.997	1.730	1.273	2.873	1.543	2.213	1.040	1.180	1.433	1.283	94.000	84.667	96.667	110.333	96.000	92.333	93.000	81.333	84.667	87.667	99.333	83.667	63.000	141.667	88.333	115.333	54.000	59.667	72.667	69.000	NIK1	PREDICTED: protein NSP-INTERACTING KINASE 2-like [Glycine max]	-	-	-	-	-	GO:0004672//protein kinase activity;GO:0005515//protein binding;GO:0005524//ATP binding	GO:0006468//protein phosphorylation
Glyma.01G071800	0.000	0.000	0.000	0.000	0.000	0.000	0.000	0.000	0.000	0.040	0.000	0.000	0.000	0.000	0.000	0.043	0.000	0.020	0.000	0.000	0.000	0.000	0.000	0.000	0.000	0.000	0.000	0.000	0.000	0.667	0.000	0.000	0.000	0.000	0.000	0.667	0.000	0.333	0.000	0.000	ARG1	Omega-3 fatty acid desaturase, endoplasmic reticulum [Glycine soja]	-	-	-	-	-	-	GO:0006629//lipid metabolic process
Glyma.01G071900	0.000	0.000	0.000	0.000	0.000	0.000	0.000	0.000	0.000	0.000	0.000	0.000	0.000	0.000	0.000	0.000	0.000	0.000	0.000	0.000	0.000	0.000	0.000	0.000	0.000	0.000	0.000	0.000	0.000	0.000	0.000	0.000	0.000	0.000	0.000	0.000	0.000	0.000	0.000	0.000	MSK-2	Glycogen synthase kinase-3 like MsK-3 [Glycine soja]	-	-	-	-	-	GO:0004672//protein kinase activity;GO:0005524//ATP binding	GO:0006468//protein phosphorylation
Glyma.01G072000	3.157	2.857	3.153	3.263	4.120	2.783	3.710	3.290	3.113	3.280	3.537	3.103	3.303	2.763	3.603	4.367	3.173	3.827	3.063	3.187	87.667	76.000	82.333	86.333	123.333	78.667	100.333	92.000	89.333	99.333	95.000	83.000	87.667	76.667	109.667	120.000	88.667	106.333	82.000	92.333	At1g13570	PREDICTED: F-box/FBD/LRR-repeat protein At1g13570-like [Glycine max]	-	-	-	-	-	GO:0005515//protein binding	-
Glyma.01G072100	0.000	0.000	0.000	0.000	0.000	0.000	0.000	0.000	0.000	0.000	0.000	0.000	0.000	0.000	0.000	0.000	0.000	0.000	0.000	0.000	0.000	0.000	0.000	0.000	0.000	0.000	0.000	0.000	0.000	0.000	0.000	0.000	0.000	0.000	0.000	0.000	0.000	0.000	0.000	0.000	pif1	PREDICTED: ATP-dependent DNA helicase RRM3-like [Arachis ipaensis]	-	-	-	-	-	GO:0003678//DNA helicase activity	GO:0000723//telomere maintenance;GO:0006281//DNA repair
Glyma.01G072200	0.000	0.000	0.000	0.000	0.000	0.000	0.000	0.000	0.000	0.000	0.000	0.000	0.000	0.000	0.000	0.000	0.000	0.000	0.000	0.000	0.000	0.000	0.000	0.000	0.000	0.000	0.000	0.000	0.000	0.000	0.000	0.000	0.000	0.000	0.000	0.000	0.000	0.000	0.000	0.000	CAND1	Cullin-associated NEDD8-dissociated protein 1 [Glycine soja]	-	-	-	-	-	-	-
Glyma.01G072300	0.060	0.037	0.080	0.037	0.027	0.070	0.143	0.077	0.087	0.077	0.073	0.067	0.093	0.063	0.033	0.033	0.023	0.027	0.077	0.063	1.667	1.000	2.000	1.000	0.667	2.000	3.667	2.000	2.333	2.333	2.000	1.667	2.333	1.667	1.000	1.000	0.667	0.667	2.000	1.667	-	Rpp4 candidate R5 [Glycine max]	-	-	-	-	-	-	-
Glyma.01G072400	0.060	0.063	0.040	0.020	0.033	0.010	0.053	0.047	0.033	0.030	0.037	0.057	0.030	0.030	0.027	0.030	0.017	0.027	0.047	0.027	5.667	5.333	3.333	2.000	3.333	1.000	5.000	4.333	3.333	3.000	3.000	4.667	2.667	2.667	2.667	2.667	1.667	2.667	4.333	2.667	At4g27220	Rpp4 candidate R1 [Glycine max]	-	-	-	-	-	GO:0005515//protein binding;GO:0005524//ATP binding	-
Glyma.01G072500	0.000	0.000	0.000	0.000	0.000	0.000	0.000	0.000	0.000	0.000	0.000	0.000	0.000	0.000	0.000	0.000	0.000	0.000	0.000	0.000	0.000	0.000	0.000	0.000	0.000	0.000	0.000	0.000	0.000	0.000	0.000	0.000	0.000	0.000	0.000	0.000	0.000	0.000	0.000	0.000	TAP46	PP2A regulatory subunit TAP46 [Glycine soja]	-	-	-	-	-	-	GO:0009966//regulation of signal transduction
Glyma.01G072600	0.000	0.000	0.000	0.000	0.000	0.000	0.000	0.000	0.000	0.000	0.000	0.000	0.000	0.000	0.000	0.000	0.000	0.000	0.000	0.000	0.000	0.000	0.000	0.000	0.000	0.000	0.000	0.000	0.000	0.000	0.000	0.000	0.000	0.000	0.000	0.000	0.000	0.000	0.000	0.000	ALY1	RNA and export factor-binding protein 2 [Glycine soja]	Genetic Information Processing;Genetic Information Processing;Genetic Information Processing	Transcription;Translation;Translation	ko03040//Spliceosome;ko03013//RNA transport;ko03015//mRNA surveillance pathway	K12881;K12881;K12881	-	-	-
Glyma.01G072700	0.000	0.043	0.000	0.000	0.043	0.000	0.090	0.000	0.040	0.000	0.013	0.000	0.000	0.000	0.000	0.000	0.000	0.000	0.043	0.000	0.000	0.333	0.000	0.000	0.333	0.000	0.667	0.000	0.333	0.000	0.103	0.000	0.000	0.000	0.000	0.000	0.000	0.000	0.333	0.000	-	5'-nucleotidase surE [Glycine soja]	Metabolism;Metabolism;Metabolism;Metabolism;Metabolism	Global and overview maps;Global and overview maps;Nucleotide metabolism;Nucleotide metabolism;Metabolism of cofactors and vitamins	ko01100//Metabolic pathways;ko01110//Biosynthesis of secondary metabolites;ko00230//Purine metabolism;ko00240//Pyrimidine metabolism;ko00760//Nicotinate and nicotinamide metabolism	K03787;K03787;K03787;K03787;K03787	-	GO:0016787//hydrolase activity	-
Glyma.01G072800	0.067	0.000	0.037	0.033	0.000	0.000	0.000	0.000	0.037	0.000	0.000	0.037	0.000	0.000	0.000	0.000	0.000	0.037	0.037	0.000	0.667	0.000	0.333	0.333	0.000	0.000	0.000	0.000	0.333	0.000	0.000	0.333	0.000	0.000	0.000	0.000	0.000	0.333	0.333	0.000	-	BnaC08g38540D [Brassica napus]	-	-	-	-	-	-	-
Glyma.01G072900	2.337	1.983	2.367	1.953	3.080	1.543	1.980	1.637	2.500	2.217	2.503	1.593	1.840	1.783	3.390	1.710	1.523	2.140	2.490	1.667	22.000	17.333	20.333	17.667	31.667	15.333	18.333	15.333	24.000	23.333	22.667	14.000	16.333	16.000	35.667	16.000	14.667	19.667	23.000	16.333	IRE3	PREDICTED: probable serine/threonine protein kinase IREH1 [Glycine max]	-	-	-	-	-	-	-
Glyma.01G073000	7.087	5.990	6.577	6.127	8.007	5.550	6.290	5.380	5.163	5.673	6.727	5.620	6.153	6.350	7.980	5.893	5.517	5.100	6.137	4.953	152.333	122.333	131.333	127.000	188.333	126.000	133.667	117.333	114.667	136.667	141.000	114.000	126.000	132.000	186.667	128.333	119.000	106.667	130.667	111.000	D2HGDH	D-2-hydroxyglutarate dehydrogenase, mitochondrial [Glycine soja]	-	-	-	-	-	-	-
Glyma.01G073100	9.000	6.330	9.487	8.137	10.617	7.067	7.553	9.950	8.597	8.700	10.193	7.817	8.493	8.423	12.943	5.773	7.190	6.940	7.663	6.103	88.000	59.333	86.333	78.000	116.000	73.667	74.333	99.333	87.333	96.333	98.000	73.000	80.333	80.667	141.000	57.000	71.333	67.667	75.000	62.667	GATA3	PREDICTED: GATA transcription factor 9 [Glycine max]	-	-	-	-	-	GO:0003700//transcription factor activity, sequence-specific DNA binding;GO:0008270//zinc ion binding;GO:0043565//sequence-specific DNA binding	GO:0006355//regulation of transcription, DNA-templated
Glyma.01G073200	0.000	0.000	0.000	0.000	0.000	0.000	0.000	0.000	0.000	0.000	0.000	0.000	0.000	0.000	0.000	0.000	0.000	0.000	0.000	0.000	0.000	0.000	0.000	0.000	0.000	0.000	0.000	0.000	0.000	0.000	0.000	0.000	0.000	0.000	0.000	0.000	0.000	0.000	0.000	0.000	CCD7	PREDICTED: carotenoid cleavage dioxygenase 7, chloroplastic [Glycine max]	Metabolism;Metabolism	Global and overview maps;Metabolism of terpenoids and polyketides	ko01110//Biosynthesis of secondary metabolites;ko00906//Carotenoid biosynthesis	K17912;K17912	-	-	-
Glyma.01G073300	0.000	0.000	0.000	0.000	0.000	0.000	0.000	0.000	0.000	0.000	0.000	0.000	0.000	0.000	0.000	0.000	0.000	0.000	0.000	0.000	0.000	0.000	0.000	0.000	0.000	0.000	0.000	0.000	0.000	0.000	0.000	0.000	0.000	0.000	0.000	0.000	0.000	0.000	0.000	0.000	RBX1A	RING-box protein 1a [Glycine soja]	Genetic Information Processing;Genetic Information Processing;Genetic Information Processing	Folding, sorting and degradation;Folding, sorting and degradation;Replication and repair	ko04141//Protein processing in endoplasmic reticulum;ko04120//Ubiquitin mediated proteolysis;ko03420//Nucleotide excision repair	K03868;K03868;K03868	-	GO:0008270//zinc ion binding	-
Glyma.01G073400	2.790	2.387	3.150	2.663	4.840	3.573	2.317	2.480	2.223	2.413	2.770	2.300	3.120	2.390	4.367	3.533	1.677	1.847	2.113	2.343	131.333	105.667	133.333	118.333	255.667	176.333	107.333	122.000	111.000	126.667	128.000	101.667	142.333	112.000	227.667	166.333	80.333	87.333	100.000	116.333	CHD1L	PREDICTED: chromodomain-helicase-DNA-binding protein 1-like [Glycine max]	-	-	-	-	-	GO:0005524//ATP binding;GO:0005524//ATP binding;GO:0005524//ATP binding;GO:0005524//ATP binding;GO:0005524//ATP binding;GO:0005524//ATP binding;GO:0005524//ATP binding	-
Glyma.01G073500	1.400	1.170	1.500	1.690	1.573	1.433	1.333	1.367	1.120	1.107	1.210	1.403	1.240	2.367	1.890	2.237	1.017	1.297	1.170	1.090	70.333	56.333	70.333	82.667	86.710	76.333	66.667	70.000	58.000	62.577	59.000	66.243	60.667	115.157	103.333	113.667	52.000	64.333	58.333	57.000	At1g02060	PREDICTED: pentatricopeptide repeat-containing protein At1g02060, chloroplastic isoform X2 [Glycine max]	-	-	-	-	-	-	-
Glyma.01G073600	0.000	0.047	0.000	0.000	0.000	0.000	0.000	0.030	0.000	0.000	0.017	0.017	0.013	0.000	0.000	0.000	0.017	0.000	0.000	0.000	0.000	1.000	0.000	0.000	0.000	0.000	0.000	0.667	0.000	0.000	0.333	0.333	0.333	0.000	0.000	0.000	0.333	0.000	0.000	0.000	PKSA	PREDICTED: type III polyketide synthase A-like [Glycine max]	-	-	-	-	-	-	-
Glyma.01G073700	0.000	0.000	0.000	0.000	0.000	0.000	0.000	0.000	0.000	0.000	0.000	0.000	0.000	0.000	0.000	0.000	0.000	0.000	0.000	0.000	0.000	0.000	0.000	0.000	0.000	0.000	0.000	0.000	0.000	0.000	0.000	0.000	0.000	0.000	0.000	0.000	0.000	0.000	0.000	0.000	pif1	PREDICTED: ATP-dependent DNA helicase PIF1-like, partial [Glycine max]	-	-	-	-	-	GO:0003678//DNA helicase activity	GO:0000723//telomere maintenance;GO:0006281//DNA repair
Glyma.01G073800	0.000	0.000	0.000	0.000	0.000	0.000	0.000	0.000	0.000	0.000	0.000	0.000	0.000	0.000	0.000	0.000	0.000	0.000	0.000	0.000	0.000	0.000	0.000	0.000	0.000	0.000	0.000	0.000	0.000	0.000	0.000	0.000	0.000	0.000	0.000	0.000	0.000	0.000	0.000	0.000	-	BnaC03g23180D [Brassica napus]	-	-	-	-	-	-	-
Glyma.01G073900	0.000	0.000	0.000	0.000	0.000	0.000	0.000	0.000	0.000	0.000	0.000	0.000	0.000	0.000	0.000	0.000	0.000	0.000	0.000	0.000	0.000	0.000	0.000	0.000	0.000	0.000	0.000	0.000	0.000	0.000	0.000	0.000	0.000	0.000	0.000	0.000	0.000	0.000	0.000	0.000	PHT4;5	PREDICTED: probable anion transporter 6, chloroplastic isoform X1 [Glycine max]	-	-	-	-	GO:0016021//integral component of membrane	-	GO:0055085//transmembrane transport
Glyma.01G074000	15.953	14.013	16.597	14.750	18.140	14.497	12.453	13.793	15.163	15.230	16.720	14.007	15.957	14.473	18.570	14.147	12.747	13.183	13.893	14.083	936.667	776.333	883.667	835.667	1194.000	898.333	734.667	811.667	902.667	1003.000	939.667	776.333	886.000	828.000	1175.000	838.000	755.667	768.000	798.000	858.333	HUB1	PREDICTED: E3 ubiquitin-protein ligase BRE1-like 1 [Glycine max]	-	-	-	-	-	-	-
Glyma.01G074100	0.617	0.427	0.720	0.610	0.490	0.580	0.830	0.713	0.723	0.593	0.450	0.557	0.720	0.457	0.837	0.190	0.693	0.680	0.523	0.740	7.667	5.000	8.000	7.333	6.333	7.333	10.000	8.667	9.000	8.000	5.333	6.333	8.333	5.333	12.000	2.333	8.667	8.000	6.333	9.333	-	hypothetical protein GLYMA_01G074100 [Glycine max]	-	-	-	-	-	-	-
Glyma.01G074200	0.057	0.000	0.067	0.000	0.000	0.017	0.020	0.037	0.000	0.000	0.000	0.020	0.060	0.000	0.020	0.000	0.017	0.023	0.020	0.017	1.000	0.000	1.000	0.000	0.000	0.333	0.333	0.667	0.000	0.000	0.000	0.333	1.000	0.000	0.333	0.000	0.333	0.333	0.333	0.333	ERF034	PREDICTED: ethylene-responsive transcription factor ERF034 [Glycine max]	-	-	-	-	-	GO:0003700//transcription factor activity, sequence-specific DNA binding	GO:0006355//regulation of transcription, DNA-templated
Glyma.01G074300	0.000	0.000	0.000	0.000	0.000	0.000	0.000	0.000	0.070	0.000	0.000	0.000	0.000	0.000	0.000	0.000	0.000	0.000	0.000	0.000	0.000	0.000	0.000	0.000	0.000	0.000	0.000	0.000	0.333	0.000	0.000	0.000	0.000	0.000	0.000	0.000	0.000	0.000	0.000	0.000	MCC1	N-alpha-acetyltransferase 60 [Glycine soja]	-	-	-	-	-	GO:0008080//N-acetyltransferase activity	-
Glyma.01G074400	2.240	2.533	2.083	2.083	2.543	2.760	2.257	3.807	2.533	3.173	2.297	3.107	2.460	1.847	1.790	2.827	2.513	3.663	2.453	2.917	27.000	29.667	23.333	24.667	34.000	35.667	27.333	47.333	31.667	43.667	27.333	35.667	29.000	21.667	24.333	35.000	31.333	44.333	29.667	37.000	-	StAR lipid transfer-like protein [Arabidopsis thaliana]	-	-	-	-	-	-	-
Glyma.01G074500	1.670	2.317	1.673	5.073	2.403	6.447	1.300	3.537	1.513	2.703	1.460	2.270	3.167	3.273	1.990	4.117	2.133	6.643	1.330	1.780	36.000	48.333	33.333	106.000	56.333	149.667	28.000	80.667	33.000	68.000	31.000	47.000	64.000	72.667	47.000	91.667	48.667	149.667	28.333	40.667	-	phosphoglycerate mutase family protein [Medicago truncatula]	-	-	-	-	-	-	-
Glyma.01G074600	5.027	14.063	3.740	10.443	5.703	43.790	3.903	30.887	5.107	14.140	4.660	13.973	4.517	7.837	3.313	43.280	7.393	43.830	3.527	14.707	125.000	331.333	85.667	250.333	156.333	1149.333	96.000	777.000	130.333	397.333	112.000	326.333	108.667	189.000	88.333	1087.333	186.000	1070.333	87.000	380.667	AS	PREDICTED: hydroquinone glucosyltransferase-like [Glycine max]	-	-	-	-	-	GO:0016758//transferase activity, transferring hexosyl groups;GO:0016758//transferase activity, transferring hexosyl groups	GO:0008152//metabolic process;GO:0008152//metabolic process
Glyma.01G074700	10.130	9.217	10.000	7.937	11.427	7.817	8.207	6.587	9.813	8.917	10.097	7.700	9.637	7.110	11.043	7.400	8.343	6.620	9.630	7.793	450.990	389.660	411.000	340.980	559.667	367.333	361.333	296.000	449.327	443.667	435.977	322.667	409.007	306.633	529.333	331.317	374.667	290.660	423.327	360.657	NUP62	PREDICTED: nuclear pore complex protein NUP62-like [Glycine max]	Genetic Information Processing	Translation	ko03013//RNA transport	K14306	GO:0005643//nuclear pore	GO:0017056//structural constituent of nuclear pore	-
Glyma.01G074800	10.393	7.933	6.977	3.690	6.597	3.270	9.303	6.593	9.640	10.703	8.170	9.090	7.203	5.837	6.433	4.237	9.073	6.373	9.597	12.623	160.667	117.667	100.667	55.333	114.000	54.000	144.333	103.333	155.000	187.333	123.333	133.667	107.667	88.000	107.667	67.000	142.000	98.333	148.000	204.667	-	BnaA01g14510D [Brassica napus]	-	-	-	-	-	-	-
Glyma.01G074900	0.000	0.000	0.000	0.000	0.000	0.000	0.000	0.000	0.000	0.000	0.000	0.000	0.000	0.000	0.000	0.000	0.000	0.000	0.000	0.000	0.000	0.000	0.000	0.000	0.000	0.000	0.000	0.000	0.000	0.000	0.000	0.000	0.000	0.000	0.000	0.000	0.000	0.000	0.000	0.000	-	BnaC08g02760D [Brassica napus]	-	-	-	-	-	GO:0003677//DNA binding	-
Glyma.01G075000	0.000	0.000	0.000	0.000	0.000	0.000	0.000	0.000	0.000	0.000	0.000	0.000	0.000	0.000	0.000	0.000	0.000	0.000	0.000	0.000	0.000	0.000	0.000	0.000	0.000	0.000	0.000	0.000	0.000	0.000	0.000	0.000	0.000	0.000	0.000	0.000	0.000	0.000	0.000	0.000	At3g15720	PGN [Glycine max]	-	-	-	-	-	GO:0004650//polygalacturonase activity	GO:0005975//carbohydrate metabolic process
Glyma.01G075100	8.313	8.173	9.133	8.343	12.797	9.937	6.450	6.107	8.983	7.813	8.567	7.493	7.050	8.677	10.287	10.117	5.530	5.287	6.873	6.887	71.000	66.000	72.540	68.667	120.000	90.333	55.000	53.333	79.333	75.000	72.000	60.667	58.000	72.333	94.667	87.333	48.333	44.667	58.333	61.333	MEFG2	PREDICTED: elongation factor G-2, mitochondrial isoform X2 [Glycine max]	-	-	-	-	-	-	-
Glyma.01G075200	0.000	0.000	0.000	0.000	0.000	0.033	0.000	0.000	0.000	0.067	0.000	0.000	0.000	0.000	0.037	0.067	0.000	0.000	0.037	0.000	0.000	0.000	0.000	0.000	0.000	0.333	0.000	0.000	0.000	0.667	0.000	0.000	0.000	0.000	0.333	0.667	0.000	0.000	0.333	0.000	-	L-galactono-1,4-lactone dehydrogenase, mitochondrial [Glycine soja]	-	-	-	-	-	-	-
Glyma.01G075300	5.747	3.860	5.923	5.460	7.310	6.250	2.990	3.687	4.873	4.930	5.417	4.640	5.140	4.997	6.790	5.797	3.053	3.277	5.260	4.820	75.153	47.677	71.710	68.000	104.680	86.333	38.730	49.003	65.367	71.667	68.333	56.407	64.333	62.723	98.697	76.333	40.020	42.037	67.690	65.333	MEFG1	Elongation factor G, mitochondrial [Glycine soja]	-	-	-	-	-	-	-
Glyma.01G075400	20.910	16.073	21.137	18.897	26.333	24.063	12.773	13.683	16.627	17.650	21.473	17.633	19.843	18.370	27.663	22.767	11.867	12.607	15.337	15.827	623.760	456.327	584.637	545.107	864.830	757.093	379.000	413.007	511.043	592.037	622.060	494.393	570.543	531.363	897.433	687.143	359.913	371.333	453.210	491.653	MEFG1	PREDICTED: elongation factor G-2, mitochondrial isoform X1 [Glycine max]	-	-	-	-	-	GO:0005525//GTP binding	-
Glyma.01G075500	0.000	0.000	0.000	0.000	0.097	0.057	0.000	0.000	0.000	0.023	0.000	0.000	0.000	0.000	0.083	0.000	0.000	0.000	0.000	0.027	0.000	0.000	0.000	0.000	1.333	0.667	0.000	0.000	0.000	0.333	0.000	0.000	0.000	0.000	1.000	0.000	0.000	0.000	0.000	0.333	-	hypothetical protein GLYMA_01G075500 [Glycine max]	-	-	-	-	-	-	-
Glyma.01G075600	0.000	0.000	0.000	0.000	0.000	0.000	0.000	0.000	0.000	0.000	0.000	0.000	0.000	0.000	0.000	0.000	0.000	0.000	0.000	0.000	0.000	0.000	0.000	0.000	0.000	0.000	0.000	0.000	0.000	0.000	0.000	0.000	0.000	0.000	0.000	0.000	0.000	0.000	0.000	0.000	-	PREDICTED: probable endo-1,3(4)-beta-glucanase ARB_01444 [Vigna angularis]	-	-	-	-	-	GO:0052861//glucan endo-1,3-beta-glucanase activity, C-3 substituted reducing group;GO:0052862//glucan endo-1,4-beta-glucanase activity, C-3 substituted reducing group	GO:0016998//cell wall macromolecule catabolic process
Glyma.01G075700	0.000	0.000	0.000	0.000	0.000	0.000	0.000	0.000	0.000	0.000	0.000	0.000	0.000	0.000	0.000	0.000	0.000	0.000	0.000	0.000	0.000	0.000	0.000	0.000	0.000	0.000	0.000	0.000	0.000	0.000	0.000	0.000	0.000	0.000	0.000	0.000	0.000	0.000	0.000	0.000	At3g17210	PREDICTED: stress-response A/B barrel domain-containing protein At5g22580-like [Vigna angularis]	-	-	-	-	-	-	-
Glyma.01G075800	0.050	0.040	0.063	0.067	0.100	0.170	0.073	0.073	0.047	0.050	0.037	0.013	0.113	0.063	0.070	0.083	0.057	0.023	0.087	0.057	1.333	1.000	1.667	1.667	3.000	5.000	2.000	2.000	1.333	1.667	1.000	0.333	3.000	1.667	2.000	2.333	1.667	0.667	2.333	1.667	SPL7	PREDICTED: squamosa promoter-binding-like protein 7 isoform X1 [Glycine max]	-	-	-	-	GO:0005634//nucleus	GO:0003677//DNA binding	-
Glyma.01G075900	0.180	0.047	0.223	0.137	0.037	0.097	0.073	0.150	0.040	0.113	0.090	0.033	0.027	0.013	0.077	0.080	0.120	0.030	0.090	0.013	4.000	1.000	4.667	3.000	1.000	2.333	1.667	3.333	1.000	3.000	2.000	0.667	0.667	0.333	2.333	2.000	3.000	0.667	2.000	0.333	SPL8	PREDICTED: squamosa promoter-binding-like protein 8 isoform X2 [Glycine max]	-	-	-	-	GO:0005634//nucleus	GO:0003677//DNA binding	-
Glyma.01G076000	0.000	0.000	0.000	0.000	0.000	0.000	0.000	0.000	0.000	0.000	0.000	0.000	0.000	0.000	0.000	0.000	0.000	0.000	0.000	0.000	0.000	0.000	0.000	0.000	0.000	0.000	0.000	0.000	0.000	0.000	0.000	0.000	0.000	0.000	0.000	0.000	0.000	0.000	0.000	0.000	rpoC1	RNA polymerase subunit C, partial (chloroplast) [Ulva intestinalis]	Metabolism;Metabolism;Metabolism;Genetic Information Processing	Global and overview maps;Nucleotide metabolism;Nucleotide metabolism;Transcription	ko01100//Metabolic pathways;ko00230//Purine metabolism;ko00240//Pyrimidine metabolism;ko03020//RNA polymerase	K03046;K03046;K03046;K03046	-	GO:0003677//DNA binding;GO:0003899//DNA-directed RNA polymerase activity	GO:0006351//transcription, DNA-templated
Glyma.01G076100	1.353	1.233	1.483	1.613	1.410	1.233	1.470	1.087	1.253	1.330	1.617	1.670	1.163	1.280	1.360	1.387	0.757	1.350	1.090	1.200	32.667	26.667	29.667	36.333	36.333	29.333	32.333	25.000	28.667	32.667	36.667	31.667	25.667	29.333	33.333	33.667	17.000	28.667	24.000	26.000	PAP11	PREDICTED: probable plastid-lipid-associated protein 11 isoform X1 [Glycine max]	-	-	-	-	-	-	-
Glyma.01G076200	0.553	0.773	0.357	0.267	0.573	0.787	0.220	0.253	0.467	0.330	0.503	0.393	0.417	0.420	0.517	0.587	0.360	0.250	0.090	0.210	8.333	11.333	5.000	4.000	9.667	12.667	3.333	4.000	7.333	5.667	7.333	5.667	5.667	6.333	8.667	9.000	5.667	3.667	1.333	3.333	-	zinc ion-binding protein [Medicago truncatula]	-	-	-	-	-	-	-
Glyma.01G076300	0.987	0.533	0.727	0.870	0.840	0.710	0.660	0.880	0.440	0.527	0.780	0.723	0.803	0.757	0.783	0.643	0.807	0.853	0.847	0.573	6.667	3.333	4.667	5.667	6.333	5.000	4.333	6.000	3.000	4.000	5.000	4.667	5.333	5.000	6.333	4.333	5.333	5.667	5.667	4.000	Dus2	PREDICTED: tRNA-dihydrouridine(20) synthase [NAD(P)+]-like isoform X3 [Glycine max]	-	-	-	-	-	GO:0017150//tRNA dihydrouridine synthase activity;GO:0050660//flavin adenine dinucleotide binding	GO:0008033//tRNA processing;GO:0055114//oxidation-reduction process
Glyma.01G076400	0.000	0.000	0.000	0.000	0.000	0.000	0.000	0.000	0.000	0.000	0.000	0.000	0.000	0.000	0.000	0.000	0.000	0.000	0.000	0.000	0.000	0.000	0.000	0.000	0.000	0.000	0.000	0.000	0.000	0.000	0.000	0.000	0.000	0.000	0.000	0.000	0.000	0.000	0.000	0.000	-	polyprotein, partial [Cajanus cajan]	Cellular Processes	Transport and catabolism	ko04145//Phagosome	K07374	-	-	-
Glyma.01G076500	0.000	0.000	0.000	0.000	0.000	0.000	0.000	0.000	0.000	0.000	0.000	0.000	0.000	0.000	0.000	0.000	0.000	0.000	0.000	0.000	0.000	0.000	0.000	0.000	0.000	0.000	0.000	0.000	0.000	0.000	0.000	0.000	0.000	0.000	0.000	0.000	0.000	0.000	0.000	0.000	-	polyprotein [Cajanus cajan]	-	-	-	-	-	GO:0003676//nucleic acid binding;GO:0008270//zinc ion binding	-
Glyma.01G076600	0.000	0.000	0.000	0.000	0.000	0.000	0.000	0.000	0.000	0.000	0.000	0.000	0.000	0.000	0.000	0.000	0.000	0.000	0.000	0.000	0.000	0.000	0.000	0.000	0.000	0.000	0.000	0.000	0.000	0.000	0.000	0.000	0.000	0.000	0.000	0.000	0.000	0.000	0.000	0.000	ARP1	RNA-binding protein 24 [Glycine soja]	-	-	-	-	-	GO:0003676//nucleic acid binding	-
Glyma.01G076700	0.237	0.327	0.713	1.273	0.327	1.087	0.663	0.747	0.447	0.323	0.490	0.587	0.533	0.627	0.810	0.580	0.467	0.727	0.567	0.323	3.000	4.000	8.333	15.667	4.667	14.667	8.333	9.333	6.000	4.667	6.000	7.000	6.333	7.667	10.333	7.333	6.000	9.000	7.000	4.333	-	hypothetical protein glysoja_047817 [Glycine soja]	-	-	-	-	-	-	-
Glyma.01G076800	0.000	0.000	0.000	0.000	0.000	0.000	0.000	0.000	0.000	0.000	0.000	0.000	0.000	0.000	0.000	0.000	0.000	0.000	0.000	0.000	0.000	0.000	0.000	0.000	0.000	0.000	0.000	0.000	0.000	0.000	0.000	0.000	0.000	0.000	0.000	0.000	0.000	0.000	0.000	0.000	CML41	PREDICTED: calcium-binding protein CML38-like [Glycine max]	Organismal Systems	Environmental adaptation	ko04626//Plant-pathogen interaction	K13448	-	-	-
Glyma.01G076900	1.140	1.917	2.040	2.693	2.487	2.077	0.690	1.153	1.850	1.670	1.430	1.807	1.830	2.300	2.153	1.730	1.803	1.777	1.807	2.663	36.000	57.667	59.333	82.667	87.000	69.333	21.667	37.000	60.000	59.000	43.667	53.667	56.000	70.000	73.333	55.667	56.667	55.000	56.333	87.667	UNE10	PREDICTED: transcription factor UNE10-like [Glycine max]	-	-	-	-	-	GO:0046983//protein dimerization activity	-
Glyma.01G077000	0.057	0.060	0.000	0.180	0.017	0.040	0.140	0.037	0.037	0.017	0.097	0.023	0.043	0.100	0.013	0.160	0.237	0.077	0.100	0.000	1.000	1.000	0.000	3.000	0.333	0.667	2.333	0.667	0.667	0.333	1.667	0.333	0.667	1.667	0.333	2.667	4.000	1.333	1.667	0.000	EXPB15	cytokinin induced message [Glycine max]	-	-	-	-	-	-	-
Glyma.01G077100	0.493	0.473	0.190	0.097	0.140	0.067	0.600	0.363	0.290	0.177	0.467	0.577	0.217	0.280	0.183	0.090	0.257	0.253	0.410	0.247	9.000	8.000	3.333	1.667	2.667	1.333	10.667	6.667	5.333	3.667	8.000	9.667	4.000	5.000	4.000	1.667	4.667	4.667	7.333	4.667	-	CASP-like protein 2D1 [Glycine max]	-	-	-	-	-	-	-
Glyma.01G077200	19.623	16.130	20.987	18.300	27.443	21.473	15.743	13.413	18.753	14.483	20.013	15.180	20.093	19.900	26.360	20.373	14.783	13.460	17.703	13.860	1683.333	1308.000	1661.667	1510.000	2554.667	1930.667	1338.333	1166.333	1652.000	1395.333	1655.333	1225.000	1643.667	1629.667	2442.333	1754.000	1270.667	1131.333	1494.333	1239.000	UVH3	PREDICTED: DNA repair protein UVH3 isoform X1 [Glycine max]	Genetic Information Processing	Replication and repair	ko03420//Nucleotide excision repair	K10846	GO:0005634//nucleus;GO:0005634//nucleus;GO:0005634//nucleus	GO:0003697//single-stranded DNA binding;GO:0003697//single-stranded DNA binding;GO:0003697//single-stranded DNA binding;GO:0004518//nuclease activity;GO:0004518//nuclease activity;GO:0004518//nuclease activity;GO:0004519//endonuclease activity;GO:0004519//endonuclease activity;GO:0004519//endonuclease activity	GO:0006281//DNA repair;GO:0006281//DNA repair;GO:0006281//DNA repair;GO:0006289//nucleotide-excision repair;GO:0006289//nucleotide-excision repair;GO:0006289//nucleotide-excision repair
Glyma.01G077300	5.393	5.520	5.927	6.800	6.073	6.593	6.040	6.727	6.137	6.047	5.797	6.577	5.347	6.577	5.830	6.503	5.483	5.993	5.287	5.730	193.000	190.000	195.333	233.000	238.333	243.667	218.333	242.000	229.000	247.333	200.333	218.667	185.667	220.667	230.000	232.667	196.000	208.333	184.667	213.667	At5g03900	iron-sulfur cluster biosynthesis family protein, partial [Glycine max]	-	-	-	-	-	-	-
Glyma.01G077400	6.683	6.550	6.363	6.340	7.680	7.500	6.190	6.747	6.210	5.573	6.313	6.360	6.623	5.877	7.167	6.870	5.343	6.510	5.677	5.973	369.000	343.333	324.667	337.000	465.333	438.000	338.333	376.667	353.333	345.000	337.667	329.667	350.333	313.000	423.000	384.333	296.667	352.667	309.333	342.667	mcd4	PREDICTED: GPI ethanolamine phosphate transferase 1 isoform X1 [Glycine max]	Metabolism;Metabolism	Global and overview maps;Glycan biosynthesis and metabolism	ko01100//Metabolic pathways;ko00563//Glycosylphosphatidylinositol(GPI)-anchor biosynthesis	K05285;K05285	GO:0005789//endoplasmic reticulum membrane;GO:0005789//endoplasmic reticulum membrane;GO:0005789//endoplasmic reticulum membrane	GO:0016740//transferase activity;GO:0016740//transferase activity;GO:0016740//transferase activity	GO:0006506//GPI anchor biosynthetic process;GO:0006506//GPI anchor biosynthetic process;GO:0006506//GPI anchor biosynthetic process
Glyma.01G077500	0.073	0.050	0.050	0.020	0.013	0.047	0.043	0.070	0.047	0.060	0.020	0.127	0.040	0.090	0.040	0.067	0.047	0.033	0.073	0.033	3.667	2.000	2.000	1.000	0.667	2.333	2.000	3.333	2.333	3.000	1.000	5.333	1.667	4.000	2.333	3.000	2.000	1.667	3.333	1.667	-	LINE-1 reverse transcriptase like, partial [Glycine soja]	-	-	-	-	-	-	-
Glyma.01G077600	11.193	11.173	12.390	10.510	14.950	11.490	11.427	8.693	11.373	10.153	13.090	12.930	12.563	11.003	12.547	12.203	11.030	10.783	11.070	11.073	412.667	389.333	424.000	374.000	605.667	446.333	417.333	324.000	430.667	419.667	467.333	448.333	442.000	392.333	504.333	454.667	409.667	389.000	403.000	424.333	DEGP9	PREDICTED: protease Do-like 9 [Glycine max]	-	-	-	-	-	-	-
Glyma.01G077700	2.860	2.700	3.497	2.860	6.813	2.077	3.317	1.163	2.713	2.563	2.980	3.707	3.457	3.157	4.747	2.487	3.503	1.380	2.533	2.530	76.000	68.667	85.667	73.667	199.667	58.333	87.667	31.333	74.333	76.333	76.333	92.667	87.000	80.667	139.667	67.000	94.000	36.000	66.667	70.000	At3g28050	PREDICTED: WAT1-related protein At3g28050-like [Glycine max]	-	-	-	-	GO:0016020//membrane;GO:0016021//integral component of membrane	GO:0022857//transmembrane transporter activity	-
Glyma.01G077800	0.140	0.063	0.000	0.000	0.000	0.000	0.000	0.000	0.000	0.000	0.000	0.000	0.000	0.000	0.000	0.000	0.000	0.000	0.000	0.000	0.667	0.333	0.000	0.000	0.000	0.000	0.000	0.000	0.000	0.000	0.000	0.000	0.000	0.000	0.000	0.000	0.000	0.000	0.000	0.000	-	Ribonuclease H protein [Theobroma cacao]	-	-	-	-	-	-	-
Glyma.01G077900	1.203	2.167	1.560	2.143	1.990	2.323	2.123	2.803	1.860	2.393	1.880	2.113	1.833	3.203	1.643	3.307	2.060	2.883	1.717	2.033	24.000	41.333	29.000	41.667	44.000	49.333	42.000	55.667	38.333	53.667	37.000	40.333	35.000	62.333	35.333	66.667	41.667	57.000	34.000	42.333	-	PREDICTED: protein SLOW GREEN 1, chloroplastic [Ricinus communis]	-	-	-	-	-	-	-
Glyma.01G078000	1.113	1.030	1.050	0.917	1.230	0.570	1.000	1.167	0.913	1.110	1.003	0.920	1.023	1.130	1.303	1.000	0.693	0.557	1.233	0.870	23.333	20.667	20.333	18.667	28.000	12.667	20.667	24.000	19.333	25.667	20.000	18.000	20.667	22.667	29.000	20.667	14.000	11.000	25.333	18.333	CRRSP15	PREDICTED: cysteine-rich repeat secretory protein 15-like [Glycine max]	-	-	-	-	-	-	-
Glyma.01G078100	0.000	0.000	0.000	0.000	0.000	0.000	0.000	0.000	0.000	0.000	0.000	0.000	0.000	0.000	0.000	0.000	0.000	0.000	0.000	0.000	0.000	0.000	0.000	0.000	0.000	0.000	0.000	0.000	0.000	0.000	0.000	0.000	0.000	0.000	0.000	0.000	0.000	0.000	0.000	0.000	-	Dymeclin [Glycine soja]	-	-	-	-	-	-	-
Glyma.01G078200	15.053	12.897	15.900	13.110	12.570	7.570	18.803	8.517	13.630	9.570	11.523	13.573	13.093	20.007	11.447	12.273	14.790	11.597	14.400	13.683	282.000	230.000	276.333	238.333	259.333	150.000	349.333	162.000	262.667	200.667	210.000	239.333	234.333	361.333	231.667	232.333	279.333	213.667	266.333	266.333	SAUR36	PREDICTED: auxin-responsive protein SAUR36 [Glycine max]	Environmental Information Processing	Signal transduction	ko04075//Plant hormone signal transduction	K14488	-	-	GO:0009733//response to auxin
Glyma.01G078300	0.000	0.000	0.000	0.000	0.000	0.000	0.000	0.000	0.000	0.000	0.000	0.000	0.000	0.000	0.000	0.000	0.000	0.000	0.000	0.000	0.000	0.000	0.000	0.000	0.000	0.000	0.000	0.000	0.000	0.000	0.000	0.000	0.000	0.000	0.000	0.000	0.000	0.000	0.000	0.000	CYP83B1	PREDICTED: cytochrome P450 83B1-like [Glycine max]	-	-	-	-	-	GO:0005506//iron ion binding;GO:0016705//oxidoreductase activity, acting on paired donors, with incorporation or reduction of molecular oxygen;GO:0020037//heme binding	GO:0055114//oxidation-reduction process
Glyma.01G078400	4.640	4.543	3.423	3.327	4.077	2.783	4.380	3.700	3.840	4.397	4.830	4.173	3.037	3.700	3.293	3.793	3.657	3.623	3.553	4.310	179.000	166.667	122.000	124.667	172.333	113.667	168.000	143.333	153.333	190.667	181.000	152.000	112.000	137.333	139.333	147.667	142.667	137.000	135.667	173.333	IRKI	PREDICTED: IRK-interacting protein-like [Glycine max]	-	-	-	-	-	-	-
Glyma.01G078500	0.000	0.000	0.000	0.000	0.000	0.000	0.000	0.000	0.000	0.000	0.000	0.000	0.000	0.000	0.000	0.000	0.000	0.000	0.000	0.000	0.000	0.000	0.000	0.000	0.000	0.000	0.000	0.000	0.000	0.000	0.000	0.000	0.000	0.000	0.000	0.000	0.000	0.000	0.000	0.000	pif1	helicase-like protein [Arabidopsis thaliana]	-	-	-	-	-	GO:0003678//DNA helicase activity;GO:0004386//helicase activity;GO:0005524//ATP binding	GO:0000723//telomere maintenance;GO:0006281//DNA repair
Glyma.01G078600	0.033	0.023	0.087	0.063	0.020	0.053	0.000	0.010	0.000	0.020	0.023	0.010	0.020	0.023	0.030	0.087	0.010	0.023	0.047	0.023	1.000	0.667	2.333	1.667	0.667	1.667	0.000	0.333	0.000	0.667	0.667	0.333	0.667	0.667	1.000	2.667	0.333	0.667	1.333	0.667	-	PLATZ transcription factor family protein [Medicago truncatula]	-	-	-	-	-	-	-
Glyma.01G078700	0.000	0.000	0.000	0.000	0.000	0.000	0.000	0.000	0.000	0.000	0.000	0.000	0.000	0.000	0.000	0.000	0.000	0.000	0.000	0.000	0.000	0.000	0.000	0.000	0.000	0.000	0.000	0.000	0.000	0.000	0.000	0.000	0.000	0.000	0.000	0.000	0.000	0.000	0.000	0.000	-	hypothetical protein glysoja_042914 [Glycine soja]	-	-	-	-	-	-	-
Glyma.01G078800	2.590	2.547	2.163	2.140	0.890	0.420	6.763	2.513	2.867	3.120	3.163	2.523	2.557	2.353	0.480	0.713	5.370	1.737	2.733	2.217	37.000	34.000	28.667	29.667	14.000	6.333	96.000	36.333	42.333	50.000	44.333	34.000	34.333	32.667	7.667	10.333	78.000	24.667	38.667	33.000	-	14 kDa proline-rich protein DC2.15 [Cajanus cajan]	-	-	-	-	-	-	-
Glyma.01G078900	0.000	0.000	0.000	0.000	0.000	0.000	0.000	0.000	0.000	0.000	0.000	0.000	0.000	0.000	0.000	0.000	0.000	0.000	0.000	0.000	0.000	0.000	0.000	0.000	0.000	0.000	0.000	0.000	0.000	0.000	0.000	0.000	0.000	0.000	0.000	0.000	0.000	0.000	0.000	0.000	-	Myb/SANT-like DNA-binding domain protein, partial [Medicago truncatula]	-	-	-	-	-	-	-
Glyma.01G079000	0.000	0.000	0.000	0.000	0.000	0.000	0.000	0.000	0.000	0.000	0.000	0.000	0.000	0.000	0.000	0.000	0.000	0.000	0.000	0.000	0.000	0.000	0.000	0.000	0.000	0.000	0.000	0.000	0.000	0.000	0.000	0.000	0.000	0.000	0.000	0.000	0.000	0.000	0.000	0.000	-	hypothetical protein GLYMA_01G079000 [Glycine max]	-	-	-	-	-	-	-
Glyma.01G079100	4.267	7.633	5.080	11.037	8.363	9.937	5.040	6.283	4.907	4.770	3.580	5.393	5.810	7.430	6.807	5.660	8.310	7.177	5.057	6.023	169.333	291.000	188.000	428.333	370.667	417.667	199.667	255.000	202.667	215.667	138.000	202.333	220.333	285.667	298.333	231.333	334.667	282.333	199.667	249.667	At1g79600	PREDICTED: uncharacterized aarF domain-containing protein kinase At1g79600, chloroplastic isoform X1 [Glycine max]	-	-	-	-	-	-	-
Glyma.01G079200	5.050	3.727	4.543	3.073	4.683	3.497	4.167	3.410	4.033	4.023	5.033	3.843	4.247	3.780	4.950	3.450	3.750	2.987	3.360	3.047	121.333	85.333	98.667	70.000	121.667	87.333	97.667	79.333	101.667	107.000	117.667	80.000	96.667	88.333	128.000	80.333	90.000	69.333	77.333	77.000	AMC1	Metacaspase-1 [Glycine soja]	-	-	-	-	-	-	-
Glyma.01G079300	13.920	15.927	14.300	16.843	14.460	16.763	14.117	18.943	14.383	14.620	14.357	13.497	15.830	13.870	15.280	14.500	15.980	18.230	14.420	13.160	315.667	347.000	302.667	374.667	361.000	406.000	320.000	437.000	333.000	374.667	315.667	292.333	348.667	306.667	379.333	334.333	367.333	407.000	321.333	310.000	USB1	PREDICTED: U6 snRNA phosphodiesterase isoform X1 [Glycine max]	-	-	-	-	-	GO:0004518//nuclease activity;GO:0004518//nuclease activity;GO:0004518//nuclease activity;GO:0004518//nuclease activity;GO:0004518//nuclease activity;GO:0004518//nuclease activity;GO:0004518//nuclease activity;GO:0004518//nuclease activity	GO:0034477//U6 snRNA 3'-end processing;GO:0034477//U6 snRNA 3'-end processing;GO:0034477//U6 snRNA 3'-end processing;GO:0034477//U6 snRNA 3'-end processing;GO:0034477//U6 snRNA 3'-end processing;GO:0034477//U6 snRNA 3'-end processing;GO:0034477//U6 snRNA 3'-end processing;GO:0034477//U6 snRNA 3'-end processing
Glyma.01G079400	0.000	0.000	0.000	0.000	0.000	0.000	0.000	0.000	0.000	0.000	0.000	0.000	0.000	0.000	0.000	0.000	0.000	0.000	0.000	0.000	0.000	0.000	0.000	0.000	0.000	0.000	0.000	0.000	0.000	0.000	0.000	0.000	0.000	0.000	0.000	0.000	0.000	0.000	0.000	0.000	AGL90	Agamous-like MADS-box protein AGL80 [Glycine soja]	-	-	-	-	-	GO:0003677//DNA binding;GO:0046983//protein dimerization activity	-
Glyma.01G079500	8.537	7.683	5.930	5.803	7.883	4.443	5.830	4.987	6.143	6.487	8.290	7.333	5.533	7.320	6.197	6.177	4.727	4.997	5.837	6.527	459.000	393.000	295.333	302.197	466.333	251.667	311.000	272.000	340.000	391.853	431.667	371.333	284.333	380.000	360.000	336.000	257.000	265.000	310.180	364.877	SCL6	PREDICTED: scarecrow-like protein 27 [Glycine max]	-	-	-	-	-	-	-
Glyma.01G079600	0.000	0.083	0.000	0.000	0.087	0.000	0.000	0.090	0.000	0.080	0.000	0.000	0.000	0.173	0.000	0.077	0.000	0.000	0.000	0.000	0.000	0.333	0.000	0.000	0.333	0.000	0.000	0.333	0.000	0.333	0.000	0.000	0.000	0.667	0.000	0.333	0.000	0.000	0.000	0.000	U2AF65B	PREDICTED: probable glucose-1-phosphate adenylyltransferase large subunit, chloroplastic [Glycine max]	Metabolism;Metabolism;Metabolism;Metabolism	Global and overview maps;Global and overview maps;Carbohydrate metabolism;Carbohydrate metabolism	ko01100//Metabolic pathways;ko01110//Biosynthesis of secondary metabolites;ko00520//Amino sugar and nucleotide sugar metabolism;ko00500//Starch and sucrose metabolism	K00975;K00975;K00975;K00975	-	-	-
Glyma.01G079700	0.183	0.000	0.203	0.000	0.400	0.083	0.173	0.163	0.000	0.310	0.090	0.100	0.100	0.427	0.167	0.173	0.000	0.000	0.350	0.250	0.667	0.000	0.667	0.000	1.667	0.333	0.667	0.667	0.000	1.333	0.333	0.333	0.333	1.667	0.667	0.667	0.000	0.000	1.333	1.000	HOP1	Heat shock protein STI [Glycine soja]	-	-	-	-	-	-	-
Glyma.01G079800	0.000	0.000	0.000	0.000	0.000	0.000	0.000	0.000	0.000	0.000	0.000	0.000	0.000	0.000	0.000	0.000	0.000	0.000	0.000	0.000	0.000	0.000	0.000	0.000	0.000	0.000	0.000	0.000	0.000	0.000	0.000	0.000	0.000	0.000	0.000	0.000	0.000	0.000	0.000	0.000	-	PREDICTED: polygalacturonase-like [Glycine max]	Metabolism;Metabolism	Global and overview maps;Carbohydrate metabolism	ko01100//Metabolic pathways;ko00040//Pentose and glucuronate interconversions	K01184;K01184	-	-	-
Glyma.01G079900	0.030	0.060	0.000	0.043	0.013	0.000	0.000	0.000	0.027	0.027	0.000	0.013	0.000	0.000	0.027	0.033	0.017	0.013	0.030	0.000	0.667	1.333	0.000	1.000	0.333	0.000	0.000	0.000	0.667	0.667	0.000	0.333	0.000	0.000	0.667	0.667	0.333	0.333	0.667	0.000	ZAT9	PREDICTED: zinc finger protein ZAT9-like [Glycine max]	-	-	-	-	-	-	-
Glyma.01G080000	0.000	0.000	0.000	0.000	0.000	0.000	0.000	0.000	0.000	0.000	0.000	0.000	0.000	0.000	0.000	0.000	0.000	0.000	0.000	0.000	0.000	0.000	0.000	0.000	0.000	0.000	0.000	0.000	0.000	0.000	0.000	0.000	0.000	0.000	0.000	0.000	0.000	0.000	0.000	0.000	FRS7	PREDICTED: protein FAR1-RELATED SEQUENCE 5-like [Glycine max]	-	-	-	-	-	-	GO:0006355//regulation of transcription, DNA-templated
Glyma.01G080100	0.000	0.000	0.000	0.000	0.000	0.000	0.000	0.000	0.000	0.000	0.000	0.000	0.000	0.000	0.000	0.000	0.000	0.000	0.000	0.000	0.000	0.000	0.000	0.000	0.000	0.000	0.000	0.000	0.000	0.000	0.000	0.000	0.000	0.000	0.000	0.000	0.000	0.000	0.000	0.000	-	PREDICTED: ATP-dependent DNA helicase PIF1-like, partial [Glycine max]	-	-	-	-	-	GO:0003678//DNA helicase activity	GO:0000723//telomere maintenance;GO:0006281//DNA repair
Glyma.01G080200	26.330	26.023	23.333	24.147	22.083	28.237	24.660	31.733	27.320	31.057	26.500	29.237	23.670	22.993	22.270	29.950	25.137	27.520	25.110	33.137	568.667	532.000	466.000	504.667	522.667	641.667	528.000	692.667	607.000	749.667	554.667	593.333	487.333	477.667	520.333	650.333	548.000	584.333	534.333	741.667	BTF3	Transcription factor BTF3 [Glycine soja]	-	-	-	-	-	-	-
Glyma.01G080300	0.000	0.000	0.000	0.000	0.000	0.000	0.000	0.000	0.000	0.000	0.000	0.000	0.000	0.000	0.000	0.000	0.000	0.000	0.000	0.000	0.000	0.000	0.000	0.000	0.000	0.000	0.000	0.000	0.000	0.000	0.000	0.000	0.000	0.000	0.000	0.000	0.000	0.000	0.000	0.000	RABA4D	Ras-related protein RABA4d [Glycine soja]	Cellular Processes	Transport and catabolism	ko04144//Endocytosis	K07904	-	GO:0005525//GTP binding	-
Glyma.01G080400	2.007	2.170	2.207	2.887	1.807	2.920	2.860	3.123	1.937	2.237	1.767	2.003	1.897	2.820	1.850	2.960	1.843	2.563	2.313	2.260	27.333	27.667	27.667	38.000	26.667	42.000	38.333	42.333	27.000	34.000	23.333	25.667	24.000	37.000	27.667	40.333	25.333	34.333	31.000	31.667	-	PREDICTED: acyl-acyl carrier protein thioesterase ATL3, chloroplastic-like [Vigna angularis]	-	-	-	-	-	-	-
Glyma.01G080500	117.107	121.837	67.717	68.293	79.107	68.057	77.977	65.093	86.987	89.113	91.953	93.847	74.997	58.113	73.507	56.240	111.540	57.217	83.833	105.790	2891.333	2850.333	1542.333	1626.667	2145.667	1770.000	1908.667	1621.333	2209.000	2465.000	2198.667	2175.000	1773.000	1385.000	1966.333	1401.000	2779.333	1388.000	2042.333	2712.667	-	BnaA07g27120D [Brassica napus]	-	-	-	-	-	-	-
Glyma.01G080600	2.857	3.013	2.937	4.837	3.290	4.723	2.680	3.827	2.440	2.507	2.043	3.280	3.193	3.097	2.697	3.907	3.623	4.233	2.083	2.590	104.333	104.667	99.000	169.667	131.667	182.667	97.667	141.000	92.000	103.000	72.667	113.333	111.667	110.000	108.000	144.667	134.333	152.667	75.333	98.667	CSE	PREDICTED: caffeoylshikimate esterase-like isoform X1 [Glycine max]	-	-	-	-	-	-	-
Glyma.01G080700	13.510	12.670	13.903	13.573	12.947	10.213	12.527	10.340	12.880	15.050	15.183	15.160	13.583	14.810	13.410	12.133	11.950	10.063	12.010	13.400	269.000	243.667	262.333	266.333	293.667	224.333	258.667	210.667	271.000	341.333	298.667	287.000	260.333	293.667	299.667	255.000	252.667	204.333	244.667	288.333	TKPR2	Bifunctional dihydroflavonol 4-reductase/flavanone 4-reductase [Glycine soja]	-	-	-	-	-	GO:0003824//catalytic activity;GO:0003824//catalytic activity;GO:0003824//catalytic activity;GO:0003824//catalytic activity;GO:0003824//catalytic activity;GO:0003824//catalytic activity;GO:0050662//coenzyme binding;GO:0050662//coenzyme binding;GO:0050662//coenzyme binding;GO:0050662//coenzyme binding;GO:0050662//coenzyme binding;GO:0050662//coenzyme binding	-
Glyma.01G080800	0.000	0.000	0.000	0.000	0.000	0.000	0.000	0.027	0.000	0.000	0.000	0.000	0.000	0.000	0.000	0.027	0.000	0.000	0.000	0.000	0.000	0.000	0.000	0.000	0.000	0.000	0.000	0.333	0.000	0.000	0.000	0.000	0.000	0.000	0.000	0.333	0.000	0.000	0.000	0.000	-	leguminosin group486 secreted peptide [Medicago truncatula]	-	-	-	-	-	-	-
Glyma.01G080900	4.997	4.500	2.930	3.873	3.000	4.183	2.717	2.377	2.327	3.463	3.977	4.907	2.620	3.190	2.913	3.650	1.883	2.640	1.997	2.610	80.667	69.000	43.667	61.000	53.667	72.000	43.667	39.000	38.667	62.000	62.000	74.333	40.667	50.000	49.667	60.333	31.333	42.333	32.000	44.000	-	fiber protein Fb34 [Medicago truncatula]	-	-	-	-	-	-	-
Glyma.01G081000	0.000	0.000	0.000	0.000	0.000	0.000	0.000	0.000	0.000	0.000	0.000	0.000	0.000	0.000	0.000	0.000	0.000	0.000	0.000	0.000	0.000	0.000	0.000	0.000	0.000	0.000	0.000	0.000	0.000	0.000	0.000	0.000	0.000	0.000	0.000	0.000	0.000	0.000	0.000	0.000	-	Kynurenine formamidase [Glycine soja]	-	-	-	-	-	-	-
Glyma.01G081100	10.660	12.180	8.910	8.613	8.987	11.470	7.597	11.500	8.010	11.403	12.223	12.267	6.677	10.433	7.947	15.040	5.840	10.293	6.457	8.057	366.667	398.000	283.333	288.000	340.333	416.667	259.000	400.333	283.333	440.333	407.000	398.333	221.333	347.000	298.667	522.667	203.000	347.000	219.667	288.667	ERF118	PREDICTED: ethylene-responsive transcription factor ERF118-like [Glycine max]	-	-	-	-	-	GO:0003700//transcription factor activity, sequence-specific DNA binding;GO:0003700//transcription factor activity, sequence-specific DNA binding	GO:0006355//regulation of transcription, DNA-templated;GO:0006355//regulation of transcription, DNA-templated
Glyma.01G081200	0.000	0.000	0.000	0.000	0.000	0.000	0.000	0.000	0.000	0.000	0.000	0.000	0.000	0.000	0.000	0.000	0.000	0.000	0.000	0.000	0.000	0.000	0.000	0.000	0.000	0.000	0.000	0.000	0.000	0.000	0.000	0.000	0.000	0.000	0.000	0.000	0.000	0.000	0.000	0.000	-	hypothetical protein GLYMA_01G081200 [Glycine max]	-	-	-	-	-	-	-
Glyma.01G081300	3.730	3.707	4.443	4.803	2.580	3.657	6.677	3.040	4.357	3.283	4.237	3.097	4.007	4.030	2.267	2.470	4.303	3.583	4.097	2.240	177.000	166.667	194.000	220.000	135.000	182.333	313.640	146.000	212.000	174.000	194.667	138.333	181.333	185.000	116.000	118.000	205.667	166.333	191.667	110.333	XYL1	PREDICTED: alpha-xylosidase 1-like [Glycine max]	-	-	-	-	-	GO:0004553//hydrolase activity, hydrolyzing O-glycosyl compounds	GO:0005975//carbohydrate metabolic process
Glyma.01G081400	0.000	0.000	0.000	0.000	0.000	0.000	0.000	0.000	0.000	0.000	0.000	0.000	0.000	0.000	0.000	0.000	0.000	0.000	0.000	0.000	0.000	0.000	0.000	0.000	0.000	0.000	0.000	0.000	0.000	0.000	0.000	0.000	0.000	0.000	0.000	0.000	0.000	0.000	0.000	0.000	XTH8	PREDICTED: probable xyloglucan endotransglucosylase/hydrolase protein 6 [Glycine max]	-	-	-	-	-	GO:0004553//hydrolase activity, hydrolyzing O-glycosyl compounds	GO:0005975//carbohydrate metabolic process
Glyma.01G081500	45.757	46.780	46.403	40.857	55.527	42.147	40.917	37.200	44.423	46.467	46.740	44.893	47.053	41.027	49.203	41.053	43.970	36.710	43.407	47.167	1172.863	1136.333	1098.377	1008.530	1564.077	1136.537	1038.047	962.523	1169.573	1332.000	1160.373	1080.373	1156.000	1015.223	1366.650	1064.063	1137.197	926.000	1097.533	1254.540	RAD23C	PREDICTED: ubiquitin receptor RAD23c [Glycine max]	Genetic Information Processing;Genetic Information Processing	Folding, sorting and degradation;Replication and repair	ko04141//Protein processing in endoplasmic reticulum;ko03420//Nucleotide excision repair	K10839;K10839	-	GO:0003684//damaged DNA binding;GO:0005515//protein binding	GO:0006289//nucleotide-excision repair;GO:0043161//proteasome-mediated ubiquitin-dependent protein catabolic process
Glyma.01G081600	47.840	62.383	57.547	61.073	39.533	24.277	174.957	79.147	74.887	71.350	37.930	69.237	53.410	101.953	35.873	47.093	123.507	99.650	60.303	67.880	1886.000	2336.000	2103.667	2330.333	1718.000	1011.000	6849.667	3162.667	3038.333	3156.000	1451.667	2575.000	2018.000	3882.000	1529.000	1877.000	4933.000	3875.333	2349.333	2784.333	NPF3.1	PREDICTED: protein NRT1/ PTR FAMILY 3.1 [Glycine max]	-	-	-	-	GO:0016020//membrane	GO:0005215//transporter activity	GO:0006810//transport
Glyma.01G081700	0.060	0.050	0.000	0.063	0.020	0.000	0.083	0.023	0.057	0.050	0.087	0.000	0.060	0.037	0.040	0.013	0.073	0.120	0.087	0.057	1.667	1.333	0.000	1.667	0.667	0.000	2.333	0.667	1.667	1.667	2.333	0.000	1.667	1.000	1.333	0.333	2.000	3.333	2.333	1.667	NPF3.1	PREDICTED: protein NRT1/ PTR FAMILY 3.1-like [Glycine max]	-	-	-	-	GO:0016020//membrane	GO:0005215//transporter activity	GO:0006810//transport
Glyma.01G081800	0.000	0.000	0.000	0.000	0.000	0.000	0.000	0.000	0.000	0.000	0.000	0.000	0.000	0.000	0.000	0.000	0.000	0.000	0.000	0.000	0.000	0.000	0.000	0.000	0.000	0.000	0.000	0.000	0.000	0.000	0.000	0.000	0.000	0.000	0.000	0.000	0.000	0.000	0.000	0.000	-	Transposon Ty3-I Gag-Pol polyprotein [Cajanus cajan]	-	-	-	-	-	-	-
Glyma.01G081900	0.723	0.527	0.873	0.903	0.560	0.427	1.233	1.180	0.787	0.787	1.090	0.533	0.903	0.770	0.717	0.563	0.573	0.770	1.213	0.660	22.667	15.667	25.333	27.333	19.667	14.000	38.000	37.667	25.333	27.333	33.000	15.667	26.333	23.000	24.000	18.000	18.000	23.667	37.333	21.333	LTA2	PREDICTED: dihydrolipoyllysine-residue acetyltransferase component 4 of pyruvate dehydrogenase complex, chloroplastic-like [Glycine max]	Metabolism;Metabolism;Metabolism;Metabolism;Metabolism;Metabolism	Global and overview maps;Global and overview maps;Global and overview maps;Carbohydrate metabolism;Carbohydrate metabolism;Carbohydrate metabolism	ko01100//Metabolic pathways;ko01110//Biosynthesis of secondary metabolites;ko01200//Carbon metabolism;ko00010//Glycolysis / Gluconeogenesis;ko00620//Pyruvate metabolism;ko00020//Citrate cycle (TCA cycle)	K00627;K00627;K00627;K00627;K00627;K00627	-	GO:0016746//transferase activity, transferring acyl groups	GO:0008152//metabolic process
Glyma.01G082000	0.093	0.060	0.127	0.260	0.120	0.027	0.750	0.560	0.190	0.187	0.160	0.017	0.073	0.470	0.080	0.120	0.177	0.120	0.230	0.013	2.333	1.333	3.000	6.333	3.333	0.667	18.667	14.333	5.000	5.333	4.000	0.333	1.667	11.333	2.333	3.000	4.667	3.000	5.667	0.333	tag	PREDICTED: DNA-3-methyladenine glycosylase [Glycine max]	Genetic Information Processing	Replication and repair	ko03410//Base excision repair	K01246	-	GO:0008725//DNA-3-methyladenine glycosylase activity	GO:0006284//base-excision repair
Glyma.01G082100	0.000	0.000	0.000	0.000	0.000	0.000	0.000	0.000	0.000	0.000	0.000	0.000	0.000	0.000	0.000	0.000	0.000	0.000	0.000	0.000	0.000	0.000	0.000	0.000	0.000	0.000	0.000	0.000	0.000	0.000	0.000	0.000	0.000	0.000	0.000	0.000	0.000	0.000	0.000	0.000	-	LINE-1 reverse transcriptase like, partial [Glycine soja]	-	-	-	-	-	GO:0004518//nuclease activity	GO:0006281//DNA repair
Glyma.01G082200	55.513	57.993	52.617	49.077	57.243	56.457	54.743	74.783	57.093	61.220	59.393	60.393	49.340	50.393	49.160	56.570	49.873	71.353	52.543	57.347	1730.667	1732.667	1526.000	1498.667	1971.000	1899.667	1713.000	2432.667	1850.667	2168.333	1806.667	1794.333	1486.000	1534.333	1676.000	1824.000	1597.667	2255.333	1637.000	1884.000	EMB3004	PREDICTED: bifunctional 3-dehydroquinate dehydratase/shikimate dehydrogenase, chloroplastic-like isoform X2 [Glycine max]	Metabolism;Metabolism;Metabolism;Metabolism	Global and overview maps;Global and overview maps;Global and overview maps;Amino acid metabolism	ko01100//Metabolic pathways;ko01110//Biosynthesis of secondary metabolites;ko01230//Biosynthesis of amino acids;ko00400//Phenylalanine, tyrosine and tryptophan biosynthesis	K13832;K13832;K13832;K13832	-	GO:0003855//3-dehydroquinate dehydratase activity;GO:0003855//3-dehydroquinate dehydratase activity;GO:0004764//shikimate 3-dehydrogenase (NADP+) activity;GO:0004764//shikimate 3-dehydrogenase (NADP+) activity	GO:0055114//oxidation-reduction process;GO:0055114//oxidation-reduction process
Glyma.01G082300	0.000	0.000	0.000	0.000	0.000	0.000	0.000	0.000	0.000	0.000	0.000	0.000	0.000	0.000	0.000	0.000	0.000	0.000	0.000	0.000	0.000	0.000	0.000	0.000	0.000	0.000	0.000	0.000	0.000	0.000	0.000	0.000	0.000	0.000	0.000	0.000	0.000	0.000	0.000	0.000	-	Myb/SANT-like DNA-binding domain protein [Medicago truncatula]	-	-	-	-	-	-	-
Glyma.01G082400	91.347	125.160	102.407	103.367	82.497	123.823	64.467	94.997	91.943	115.293	97.540	104.223	108.983	108.297	109.900	122.347	91.743	100.610	96.607	113.237	3516.000	4507.000	3623.667	3842.667	3457.667	5020.333	2394.667	3636.000	3631.000	4933.667	3639.333	3778.667	4005.000	4025.000	4502.000	4730.667	3587.667	3791.000	3700.667	4472.333	-	bromo adjacent-like domain protein [Medicago truncatula]	-	-	-	-	-	GO:0003682//chromatin binding;GO:0003682//chromatin binding	-
Glyma.01G082500	2.810	6.103	3.247	5.037	4.227	5.193	3.957	7.993	4.423	5.827	3.670	5.320	3.240	4.563	3.650	4.787	4.167	7.107	5.270	6.563	42.000	87.333	45.333	73.333	69.667	82.667	59.333	121.333	68.333	98.000	54.000	74.667	47.000	66.667	59.333	73.000	63.000	104.667	78.333	103.000	-	BnaA02g35690D [Brassica napus]	-	-	-	-	-	GO:0046872//metal ion binding	GO:0030001//metal ion transport
Glyma.01G082600	0.340	0.543	0.240	0.440	0.407	0.243	0.783	0.597	0.587	0.423	0.447	0.667	0.317	0.417	0.683	0.583	0.617	0.430	0.657	0.520	4.000	6.333	2.667	5.333	5.667	3.333	9.667	7.667	7.333	6.000	5.333	7.667	3.667	5.000	9.333	7.333	7.667	5.333	8.000	6.667	-	PREDICTED: heavy metal-associated isoprenylated plant protein 25-like isoform X2 [Malus domestica]	-	-	-	-	-	-	-
Glyma.01G082700	6.917	6.477	6.583	7.133	7.180	7.117	7.173	6.657	6.687	6.637	7.440	6.923	7.130	7.600	7.047	7.117	7.067	7.023	6.670	6.440	384.333	342.333	340.667	384.333	440.667	418.333	397.667	375.000	382.333	414.333	400.000	363.333	381.333	409.000	430.000	400.333	399.000	384.333	367.000	373.000	PRPF4B	PREDICTED: serine/threonine-protein kinase PRP4 homolog isoform X1 [Glycine max]	-	-	-	-	-	GO:0004672//protein kinase activity;GO:0005524//ATP binding	GO:0006468//protein phosphorylation
Glyma.01G082800	4.243	4.140	4.170	3.120	4.813	3.073	3.777	2.833	4.083	3.407	4.173	3.453	4.133	3.413	4.693	3.277	2.580	2.787	3.007	3.000	88.333	82.667	80.667	62.667	111.333	67.667	78.667	60.667	88.333	80.333	85.333	68.000	82.333	69.000	105.333	70.000	54.667	58.000	62.333	65.667	-	hypothetical protein GLYMA_01G082800 [Glycine max]	-	-	-	-	-	-	-
Glyma.01G082900	0.000	0.000	0.000	0.000	0.000	0.000	0.000	0.000	0.000	0.000	0.000	0.000	0.000	0.000	0.000	0.000	0.000	0.000	0.000	0.000	0.000	0.000	0.000	0.000	0.000	0.000	0.000	0.000	0.000	0.000	0.000	0.000	0.000	0.000	0.000	0.000	0.000	0.000	0.000	0.000	-	hypothetical protein GLYMA_01G082900 [Glycine max]	-	-	-	-	-	-	-
Glyma.01G083000	30.433	33.920	47.820	50.003	23.797	43.267	24.280	32.013	31.350	32.870	36.517	39.950	41.110	57.040	37.197	41.690	31.800	33.437	43.207	29.197	900.667	954.000	1313.000	1432.333	775.333	1352.667	713.333	958.667	955.000	1092.000	1050.000	1113.667	1166.000	1631.667	1193.000	1248.333	951.000	973.333	1264.667	899.333	-	IST1-like protein [Glycine soja]	Cellular Processes	Transport and catabolism	ko04144//Endocytosis	K19476	-	-	-
Glyma.01G083100	0.193	0.233	0.043	0.187	0.127	0.290	0.283	0.223	0.197	0.147	0.227	0.173	0.183	0.150	0.170	0.263	0.170	0.320	0.077	0.233	3.333	4.000	0.667	3.333	2.333	5.333	5.000	4.000	3.667	3.000	4.000	3.000	3.000	2.667	3.000	4.667	3.000	5.667	1.333	4.333	HOP2	PREDICTED: homologous-pairing protein 2 homolog [Glycine max]	-	-	-	-	-	-	-
Glyma.01G083200	0.000	0.000	0.000	0.000	0.000	0.000	0.000	0.000	0.000	0.000	0.000	0.000	0.000	0.000	0.000	0.000	0.000	0.000	0.000	0.000	0.000	0.000	0.000	0.000	0.000	0.000	0.000	0.000	0.000	0.000	0.000	0.000	0.000	0.000	0.000	0.000	0.000	0.000	0.000	0.000	At3g47570	PREDICTED: probable LRR receptor-like serine/threonine-protein kinase At3g47570 isoform X1 [Glycine max]	-	-	-	-	-	GO:0004672//protein kinase activity;GO:0005524//ATP binding	GO:0006468//protein phosphorylation
Glyma.01G083300	0.083	0.227	0.100	0.043	0.043	0.073	0.100	0.097	0.043	0.083	0.097	0.090	0.000	0.030	0.023	0.013	0.047	0.227	0.067	0.000	1.667	4.667	2.000	1.000	1.000	1.333	2.000	2.000	1.000	2.000	2.000	1.667	0.000	0.667	0.667	0.333	1.000	4.333	1.333	0.000	ENDO2	PREDICTED: endonuclease 2-like [Glycine max]	-	-	-	-	-	GO:0003676//nucleic acid binding;GO:0003676//nucleic acid binding;GO:0004519//endonuclease activity;GO:0004519//endonuclease activity	GO:0006308//DNA catabolic process;GO:0006308//DNA catabolic process
Glyma.01G083400	0.937	1.117	1.093	0.993	1.153	1.103	1.387	1.630	1.027	1.503	1.023	1.043	1.280	1.460	1.123	1.070	0.717	0.950	1.003	0.897	15.333	17.000	16.000	15.000	20.000	19.000	21.667	26.333	16.667	25.667	16.333	16.000	19.667	21.667	19.333	16.667	11.667	14.333	15.000	15.333	-	hypothetical protein GLYMA_01G083400 [Glycine max]	-	-	-	-	-	-	-
Glyma.01G083500	0.000	0.000	0.000	0.000	0.000	0.040	0.000	0.000	0.000	0.000	0.000	0.000	0.000	0.000	0.000	0.000	0.000	0.000	0.000	0.000	0.000	0.000	0.000	0.000	0.000	0.333	0.000	0.000	0.000	0.000	0.000	0.000	0.000	0.000	0.000	0.000	0.000	0.000	0.000	0.000	-	OSJNBb0012A12.6 [Oryza sativa Japonica Group]	-	-	-	-	-	-	-
Glyma.01G083600	0.000	0.000	0.000	0.000	0.000	0.000	0.000	0.000	0.000	0.000	0.000	0.000	0.000	0.000	0.000	0.000	0.000	0.000	0.000	0.000	0.000	0.000	0.000	0.000	0.000	0.000	0.000	0.000	0.000	0.000	0.000	0.000	0.000	0.000	0.000	0.000	0.000	0.000	0.000	0.000	-	hypothetical protein GLYMA_01G083600 [Glycine max]	-	-	-	-	-	-	-
Glyma.01G083700	1.320	1.207	1.523	1.280	0.950	0.620	1.987	1.073	1.310	1.077	1.907	1.193	1.723	1.257	1.153	0.687	1.427	0.923	1.320	0.890	45.667	40.333	48.667	43.667	36.333	22.667	69.000	37.667	47.000	42.000	64.333	39.333	58.000	42.000	41.333	24.333	49.667	31.667	45.333	32.333	ALMT4	PREDICTED: aluminum-activated malate transporter 4-like [Glycine max]	-	-	-	-	-	-	GO:0015743//malate transport
Glyma.01G083800	0.000	0.000	0.000	0.000	0.000	0.000	0.000	0.000	0.000	0.000	0.000	0.000	0.027	0.000	0.063	0.000	0.000	0.027	0.027	0.000	0.000	0.000	0.000	0.000	0.000	0.000	0.000	0.000	0.000	0.000	0.000	0.000	0.347	0.000	1.217	0.000	0.000	0.413	0.393	0.000	-	PREDICTED: zinc finger MYM-type protein 1-like [Glycine max]	-	-	-	-	-	GO:0046983//protein dimerization activity	-
Glyma.01G083900	0.280	0.080	0.717	0.900	0.017	0.090	0.000	0.090	0.133	0.150	0.057	0.220	0.483	0.557	0.390	0.207	0.127	0.143	0.330	0.240	5.000	1.333	11.667	15.000	0.333	1.667	0.000	1.667	2.333	3.000	1.000	3.667	8.333	9.000	7.667	3.667	2.333	2.333	5.667	4.333	-	F-box protein [Glycine soja]	-	-	-	-	-	GO:0005515//protein binding	-
Glyma.01G084000	0.163	0.397	0.000	0.053	0.083	0.067	0.070	0.617	0.230	0.337	0.050	0.103	0.173	0.093	0.207	0.180	0.167	0.210	0.197	0.347	2.333	5.333	0.000	0.667	1.333	1.000	1.000	9.000	3.333	5.333	0.667	1.333	2.667	1.333	2.667	2.333	2.333	3.000	2.667	5.000	PCR9	PREDICTED: protein PLANT CADMIUM RESISTANCE 9-like [Glycine max]	-	-	-	-	-	-	-
Glyma.01G084100	0.000	0.000	0.000	0.000	0.000	0.000	0.000	0.000	0.000	0.000	0.000	0.000	0.000	0.000	0.000	0.000	0.000	0.000	0.000	0.000	0.000	0.000	0.000	0.000	0.000	0.000	0.000	0.000	0.000	0.000	0.000	0.000	0.000	0.000	0.000	0.000	0.000	0.000	0.000	0.000	-	PREDICTED: translation initiation factor IF-3 [Glycine max]	-	-	-	-	-	GO:0003743//translation initiation factor activity	GO:0006413//translational initiation
Glyma.01G084200	0.000	0.013	0.063	0.023	0.073	0.053	0.010	0.013	0.000	0.010	0.000	0.023	0.013	0.060	0.043	0.047	0.043	0.023	0.013	0.010	0.000	0.333	1.667	0.667	2.333	1.667	0.333	0.333	0.000	0.333	0.000	0.667	0.333	1.667	1.667	1.333	1.333	0.667	0.333	0.333	-	PREDICTED: transcription factor TGA2-like isoform X1 [Glycine max]	Environmental Information Processing	Signal transduction	ko04075//Plant hormone signal transduction	K14431	-	GO:0003700//transcription factor activity, sequence-specific DNA binding;GO:0003700//transcription factor activity, sequence-specific DNA binding;GO:0003700//transcription factor activity, sequence-specific DNA binding;GO:0003700//transcription factor activity, sequence-specific DNA binding;GO:0043565//sequence-specific DNA binding;GO:0043565//sequence-specific DNA binding;GO:0043565//sequence-sp…	GO:0006351//transcription, DNA-templated;GO:0006351//transcription, DNA-templated;GO:0006351//transcription, DNA-templated;GO:0006351//transcription, DNA-templated;GO:0006355//regulation of transcription, DNA-templated;GO:0006355//regulation of transcription, DNA-templated;GO:0006355//regulation of transcription, DNA-templated;GO:0006355//regulation of transcription, DNA-templated
Glyma.01G084300	0.083	0.000	0.073	0.020	0.103	0.083	0.050	0.113	0.107	0.060	0.053	0.070	0.030	0.037	0.087	0.083	0.000	0.033	0.050	0.050	1.667	0.000	1.333	0.333	2.333	1.667	1.000	2.333	2.000	1.333	1.000	1.333	0.667	0.667	1.667	1.667	0.000	0.667	1.000	1.000	-	FBD-associated F-box protein [Glycine soja]	-	-	-	-	-	-	-
Glyma.01G084400	0.320	0.060	0.220	0.327	0.227	0.197	0.267	0.217	0.200	0.620	0.160	0.513	0.213	0.330	0.223	0.650	0.417	0.390	0.263	0.347	2.000	0.333	1.333	2.000	1.667	1.333	1.667	1.333	1.333	4.333	1.000	3.000	1.333	2.000	1.667	4.000	2.667	2.333	1.667	2.333	-	PREDICTED: kinesin-like protein KIF22 isoform X2 [Glycine max]	-	-	-	-	GO:0005871//kinesin complex	GO:0003777//microtubule motor activity;GO:0005524//ATP binding;GO:0008017//microtubule binding	GO:0007018//microtubule-based movement
Glyma.01G084500	4.847	2.627	5.873	4.490	5.203	3.523	5.150	2.733	3.713	2.903	4.860	2.810	4.783	4.727	5.723	3.330	3.227	2.330	4.333	2.177	177.000	90.333	195.667	158.000	205.333	131.667	183.667	99.000	138.333	118.000	171.333	95.333	165.000	166.333	223.333	121.333	118.000	82.333	154.667	82.000	DDB_G0274487	PREDICTED: CTL-like protein DDB_G0274487 isoform X1 [Glycine max]	-	-	-	-	-	-	-
Glyma.01G084600	4.160	1.860	4.373	3.583	2.413	2.307	4.127	3.903	3.323	2.227	3.417	1.807	3.290	4.030	3.260	2.670	2.503	2.070	4.137	1.153	154.000	65.000	148.667	128.000	98.333	89.667	151.000	144.333	127.000	92.333	122.333	63.333	117.000	143.667	129.333	99.667	94.333	75.000	150.667	44.333	ASPG1	PREDICTED: protein ASPARTIC PROTEASE IN GUARD CELL 1-like [Glycine max]	-	-	-	-	-	GO:0004190//aspartic-type endopeptidase activity	GO:0006508//proteolysis
Glyma.01G084700	12.977	10.327	12.690	11.337	12.013	7.600	14.567	8.957	11.950	10.983	12.810	11.910	11.960	13.427	11.847	9.780	11.460	7.687	11.753	9.347	212.667	161.333	193.333	180.333	218.000	131.667	238.000	149.333	202.000	202.333	205.333	184.333	187.667	214.000	213.333	161.333	191.333	123.333	191.000	159.667	clpS	PREDICTED: ATP-dependent Clp protease adapter protein CLPS1, chloroplastic-like [Vigna angularis]	-	-	-	-	-	-	GO:0030163//protein catabolic process
[truncated: 55,881 more rows]
