# Supplementary material for: Transcriptomic and Metabolomic Analyses Reveal a Potential Mechanism to Improve Soybean Resistance to Anthracnose
Source: Front Plant Sci. 2022 Apr 27;13:850829. doi: 10.3389/fpls.2022.850829 (PMC9094087; doi:10.3389/fpls.2022.850829)
Supplement: Supplementary file 4 [file Table_4.XLSX]

## Sheet: ZC-2-4h-CK vs ZC-2-4h-IN
id	ZC-2-4h-CK-1_count	ZC-2-4h-CK-2_count	ZC-2-4h-CK-3_count	ZC-2-4h-IN-1_count	ZC-2-4h-IN-2_count	ZC-2-4h-IN-3_count	ZC-2-4h-CK-1_fpkm	ZC-2-4h-CK-2_fpkm	ZC-2-4h-CK-3_fpkm	ZC-2-4h-IN-1_fpkm	ZC-2-4h-IN-2_fpkm	ZC-2-4h-IN-3_fpkm	ZC-2-4h-CK_mean	ZC-2-4h-IN_mean	log2(fc)	PValue	FDR	Symbol	Description	KEGG_A_class	KEGG_B_class	Pathway	K_ID	GO Component	GO Function	GO Process
Glyma.01G004200	570	506	469	4270	4445	3745	32.73	28.34	28.58	235.2	241.24	237.38	29.8833	237.94	2.99318	0	0	At4g26220	PREDICTED: probable caffeoyl-CoA O-methyltransferase At4g26220 [Glycine max]	Metabolism;Metabolism;Metabolism;Metabolism;Metabolism;Metabolism	Global and overview maps;Global and overview maps;Biosynthesis of other secondary metabolites;Biosynthesis of other secondary metabolites;Amino acid metabolism;Biosynthesis of other secondary metabolites	ko01100//Metabolic pathways;ko01110//Biosynthesis of secondary metabolites;ko00940//Phenylpropanoid biosynthesis;ko00941//Flavonoid biosynthesis;ko00360//Phenylalanine metabolism;ko00945//Stilbenoid, diarylheptanoid and gingerol biosynthesis	K00588;K00588;K00588;K00588;K00588;K00588	-	GO:0008171//O-methyltransferase activity;GO:0008171//O-methyltransferase activity;GO:0008171//O-methyltransferase activity;GO:0008171//O-methyltransferase activity	-
Glyma.01G017700	2036	2073	1933	7098	7179	6031	66.16	65.64	66.56	219.48	218.66	215	66.12	217.713	1.71927	0	0	-	PLATZ transcription factor family protein [Medicago truncatula]	-	-	-	-	-	-	-
Glyma.01G036900	1345	1435	1282	19274	19547	16468	46.77	48.62	47.24	637.74	637.1	628.21	47.5433	634.35	3.73796	0	0	5MMP	matrix metalloproteinase MMP2 precursor [Glycine max]	-	-	-	-	GO:0031012//extracellular matrix	GO:0004222//metalloendopeptidase activity;GO:0008270//zinc ion binding	GO:0006508//proteolysis
Glyma.01G081600	6863	7211	6475	3368	3327	2793	173.59	177.73	173.55	81.06	78.88	77.5	174.957	79.1467	-1.1444	0	0	NPF3.1	PREDICTED: protein NRT1/ PTR FAMILY 3.1 [Glycine max]	-	-	-	-	GO:0016020//membrane	GO:0005215//transporter activity	GO:0006810//transport
Glyma.01G106000	153	150	162	2363	2239	1951	6.68	6.38	7.5	98.18	91.64	93.46	6.85333	94.4267	3.78432	0	0	HSP26-A	tau class glutathione S-transferase [Glycine soja]	Metabolism	Metabolism of other amino acids	ko00480//Glutathione metabolism	K00799	-	GO:0005515//protein binding	-
Glyma.01G108700	413	433	359	2273	2247	1974	23.23	23.74	21.4	121.68	118.49	121.83	22.79	120.667	2.40455	0	0	-	PAR1 protein [Medicago truncatula]	-	-	-	-	-	-	-
Glyma.01G127200	733	773	732	4667	4783	4182	41.95	43.11	44.39	254.14	256.57	262.55	43.15	257.753	2.57856	0	0	DIR3	PREDICTED: dirigent protein 22-like [Glycine max]	-	-	-	-	-	-	-
Glyma.01G132500	27308	28916	25989	11461	11916	9619	2272.85	2345.27	2292.18	907.73	929.65	878.32	2303.43	905.233	-1.34742	0	0	-	Non-specific lipid-transfer protein 1 [Cajanus cajan]	-	-	-	-	-	-	-
Glyma.01G134600	216	176	171	5497	5543	4939	8.51	6.48	7.17	198.84	196.83	207	7.38667	200.89	4.76534	0	0	G4DT	Homogentisate phytyltransferase 1, chloroplastic [Glycine soja]	Metabolism;Metabolism;Metabolism	Global and overview maps;Global and overview maps;Metabolism of cofactors and vitamins	ko01100//Metabolic pathways;ko01110//Biosynthesis of secondary metabolites;ko00130//Ubiquinone and other terpenoid-quinone biosynthesis	K09833;K09833;K09833	GO:0016021//integral component of membrane;GO:0016021//integral component of membrane;GO:0016021//integral component of membrane;GO:0016021//integral component of membrane;GO:0016021//integral component of membrane;GO:0016021//integral component of membrane	GO:0004659//prenyltransferase activity;GO:0004659//prenyltransferase activity;GO:0004659//prenyltransferase activity;GO:0004659//prenyltransferase activity;GO:0004659//prenyltransferase activity;GO:0004659//prenyltransferase activity	-
Glyma.01G135200	2311	2397	2153	27832	28318	23793	72.8	73.58	71.87	834.34	836.22	822.32	72.75	830.96	3.51376	0	0	CYP82A4	cytochrome P450 82A4 [Glycine max]	-	-	-	-	-	GO:0005506//iron ion binding;GO:0016705//oxidoreductase activity, acting on paired donors, with incorporation or reduction of molecular oxygen;GO:0020037//heme binding	GO:0055114//oxidation-reduction process
Glyma.01G153300	412	419	388	3877	3866	3442	12.86	12.77	12.87	115.51	113.55	118.16	12.8333	115.74	3.17292	0	0	CYP707A1	Abscisic acid 8'-hydroxylase 1 [Glycine soja]	Metabolism	Metabolism of terpenoids and polyketides	ko00906//Carotenoid biosynthesis	K09843	-	GO:0005506//iron ion binding;GO:0005506//iron ion binding;GO:0016705//oxidoreductase activity, acting on paired donors, with incorporation or reduction of molecular oxygen;GO:0016705//oxidoreductase activity, acting on paired donors, with incorporation or reduction of molecular oxygen;GO:0020037//heme binding;GO:0020037//heme binding	GO:0055114//oxidation-reduction process;GO:0055114//oxidation-reduction process
Glyma.01G161100	232	238	216	1939	2155	1731	5.65	5.64	5.57	44.9	49.16	46.22	5.62	46.76	3.05663	0	0	AATL1	PREDICTED: lysine histidine transporter-like 8 [Glycine max]	-	-	-	-	-	-	-
Glyma.01G177700	8365	8464	7513	3842	3690	3100	239.85	233.59	230.27	104.44	100.07	94.72	234.57	99.7433	-1.23373	0	0	AMPP	probable Xaa-Pro aminopeptidase P-like [Glycine max]	-	-	-	-	-	GO:0016787//hydrolase activity;GO:0016787//hydrolase activity;GO:0016787//hydrolase activity;GO:0016787//hydrolase activity;GO:0016787//hydrolase activity;GO:0016787//hydrolase activity	-
Glyma.01G186600	4887	5004	4462	1817	1838	1583	171.25	170.87	165.69	60.58	60.37	60.86	169.27	60.6033	-1.48186	0	0	-	Lipase [Glycine soja]	-	-	-	-	-	-	GO:0006629//lipid metabolic process
Glyma.01G215100	238	259	202	1810	1810	1638	4.62	4.9	4.16	33.45	32.95	34.91	4.56	33.77	2.88864	0	0	PLDBETA1	PREDICTED: phospholipase D gamma 1 [Glycine max]	Metabolism;Metabolism;Cellular Processes;Metabolism;Metabolism	Global and overview maps;Global and overview maps;Transport and catabolism;Lipid metabolism;Lipid metabolism	ko01100//Metabolic pathways;ko01110//Biosynthesis of secondary metabolites;ko04144//Endocytosis;ko00564//Glycerophospholipid metabolism;ko00565//Ether lipid metabolism	K01115;K01115;K01115;K01115;K01115	-	GO:0003824//catalytic activity;GO:0003824//catalytic activity;GO:0005515//protein binding;GO:0005515//protein binding	-
Glyma.01G228700	710	784	729	17296	17786	15178	29.9	32.17	32.54	693.16	702.15	701.3	31.5367	698.87	4.46992	0	0	CHS7	PREDICTED: chalcone synthase 7 [Glycine max]	Metabolism;Metabolism;Organismal Systems;Metabolism	Global and overview maps;Global and overview maps;Environmental adaptation;Biosynthesis of other secondary metabolites	ko01100//Metabolic pathways;ko01110//Biosynthesis of secondary metabolites;ko04712//Circadian rhythm - plant;ko00941//Flavonoid biosynthesis	K00660;K00660;K00660;K00660	-	GO:0016747//transferase activity, transferring acyl groups other than amino-acyl groups	GO:0008610//lipid biosynthetic process
Glyma.01G238800	101	82	74	2317	2334	1874	3.13	2.48	2.43	68.36	67.84	63.75	2.68	66.65	4.6363	0	0	STP13	PREDICTED: sugar transport protein 13 [Glycine max]	-	-	-	-	GO:0016021//integral component of membrane	-	GO:0055085//transmembrane transport
Glyma.01G239600	905	968	855	13627	13875	11665	31.98	33.35	32.05	458.49	459.83	452.49	32.46	456.937	3.81526	0	0	HIDH	2-hydroxyisoflavanone dehydratase [Glycine max]	Metabolism;Metabolism	Global and overview maps;Biosynthesis of other secondary metabolites	ko01110//Biosynthesis of secondary metabolites;ko00943//Isoflavonoid biosynthesis	K13258;K13258	-	-	-
Glyma.02G028600	329	352	274	23986	24836	19529	12.42	12.95	10.98	861.66	878.85	808.81	12.1167	849.773	6.13201	0	0	5MMP	PREDICTED: metalloendoproteinase 5-MMP-like [Glycine max]	-	-	-	-	GO:0031012//extracellular matrix	GO:0004222//metalloendopeptidase activity;GO:0008270//zinc ion binding	GO:0006508//proteolysis
Glyma.02G028700	295	292	327	29401	29806	25788	6.6	6.37	7.75	626.63	625.77	633.67	6.90667	628.69	6.50822	0	0	5MMP	PREDICTED: metalloendoproteinase 5-MMP-like [Glycine max]	-	-	-	-	GO:0031012//extracellular matrix	GO:0004222//metalloendopeptidase activity;GO:0008270//zinc ion binding	GO:0006508//proteolysis
Glyma.02G028800	52	35	25	3411	3483	2968	1.71	1.12	0.87	106.96	107.58	107.3	1.23333	107.28	6.44267	0	0	5MMP	PREDICTED: metalloendoproteinase 5-MMP-like [Glycine max]	-	-	-	-	GO:0031012//extracellular matrix	GO:0004222//metalloendopeptidase activity;GO:0008270//zinc ion binding	GO:0006508//proteolysis
Glyma.02G034000	2526	2413	2397	8515	8882	7470	69.8	64.99	70.19	223.91	230.07	226.47	68.3267	226.817	1.73101	0	0	ALDH2B7	PREDICTED: aldehyde dehydrogenase family 2 member B7, mitochondrial [Glycine max]	Metabolism;Metabolism;Metabolism;Metabolism;Metabolism;Metabolism;Metabolism;Metabolism;Metabolism;Metabolism;Metabolism;Metabolism;Metabolism	Global and overview maps;Global and overview maps;Carbohydrate metabolism;Carbohydrate metabolism;Amino acid metabolism;Lipid metabolism;Lipid metabolism;Amino acid metabolism;Metabolism of other amino acids;Carbohydrate metabolism;Amino acid metabolism;Amino acid metabolism;Amino acid metabolism	ko01100//Metabolic pathways;ko01110//Biosynthesis of secondary metabolites;ko00010//Glycolysis / Gluconeogenesis;ko00620//Pyruvate metabolism;ko00330//Arginine and proline metabolism;ko00561//Glycerolipid metabolism;ko00071//Fatty acid degradation;ko00280//Valine, leucine and isoleucine degradation;ko00410//beta-Alanine metabolism;ko00053//Ascorbate and aldarate metabolism;ko00310//Lysine degrada…	K00128;K00128;K00128;K00128;K00128;K00128;K00128;K00128;K00128;K00128;K00128;K00128;K00128	-	GO:0016491//oxidoreductase activity	GO:0008152//metabolic process;GO:0055114//oxidation-reduction process
Glyma.02G059500	1381	1350	1335	4700	4630	4082	50.11	47.49	51.27	162.86	157.85	163.37	49.6233	161.36	1.70119	0	0	laat-1	PREDICTED: lysosomal amino acid transporter 1-like [Glycine max]	-	-	-	-	-	-	-
Glyma.02G075100	1837	1847	1799	5143	5349	4355	53.21	52.14	55.22	141.77	145.24	138.4	53.5233	141.803	1.40565	0	0	SUC2	PREDICTED: sucrose transport protein SUC8 [Glycine max]	-	-	-	-	-	-	-
Glyma.02G088900	11389	10698	10558	4852	4834	4386	305.87	279.98	300.48	124	121.69	129.23	295.443	124.973	-1.24126	0	0	-	PREDICTED: non-specific lipid-transfer protein 2 [Glycine max]	-	-	-	-	-	-	-
Glyma.02G104300	661	702	606	3236	3504	2836	18.4	19.04	17.87	85.7	91.41	86.59	18.4367	87.9	2.25329	0	0	AOG	PREDICTED: abscisate beta-glucosyltransferase-like [Glycine max]	Metabolism;Metabolism;Metabolism	Global and overview maps;Global and overview maps;Metabolism of terpenoids and polyketides	ko01100//Metabolic pathways;ko01110//Biosynthesis of secondary metabolites;ko00906//Carotenoid biosynthesis	K14595;K14595;K14595	-	GO:0016758//transferase activity, transferring hexosyl groups	GO:0008152//metabolic process
Glyma.02G136000	4879	4862	4761	1408	1326	1117	214.99	208.89	222.64	58.72	54.61	53.65	215.507	55.66	-1.95302	0	0	GA20OX1	Gibberellin 20 oxidase 1 [Glycine soja]	-	-	-	-	-	GO:0016491//oxidoreductase activity;GO:0016491//oxidoreductase activity	GO:0055114//oxidation-reduction process;GO:0055114//oxidation-reduction process
Glyma.02G148200	3206	3388	3185	12047	12274	10171	120.52	124.11	126.88	430.96	432.51	419.48	123.837	427.65	1.78799	0	0	BG	PREDICTED: basic 7S globulin [Glycine max]	-	-	-	-	-	GO:0004190//aspartic-type endopeptidase activity	GO:0006508//proteolysis
Glyma.02G155000	2529	2493	2341	6374	6432	5336	32.65	31.37	32.03	78.32	77.85	75.59	32.0167	77.2533	1.27077	0	0	atad1b	Spastin [Glycine soja]	-	-	-	-	-	GO:0009378//four-way junction helicase activity	GO:0006281//DNA repair;GO:0006310//DNA recombination
Glyma.02G156800	4628	4680	4324	1097	1159	898	119.11	117.38	117.93	26.87	27.96	25.36	118.14	26.73	-2.14397	0	0	-	lectin precursor [Glycine max]	-	-	-	-	-	GO:0030246//carbohydrate binding	-
Glyma.02G208400	1293	1254	1159	6117	6277	5349	43.69	41.45	41.63	196.79	198.82	198.53	42.2567	198.047	2.22859	0	0	DHAPS-1	PREDICTED: phospho-2-dehydro-3-deoxyheptonate aldolase 1, chloroplastic-like [Glycine max]	Metabolism;Metabolism;Metabolism;Metabolism	Global and overview maps;Global and overview maps;Global and overview maps;Amino acid metabolism	ko01100//Metabolic pathways;ko01110//Biosynthesis of secondary metabolites;ko01230//Biosynthesis of amino acids;ko00400//Phenylalanine, tyrosine and tryptophan biosynthesis	K01626;K01626;K01626;K01626	-	GO:0003849//3-deoxy-7-phosphoheptulonate synthase activity;GO:0003849//3-deoxy-7-phosphoheptulonate synthase activity	GO:0009073//aromatic amino acid family biosynthetic process;GO:0009073//aromatic amino acid family biosynthetic process
Glyma.02G222400	2309	2357	2214	7004	6813	5823	82.75	82.32	84.08	238.87	228.88	228.95	83.05	232.233	1.48352	0	0	ALDC	PREDICTED: fructose-bisphosphate aldolase, cytoplasmic isozyme-like [Glycine max]	Metabolism;Metabolism;Metabolism;Metabolism;Metabolism;Metabolism;Metabolism;Metabolism	Global and overview maps;Global and overview maps;Global and overview maps;Global and overview maps;Carbohydrate metabolism;Energy metabolism;Carbohydrate metabolism;Carbohydrate metabolism	ko01100//Metabolic pathways;ko01110//Biosynthesis of secondary metabolites;ko01200//Carbon metabolism;ko01230//Biosynthesis of amino acids;ko00010//Glycolysis / Gluconeogenesis;ko00710//Carbon fixation in photosynthetic organisms;ko00051//Fructose and mannose metabolism;ko00030//Pentose phosphate pathway	K01623;K01623;K01623;K01623;K01623;K01623;K01623;K01623	-	GO:0004332//fructose-bisphosphate aldolase activity	GO:0006096//glycolytic process
Glyma.02G268000	91	95	98	1718	1691	1456	4.44	4.52	4.97	80.14	77.65	78.36	4.64333	78.7167	4.08344	0	0	ACO1	PREDICTED: 1-aminocyclopropane-1-carboxylate oxidase [Glycine max]	Metabolism;Metabolism;Metabolism	Global and overview maps;Global and overview maps;Amino acid metabolism	ko01100//Metabolic pathways;ko01110//Biosynthesis of secondary metabolites;ko00270//Cysteine and methionine metabolism	K05933;K05933;K05933	-	GO:0016491//oxidoreductase activity;GO:0016491//oxidoreductase activity;GO:0016491//oxidoreductase activity;GO:0016491//oxidoreductase activity;GO:0016491//oxidoreductase activity	GO:0055114//oxidation-reduction process;GO:0055114//oxidation-reduction process;GO:0055114//oxidation-reduction process;GO:0055114//oxidation-reduction process;GO:0055114//oxidation-reduction process
Glyma.02G269700	5070	5138	4890	1594	1642	1364	122.97	121.42	125.67	36.79	37.32	36.29	123.353	36.8	-1.74502	0	0	NPF6.4	PREDICTED: protein NRT1/ PTR FAMILY 6.4 [Glycine max]	-	-	-	-	GO:0016020//membrane	GO:0005215//transporter activity	GO:0006810//transport
Glyma.02G307300	117	123	138	2329	2296	1949	5.82	5.96	7.27	110.2	107.02	106.35	6.35	107.857	4.08621	0	0	-	PREDICTED: NAD(P)H-dependent 6'-deoxychalcone synthase-like [Glycine max]	Metabolism;Metabolism	Global and overview maps;Biosynthesis of other secondary metabolites	ko01110//Biosynthesis of secondary metabolites;ko00941//Flavonoid biosynthesis	K08243;K08243	-	-	-
Glyma.03G029900	60334	61806	56775	28094	28295	23806	1966.56	1963.13	1961.02	871.38	864.5	851.28	1963.57	862.387	-1.18707	0	0	CYP83B1	cytochrome P450 83B1-like precursor [Glycine max]	-	-	-	-	-	GO:0005506//iron ion binding;GO:0016705//oxidoreductase activity, acting on paired donors, with incorporation or reduction of molecular oxygen;GO:0020037//heme binding	GO:0055114//oxidation-reduction process
Glyma.03G109900	1293	1213	1177	8367	8655	7328	70.17	64.15	67.69	432.84	440.43	436.59	67.3367	436.62	2.69691	0	0	UCC3	PREDICTED: uclacyanin-3 [Glycine max]	-	-	-	-	-	GO:0009055//electron carrier activity;GO:0009055//electron carrier activity	-
Glyma.03G129300	473	506	433	4037	4142	3538	22.36	23.31	21.69	181.58	183.51	183.46	22.4533	182.85	3.02566	0	0	SPAC25B8.09	S-adenosylmethionine-dependent methyltransferase [Medicago truncatula]	-	-	-	-	-	GO:0008168//methyltransferase activity	GO:0008152//metabolic process
Glyma.03G132700	171	182	160	18663	19452	16127	7.76	8.04	7.69	805.58	827.08	802.55	7.83	811.737	6.69586	0	0	-	glucan endo-1,3-beta-glucosidase precursor [Glycine max]	-	-	-	-	-	GO:0004553//hydrolase activity, hydrolyzing O-glycosyl compounds	GO:0005975//carbohydrate metabolic process
Glyma.03G136000	2287	2397	2123	8847	9080	7728	26.29	26.85	25.86	96.78	97.84	97.46	26.3333	97.36	1.88644	0	0	ABCA1	PREDICTED: ABC transporter A family member 1 isoform X2 [Glycine max]	Environmental Information Processing	Membrane transport	ko02010//ABC transporters	K05641	GO:0016021//integral component of membrane	GO:0005215//transporter activity;GO:0005524//ATP binding;GO:0016887//ATPase activity	GO:0006810//transport
Glyma.03G143700	264	247	212	4157	4330	3599	8.75	7.98	7.45	131.18	134.59	130.93	8.06	132.233	4.03616	0	0	CYP93A1	3,9-dihydroxypterocarpan 6A-monooxygenase [Glycine max]	Metabolism;Metabolism	Global and overview maps;Biosynthesis of other secondary metabolites	ko01110//Biosynthesis of secondary metabolites;ko00943//Isoflavonoid biosynthesis	K13261;K13261	-	GO:0005506//iron ion binding;GO:0016705//oxidoreductase activity, acting on paired donors, with incorporation or reduction of molecular oxygen;GO:0020037//heme binding	GO:0055114//oxidation-reduction process
Glyma.03G226000	29296	29989	28286	12082	12493	10642	1070.48	1077.2	1100.26	423.29	431.97	429.2	1082.65	428.153	-1.33836	0	0	MAN4	endo-1,4-beta-mannanase precursor [Glycine max]	Metabolism	Carbohydrate metabolism	ko00051//Fructose and mannose metabolism	K19355	-	GO:0004553//hydrolase activity, hydrolyzing O-glycosyl compounds;GO:0004553//hydrolase activity, hydrolyzing O-glycosyl compounds	GO:0005975//carbohydrate metabolic process;GO:0005975//carbohydrate metabolic process
Glyma.03G234400	8777	9364	8681	4102	3969	3408	379.83	394.47	398.3	168.91	161.05	161.79	390.867	163.917	-1.25371	0	0	EPHX2	Epoxide hydrolase 2 [Glycine soja]	-	-	-	-	-	-	-
Glyma.03G236300	296	331	284	3224	3201	2652	5.95	6.44	6.07	61.32	59.98	58.12	6.15333	59.8067	3.28087	0	0	RBOHB	PREDICTED: respiratory burst oxidase homolog protein B-like [Glycine max]	Organismal Systems;Environmental Information Processing	Environmental adaptation;Signal transduction	ko04626//Plant-pathogen interaction;ko04016//MAPK signaling pathway - plant	K13447;K13447	-	GO:0004601//peroxidase activity;GO:0004601//peroxidase activity;GO:0016174//NAD(P)H oxidase activity;GO:0016174//NAD(P)H oxidase activity;GO:0016491//oxidoreductase activity;GO:0016491//oxidoreductase activity;GO:0050664//oxidoreductase activity, acting on NAD(P)H, oxygen as acceptor;GO:0050664//oxidoreductase activity, acting on NAD(P)H, oxygen as acceptor	GO:0055114//oxidation-reduction process;GO:0055114//oxidation-reduction process
Glyma.03G244300	4849	4935	4429	844	891	734	186.17	184.64	180.2	30.84	32.07	30.92	183.67	31.2767	-2.55396	0	0	HSR201	PREDICTED: benzyl alcohol O-benzoyltransferase-like [Glycine max]	-	-	-	-	-	GO:0016747//transferase activity, transferring acyl groups other than amino-acyl groups	-
Glyma.03G244400	4277	4414	4293	1137	1070	922	146.69	147.53	156.03	37.11	34.4	34.69	150.083	35.4	-2.08394	0	0	HSR201	PREDICTED: benzyl alcohol O-benzoyltransferase-like [Glycine max]	-	-	-	-	-	GO:0016747//transferase activity, transferring acyl groups other than amino-acyl groups	-
Glyma.04G027600	8988	9258	8517	4546	4572	3935	409.17	410.71	410.87	196.93	195.1	196.53	410.25	196.187	-1.06428	0	0	RD19A	PREDICTED: cysteine proteinase 15A [Glycine max]	-	-	-	-	-	GO:0008234//cysteine-type peptidase activity	GO:0006508//proteolysis
Glyma.04G045000	423	441	403	3586	3573	3157	22.52	22.92	22.67	181.46	178.12	184.3	22.7033	181.293	2.99735	0	0	APT1	Adenine phosphoribosyltransferase 1, chloroplastic [Glycine soja]	Metabolism;Metabolism	Global and overview maps;Nucleotide metabolism	ko01100//Metabolic pathways;ko00230//Purine metabolism	K00759;K00759	-	-	GO:0009116//nucleoside metabolic process;GO:0009116//nucleoside metabolic process;GO:0009116//nucleoside metabolic process
Glyma.04G050400	984	950	929	3900	3830	3230	30.32	28.45	30.32	115.31	111.89	110.4	29.6967	112.533	1.92198	0	0	HEMH	PREDICTED: ferrochelatase-2, chloroplastic [Glycine max]	Metabolism;Metabolism;Metabolism	Global and overview maps;Global and overview maps;Metabolism of cofactors and vitamins	ko01100//Metabolic pathways;ko01110//Biosynthesis of secondary metabolites;ko00860//Porphyrin and chlorophyll metabolism	K01772;K01772;K01772	-	GO:0004325//ferrochelatase activity;GO:0004325//ferrochelatase activity	GO:0006783//heme biosynthetic process;GO:0006783//heme biosynthetic process
Glyma.04G069500	47	41	49	2278	2245	1896	1.02	0.81	1.06	46.63	45.4	44.87	0.963333	45.6333	5.56591	0	0	BOR4	PREDICTED: boron transporter 4-like [Glycine max]	-	-	-	-	GO:0016020//membrane;GO:0016020//membrane;GO:0016020//membrane;GO:0016021//integral component of membrane;GO:0016021//integral component of membrane;GO:0016021//integral component of membrane	GO:0005452//inorganic anion exchanger activity;GO:0005452//inorganic anion exchanger activity;GO:0005452//inorganic anion exchanger activity	GO:0006820//anion transport;GO:0006820//anion transport;GO:0006820//anion transport
Glyma.04G079600	15348	15467	14367	5218	5304	4433	695.19	682.7	689.6	224.91	225.2	220.29	689.163	223.467	-1.62479	0	0	RD22	PREDICTED: dehydration-responsive protein RD22 [Glycine max]	-	-	-	-	-	-	-
Glyma.04G104900	1587	1659	1522	14176	14290	11793	12.84	13.08	13.05	109.15	108.38	104.68	12.99	107.403	3.04757	0	0	ACC1	PREDICTED: acetyl-CoA carboxylase 1-like [Glycine max]	Metabolism;Metabolism;Metabolism;Metabolism;Metabolism;Metabolism	Global and overview maps;Global and overview maps;Carbohydrate metabolism;Global and overview maps;Lipid metabolism;Carbohydrate metabolism	ko01100//Metabolic pathways;ko01110//Biosynthesis of secondary metabolites;ko00620//Pyruvate metabolism;ko01212//Fatty acid metabolism;ko00061//Fatty acid biosynthesis;ko00640//Propanoate metabolism	K11262;K11262;K11262;K11262;K11262;K11262	-	GO:0003989//acetyl-CoA carboxylase activity;GO:0005524//ATP binding	GO:0006633//fatty acid biosynthetic process
Glyma.04G110400	2661	2761	2662	645	695	603	90.72	91.73	96.17	20.93	22.21	22.55	92.8733	21.8967	-2.08455	0	0	CYP71A1	PREDICTED: cytochrome P450 71A1-like [Glycine max]	-	-	-	-	-	GO:0005506//iron ion binding;GO:0016705//oxidoreductase activity, acting on paired donors, with incorporation or reduction of molecular oxygen;GO:0020037//heme binding	GO:0055114//oxidation-reduction process
Glyma.04G121700	146	127	125	7431	7873	6589	4.42	3.75	4.01	214.09	223.44	218.86	4.06	218.797	5.75197	0	0	-	PREDICTED: polyphenol oxidase, chloroplastic-like [Glycine max]	Metabolism;Metabolism;Metabolism;Metabolism	Global and overview maps;Global and overview maps;Amino acid metabolism;Biosynthesis of other secondary metabolites	ko01100//Metabolic pathways;ko01110//Biosynthesis of secondary metabolites;ko00350//Tyrosine metabolism;ko00950//Isoquinoline alkaloid biosynthesis	K00422;K00422;K00422;K00422	-	GO:0004097//catechol oxidase activity;GO:0016491//oxidoreductase activity	GO:0008152//metabolic process;GO:0055114//oxidation-reduction process
Glyma.04G220600	315	347	294	2438	2451	2088	15.59	16.74	15.42	114.82	113.71	113.38	15.9167	113.97	2.84004	0	0	PER52	PREDICTED: peroxidase P7-like [Glycine max]	Metabolism;Metabolism;Metabolism	Global and overview maps;Global and overview maps;Biosynthesis of other secondary metabolites	ko01100//Metabolic pathways;ko01110//Biosynthesis of secondary metabolites;ko00940//Phenylpropanoid biosynthesis	K00430;K00430;K00430	-	GO:0004601//peroxidase activity;GO:0020037//heme binding	GO:0006979//response to oxidative stress;GO:0055114//oxidation-reduction process
Glyma.04G240800	2718	2760	2656	15676	15811	13753	114.01	112.82	118.06	625.74	621.69	632.92	114.963	626.783	2.44679	0	0	-	PREDICTED: alcohol dehydrogenase 1 [Glycine max]	Metabolism;Metabolism;Metabolism;Metabolism;Metabolism;Metabolism	Global and overview maps;Global and overview maps;Carbohydrate metabolism;Lipid metabolism;Amino acid metabolism;Lipid metabolism	ko01100//Metabolic pathways;ko01110//Biosynthesis of secondary metabolites;ko00010//Glycolysis / Gluconeogenesis;ko00592//alpha-Linolenic acid metabolism;ko00350//Tyrosine metabolism;ko00071//Fatty acid degradation	K18857;K18857;K18857;K18857;K18857;K18857	-	GO:0008270//zinc ion binding;GO:0016491//oxidoreductase activity	GO:0055114//oxidation-reduction process
Glyma.05G055100	481	552	504	3094	2929	2536	34.31	38.37	38.14	211.2	197.16	199.44	36.94	202.6	2.45538	0	0	VAS	PREDICTED: lipid transfer-like protein VAS [Glycine max]	-	-	-	-	-	-	-
Glyma.05G058100	671	648	614	6025	6192	5374	23.47	22.09	22.76	200.57	203.05	206.25	22.7733	203.29	3.15812	0	0	-	PREDICTED: L-lactate dehydrogenase B-like [Glycine max]	Metabolism;Metabolism;Metabolism;Metabolism;Metabolism;Metabolism	Global and overview maps;Global and overview maps;Carbohydrate metabolism;Amino acid metabolism;Carbohydrate metabolism;Carbohydrate metabolism	ko01100//Metabolic pathways;ko01110//Biosynthesis of secondary metabolites;ko00010//Glycolysis / Gluconeogenesis;ko00270//Cysteine and methionine metabolism;ko00620//Pyruvate metabolism;ko00640//Propanoate metabolism	K00016;K00016;K00016;K00016;K00016;K00016	-	GO:0016491//oxidoreductase activity;GO:0016616//oxidoreductase activity, acting on the CH-OH group of donors, NAD or NADP as acceptor	GO:0019752//carboxylic acid metabolic process;GO:0055114//oxidation-reduction process
Glyma.05G103600	168	133	157	2278	2330	1976	7.01	5.4	6.94	90.39	91.07	90.39	6.45	90.6167	3.81241	0	0	PER73	Peroxidase 73 [Glycine soja]	Metabolism;Metabolism;Metabolism	Global and overview maps;Global and overview maps;Biosynthesis of other secondary metabolites	ko01100//Metabolic pathways;ko01110//Biosynthesis of secondary metabolites;ko00940//Phenylpropanoid biosynthesis	K00430;K00430;K00430	-	GO:0004601//peroxidase activity;GO:0020037//heme binding	GO:0006979//response to oxidative stress;GO:0055114//oxidation-reduction process
Glyma.05G153200	83	71	70	2089	2137	1847	2.64	2.2	2.36	63.26	63.74	64.48	2.4	63.8267	4.73305	0	0	CHS5	PREDICTED: chalcone synthase 5-like isoform X2 [Glycine max]	Metabolism;Metabolism;Organismal Systems;Metabolism	Global and overview maps;Global and overview maps;Environmental adaptation;Biosynthesis of other secondary metabolites	ko01100//Metabolic pathways;ko01110//Biosynthesis of secondary metabolites;ko04712//Circadian rhythm - plant;ko00941//Flavonoid biosynthesis	K00660;K00660;K00660;K00660	-	GO:0016747//transferase activity, transferring acyl groups other than amino-acyl groups	GO:0008610//lipid biosynthetic process
Glyma.05G161600	288	284	238	1887	1936	1692	12.77	12.27	11.18	79.62	80.46	82.3	12.0733	80.7933	2.74241	0	0	HSP26-A	probable glutathione S-transferase [Glycine max]	Metabolism	Metabolism of other amino acids	ko00480//Glutathione metabolism	K00799	-	GO:0005515//protein binding	-
Glyma.05G183800	235	275	241	3075	3083	2602	10.3	11.74	11.19	128.58	126.79	125.26	11.0767	126.877	3.51783	0	0	GEK1	D-aminoacyl-tRNA deacylase [Glycine soja]	-	-	-	-	-	GO:0016788//hydrolase activity, acting on ester bonds;GO:0016788//hydrolase activity, acting on ester bonds;GO:0016788//hydrolase activity, acting on ester bonds;GO:0051499//D-aminoacyl-tRNA deacylase activity;GO:0051499//D-aminoacyl-tRNA deacylase activity;GO:0051499//D-aminoacyl-tRNA deacylase activity	-
Glyma.05G227400	1073	1121	989	5197	5063	4532	29.18	29.75	28.35	134.6	129.18	135.17	29.0933	132.983	2.19248	0	0	-	PREDICTED: NADP-dependent malic enzyme isoform X1 [Glycine max]	Metabolism;Metabolism;Metabolism;Metabolism	Global and overview maps;Global and overview maps;Carbohydrate metabolism;Energy metabolism	ko01100//Metabolic pathways;ko01200//Carbon metabolism;ko00620//Pyruvate metabolism;ko00710//Carbon fixation in photosynthetic organisms	K00029;K00029;K00029;K00029	-	GO:0004471//malate dehydrogenase (decarboxylating) (NAD+) activity;GO:0004471//malate dehydrogenase (decarboxylating) (NAD+) activity;GO:0004471//malate dehydrogenase (decarboxylating) (NAD+) activity;GO:0051287//NAD binding;GO:0051287//NAD binding;GO:0051287//NAD binding	GO:0055114//oxidation-reduction process;GO:0055114//oxidation-reduction process;GO:0055114//oxidation-reduction process
Glyma.05G236300	646	649	526	2962	2976	2530	31.19	30.53	26.91	136.08	134.68	134.01	29.5433	134.923	2.19124	0	0	PCR2	uncharacterized LOC100527373 [Glycine max]	-	-	-	-	-	-	-
Glyma.05G247800	3388	3390	3125	1063	997	869	138.93	135.35	135.79	41.41	38.14	39.06	136.69	39.5367	-1.78964	0	0	PAP3	Purple acid phosphatase 3 [Glycine soja]	-	-	-	-	-	GO:0016787//hydrolase activity;GO:0016787//hydrolase activity;GO:0016787//hydrolase activity;GO:0016787//hydrolase activity;GO:0016787//hydrolase activity	-
Glyma.06G007500	3200	3288	3077	8676	8620	7598	66.3	66.38	67.45	171.34	167.61	172.97	66.71	170.64	1.35498	0	0	-	arginine decarboxylase [Glycine max]	Metabolism;Metabolism	Global and overview maps;Amino acid metabolism	ko01100//Metabolic pathways;ko00330//Arginine and proline metabolism	K01583;K01583	-	GO:0003824//catalytic activity;GO:0003824//catalytic activity;GO:0003824//catalytic activity;GO:0008792//arginine decarboxylase activity;GO:0008792//arginine decarboxylase activity;GO:0008792//arginine decarboxylase activity	GO:0006527//arginine catabolic process;GO:0006527//arginine catabolic process;GO:0006527//arginine catabolic process;GO:0008295//spermidine biosynthetic process;GO:0008295//spermidine biosynthetic process;GO:0008295//spermidine biosynthetic process
Glyma.06G034000	2077	2223	2031	489	442	412	88.84	92.66	92.06	19.9	17.72	19.33	91.1867	18.9833	-2.26409	0	0	BZR1	PREDICTED: protein BRASSINAZOLE-RESISTANT 1-like [Glycine max]	Environmental Information Processing	Signal transduction	ko04075//Plant hormone signal transduction	K14503	-	-	-
Glyma.06G105900	5575	6000	5356	13642	13885	11484	49.27	51.48	50.09	116.88	116.95	112.37	50.28	115.4	1.19859	0	0	ACC1	PREDICTED: acetyl-CoA carboxylase 1-like [Glycine max]	Metabolism;Metabolism;Metabolism;Metabolism;Metabolism;Metabolism	Global and overview maps;Global and overview maps;Carbohydrate metabolism;Global and overview maps;Lipid metabolism;Carbohydrate metabolism	ko01100//Metabolic pathways;ko01110//Biosynthesis of secondary metabolites;ko00620//Pyruvate metabolism;ko01212//Fatty acid metabolism;ko00061//Fatty acid biosynthesis;ko00640//Propanoate metabolism	K11262;K11262;K11262;K11262;K11262;K11262	-	GO:0003989//acetyl-CoA carboxylase activity;GO:0003989//acetyl-CoA carboxylase activity;GO:0003989//acetyl-CoA carboxylase activity;GO:0003989//acetyl-CoA carboxylase activity;GO:0005524//ATP binding;GO:0005524//ATP binding;GO:0005524//ATP binding;GO:0005524//ATP binding	GO:0006633//fatty acid biosynthetic process;GO:0006633//fatty acid biosynthetic process;GO:0006633//fatty acid biosynthetic process;GO:0006633//fatty acid biosynthetic process
Glyma.06G120600	11260	11882	11095	4900	5022	3997	361.88	372.13	377.85	149.85	151.29	140.91	370.62	147.35	-1.33069	0	0	SKP2A	PREDICTED: F-box protein SKP2A [Glycine max]	Genetic Information Processing	Folding, sorting and degradation	ko04120//Ubiquitin mediated proteolysis	K03875	-	GO:0005515//protein binding;GO:0005515//protein binding	-
Glyma.06G122600	1378	1472	1208	7514	7616	6414	51.31	53.48	47.67	266.61	266.14	262.3	50.82	265.017	2.38261	0	0	-	PREDICTED: alcohol dehydrogenase 1 [Glycine max]	Metabolism;Metabolism;Metabolism;Metabolism;Metabolism;Metabolism	Global and overview maps;Global and overview maps;Carbohydrate metabolism;Lipid metabolism;Amino acid metabolism;Lipid metabolism	ko01100//Metabolic pathways;ko01110//Biosynthesis of secondary metabolites;ko00010//Glycolysis / Gluconeogenesis;ko00592//alpha-Linolenic acid metabolism;ko00350//Tyrosine metabolism;ko00071//Fatty acid degradation	K18857;K18857;K18857;K18857;K18857;K18857	-	GO:0008270//zinc ion binding;GO:0008270//zinc ion binding;GO:0008270//zinc ion binding;GO:0008270//zinc ion binding;GO:0016491//oxidoreductase activity;GO:0016491//oxidoreductase activity;GO:0016491//oxidoreductase activity;GO:0016491//oxidoreductase activity	GO:0055114//oxidation-reduction process;GO:0055114//oxidation-reduction process;GO:0055114//oxidation-reduction process;GO:0055114//oxidation-reduction process
Glyma.06G127400	1156	1158	1038	5286	5498	4505	10.07	9.83	9.58	43.81	44.89	43.05	9.82667	43.9167	2.15999	0	0	-	PREDICTED: glutamate synthase [NADH], amyloplastic-like isoform X1 [Glycine max]	Metabolism;Metabolism;Metabolism;Metabolism;Metabolism	Global and overview maps;Global and overview maps;Global and overview maps;Amino acid metabolism;Energy metabolism	ko01100//Metabolic pathways;ko01110//Biosynthesis of secondary metabolites;ko01230//Biosynthesis of amino acids;ko00250//Alanine, aspartate and glutamate metabolism;ko00910//Nitrogen metabolism	K00264;K00264;K00264;K00264;K00264	-	GO:0015930//glutamate synthase activity;GO:0016491//oxidoreductase activity;GO:0016638//oxidoreductase activity, acting on the CH-NH2 group of donors	GO:0006537//glutamate biosynthetic process;GO:0006807//nitrogen compound metabolic process;GO:0008152//metabolic process;GO:0055114//oxidation-reduction process
Glyma.06G143000	741	803	694	8862	8585	7855	39.04	41.22	38.74	444.25	423.93	453.98	39.6667	440.72	3.47386	0	0	CHI3	chalcone isomerase 4-like [Glycine max]	-	-	-	-	-	GO:0016872//intramolecular lyase activity;GO:0016872//intramolecular lyase activity;GO:0016872//intramolecular lyase activity	-
Glyma.06G145300	384	355	331	2222	2385	2026	18.76	16.9	17.13	103.27	109.19	108.56	17.5967	107.007	2.60433	0	0	PER52	PREDICTED: peroxidase P7-like [Glycine max]	Metabolism;Metabolism;Metabolism	Global and overview maps;Global and overview maps;Biosynthesis of other secondary metabolites	ko01100//Metabolic pathways;ko01110//Biosynthesis of secondary metabolites;ko00940//Phenylpropanoid biosynthesis	K00430;K00430;K00430	-	GO:0004601//peroxidase activity;GO:0020037//heme binding	GO:0006979//response to oxidative stress;GO:0055114//oxidation-reduction process
Glyma.06G165700	4498	4605	4240	1517	1560	1310	144.18	143.47	143.67	46.21	46.78	46.1	143.773	46.3633	-1.63274	0	0	BHLH137	PREDICTED: transcription factor bHLH137-like [Glycine max]	-	-	-	-	-	GO:0046983//protein dimerization activity;GO:0046983//protein dimerization activity	-
Glyma.06G187200	362	377	318	2463	2508	2100	8.94	9.07	8.32	57.86	58.04	56.88	8.77667	57.5933	2.71416	0	0	EDS1	PREDICTED: protein EDS1L-like [Glycine max]	Organismal Systems	Environmental adaptation	ko04626//Plant-pathogen interaction	K18875	-	-	GO:0006629//lipid metabolic process
Glyma.06G303200	8325	8507	7843	3970	3772	3289	201.51	200.66	201.17	91.44	85.58	87.34	201.113	88.12	-1.19047	0	0	ICL1	isocitrate lyase 1 [Glycine max]	Metabolism;Metabolism;Metabolism;Metabolism	Global and overview maps;Global and overview maps;Global and overview maps;Carbohydrate metabolism	ko01100//Metabolic pathways;ko01110//Biosynthesis of secondary metabolites;ko01200//Carbon metabolism;ko00630//Glyoxylate and dicarboxylate metabolism	K01637;K01637;K01637;K01637	-	GO:0004451//isocitrate lyase activity	GO:0019752//carboxylic acid metabolic process
Glyma.06G310100	5029	5085	4755	10871	10748	9395	164.86	162.44	165.18	339.11	330.26	337.88	164.16	335.75	1.03228	0	0	CXE6	PREDICTED: probable carboxylesterase 15 [Glycine max]	-	-	-	-	-	-	-
Glyma.07G006900	19600	20107	18549	7138	7187	6147	423.06	422.92	424.27	146.61	145.41	145.56	423.417	145.86	-1.53749	0	0	LOX1.4	lipoxygenase [Glycine max]	Metabolism	Lipid metabolism	ko00591//Linoleic acid metabolism	K15718	-	GO:0005515//protein binding;GO:0016702//oxidoreductase activity, acting on single donors with incorporation of molecular oxygen, incorporation of two atoms of oxygen;GO:0046872//metal ion binding	GO:0055114//oxidation-reduction process
Glyma.07G007000	116223	120720	109109	54401	56262	47036	2343.82	2372.58	2331.71	1044.12	1063.65	1040.76	2349.37	1049.51	-1.16256	0	0	LOX1.4	lipoxygenase [Glycine max]	Metabolism	Lipid metabolism	ko00591//Linoleic acid metabolism	K15718	-	GO:0005515//protein binding;GO:0005515//protein binding;GO:0016702//oxidoreductase activity, acting on single donors with incorporation of molecular oxygen, incorporation of two atoms of oxygen;GO:0016702//oxidoreductase activity, acting on single donors with incorporation of molecular oxygen, incorporation of two atoms of oxygen;GO:0046872//metal ion binding;GO:0046872//metal ion binding	GO:0055114//oxidation-reduction process;GO:0055114//oxidation-reduction process
Glyma.07G014500	214302	217815	204066	74326	75481	64789	13475.2	13346.6	13597.5	4447.35	4448.93	4469.44	13473.1	4455.24	-1.59651	0	0	VSPA	stem 28 kDa glycoprotein precursor [Glycine max]	-	-	-	-	-	GO:0003993//acid phosphatase activity;GO:0003993//acid phosphatase activity	-
Glyma.07G015800	2885	3188	2881	7861	8321	6805	35.64	38.37	37.71	92.41	96.36	92.23	37.24	93.6667	1.33068	0	0	ABCG36	PREDICTED: ABC transporter G family member 36 [Glycine max]	-	-	-	-	GO:0016020//membrane	GO:0005524//ATP binding;GO:0016887//ATPase activity	-
Glyma.07G019100	449	438	429	2574	2734	2323	12.11	11.56	12	66.86	70.3	70.48	11.89	69.2133	2.5413	0	0	AAE13	PREDICTED: malonate--CoA ligase-like [Glycine max]	Metabolism	Amino acid metabolism	ko00280//Valine, leucine and isoleucine degradation	K18660	-	GO:0003824//catalytic activity;GO:0003824//catalytic activity	GO:0008152//metabolic process;GO:0008152//metabolic process
Glyma.07G034800	97235	100704	92145	50233	51599	42411	1874.4	1891.85	1882.45	921.71	932.71	897.04	1882.9	917.153	-1.03772	0	0	LOXA	lipoxygenase-9 [Glycine max]	Metabolism	Lipid metabolism	ko00591//Linoleic acid metabolism	K15718	-	GO:0005515//protein binding;GO:0005515//protein binding;GO:0005515//protein binding;GO:0016702//oxidoreductase activity, acting on single donors with incorporation of molecular oxygen, incorporation of two atoms of oxygen;GO:0016702//oxidoreductase activity, acting on single donors with incorporation of molecular oxygen, incorporation of two atoms of oxygen;GO:0016702//oxidoreductase activity, ac…	GO:0055114//oxidation-reduction process;GO:0055114//oxidation-reduction process;GO:0055114//oxidation-reduction process
Glyma.07G039800	493	529	539	2694	2745	2369	14.85	15.53	17.21	77.25	77.53	78.31	15.8633	77.6967	2.29216	0	0	CYP75B1	PREDICTED: cytochrome P450 71A1 [Glycine max]	-	-	-	-	-	GO:0005506//iron ion binding;GO:0016705//oxidoreductase activity, acting on paired donors, with incorporation or reduction of molecular oxygen;GO:0020037//heme binding	GO:0055114//oxidation-reduction process
Glyma.07G044300	5581	5937	5131	17633	17972	15096	193.79	200.61	188.59	584.03	586.3	575.95	194.33	582.093	1.58274	0	0	EREBP1	PREDICTED: ethylene-responsive transcription factor RAP2-12 [Glycine max]	-	-	-	-	-	GO:0003700//transcription factor activity, sequence-specific DNA binding;GO:0003700//transcription factor activity, sequence-specific DNA binding;GO:0003700//transcription factor activity, sequence-specific DNA binding	GO:0006355//regulation of transcription, DNA-templated;GO:0006355//regulation of transcription, DNA-templated;GO:0006355//regulation of transcription, DNA-templated
Glyma.07G048900	256	250	223	2374	2390	2079	11.27	10.76	10.45	99.81	98.97	100.75	10.8267	99.8433	3.20508	0	0	-	PREDICTED: anthranilate N-methyltransferase [Glycine max]	Metabolism;Metabolism;Metabolism	Global and overview maps;Global and overview maps;Biosynthesis of other secondary metabolites	ko01100//Metabolic pathways;ko01110//Biosynthesis of secondary metabolites;ko00940//Phenylpropanoid biosynthesis	K13066;K13066;K13066	-	GO:0008171//O-methyltransferase activity;GO:0008171//O-methyltransferase activity;GO:0046983//protein dimerization activity;GO:0046983//protein dimerization activity	-
Glyma.07G100500	2669	2702	2469	23744	24000	20254	92.49	91.24	90.68	783.06	779.66	770.08	91.47	777.6	3.08766	0	0	BGLU44	PREDICTED: beta-glucosidase 44 [Glycine max]	Metabolism;Metabolism;Metabolism;Metabolism;Metabolism	Global and overview maps;Global and overview maps;Biosynthesis of other secondary metabolites;Carbohydrate metabolism;Metabolism of other amino acids	ko01100//Metabolic pathways;ko01110//Biosynthesis of secondary metabolites;ko00940//Phenylpropanoid biosynthesis;ko00500//Starch and sucrose metabolism;ko00460//Cyanoamino acid metabolism	K05350;K05350;K05350;K05350;K05350	-	GO:0004553//hydrolase activity, hydrolyzing O-glycosyl compounds	GO:0005975//carbohydrate metabolic process
Glyma.07G132900	1438	1406	1268	7535	7613	6242	41.46	39.76	38.94	208.18	207.05	198.39	40.0533	204.54	2.35239	0	0	ORP3A	PREDICTED: oxysterol-binding protein-related protein 3A-like [Glycine max]	-	-	-	-	-	-	-
Glyma.07G140400	7567	7786	7162	3694	3709	3041	368.96	369.95	370.1	171.43	169.56	162.69	369.67	167.893	-1.13869	0	0	HSP26-A	glutathione S-transferase GST 8 [Glycine max]	Metabolism	Metabolism of other amino acids	ko00480//Glutathione metabolism	K00799	-	GO:0005515//protein binding;GO:0005515//protein binding	-
Glyma.07G153100	410	430	336	6502	6467	5410	11.12	11.37	9.66	167.89	164.49	161.05	10.7167	164.477	3.93995	0	0	PDC1	PREDICTED: pyruvate decarboxylase 2 [Glycine max]	Metabolism;Metabolism;Metabolism	Global and overview maps;Global and overview maps;Carbohydrate metabolism	ko01100//Metabolic pathways;ko01110//Biosynthesis of secondary metabolites;ko00010//Glycolysis / Gluconeogenesis	K01568;K01568;K01568	-	GO:0000287//magnesium ion binding;GO:0003824//catalytic activity;GO:0030976//thiamine pyrophosphate binding	-
Glyma.07G189500	570	605	533	3780	3870	3136	17.88	18.5	17.72	112.86	113.82	107.95	18.0333	111.543	2.62887	0	0	STC	Sugar carrier protein C [Glycine soja]	-	-	-	-	GO:0016021//integral component of membrane	-	GO:0055085//transmembrane transport
Glyma.07G202300	31	34	28	2424	2337	2066	0.91	0.97	0.87	67.6	64.2	66.42	0.916667	66.0733	6.17153	0	0	IFS2	isoflavone synthase 1 precursor [Glycine max]	Metabolism;Metabolism	Global and overview maps;Biosynthesis of other secondary metabolites	ko01110//Biosynthesis of secondary metabolites;ko00943//Isoflavonoid biosynthesis	K13257;K13257	-	GO:0005506//iron ion binding;GO:0016705//oxidoreductase activity, acting on paired donors, with incorporation or reduction of molecular oxygen;GO:0020037//heme binding	GO:0055114//oxidation-reduction process
Glyma.07G243500	2347	2319	2031	32254	33014	27807	165.23	159.09	151.5	2160.39	2178.23	2147.24	158.607	2161.95	3.76881	0	0	-	stress-induced protein SAM22 [Glycine max]	-	-	-	-	-	-	GO:0006952//defense response;GO:0006952//defense response;GO:0006952//defense response;GO:0009607//response to biotic stimulus;GO:0009607//response to biotic stimulus;GO:0009607//response to biotic stimulus
Glyma.07G260300	72286	74518	66975	25057	24945	20724	3005.92	3019.7	2951.12	991.42	972.22	945.1	2992.25	969.58	-1.6258	0	0	PER42	peroxidase precursor [Glycine max]	Metabolism;Metabolism;Metabolism	Global and overview maps;Global and overview maps;Biosynthesis of other secondary metabolites	ko01100//Metabolic pathways;ko01110//Biosynthesis of secondary metabolites;ko00940//Phenylpropanoid biosynthesis	K00430;K00430;K00430	-	GO:0004601//peroxidase activity;GO:0004601//peroxidase activity;GO:0004601//peroxidase activity;GO:0004601//peroxidase activity;GO:0020037//heme binding;GO:0020037//heme binding;GO:0020037//heme binding;GO:0020037//heme binding	GO:0006979//response to oxidative stress;GO:0006979//response to oxidative stress;GO:0006979//response to oxidative stress;GO:0006979//response to oxidative stress;GO:0055114//oxidation-reduction process;GO:0055114//oxidation-reduction process;GO:0055114//oxidation-reduction process;GO:0055114//oxidation-reduction process
Glyma.08G021900	1820	1862	1693	5204	5505	4470	57.62	57.45	56.8	156.79	163.38	155.27	57.29	158.48	1.46795	0	0	WRKY41	PREDICTED: probable WRKY transcription factor 41 [Glycine max]	-	-	-	-	-	GO:0003700//transcription factor activity, sequence-specific DNA binding;GO:0043565//sequence-specific DNA binding	GO:0006355//regulation of transcription, DNA-templated
Glyma.08G043800	4713	4741	4615	1220	1202	1028	199.16	195.23	206.66	49.06	47.61	47.66	200.35	48.11	-2.05811	0	0	-	PREDICTED: 21 kDa protein-like [Glycine max]	-	-	-	-	-	GO:0004857//enzyme inhibitor activity	-
Glyma.08G059700	1003	1065	982	3559	3666	3020	33.94	35.12	35.21	114.6	116.28	112.11	34.7567	114.33	1.71784	0	0	STC	PREDICTED: sugar carrier protein C-like [Glycine max]	-	-	-	-	GO:0016021//integral component of membrane	GO:0022857//transmembrane transporter activity	GO:0055085//transmembrane transport
Glyma.08G071300	5788	6173	5731	14435	14764	12583	167.13	173.7	175.36	396.63	399.61	398.61	172.063	398.283	1.21086	0	0	EXL2	PREDICTED: protein EXORDIUM-like 2 [Glycine max]	-	-	-	-	-	-	-
Glyma.08G094600	5779	5900	5545	2710	2686	2306	193.77	192.78	197.03	86.47	84.42	84.82	194.527	85.2367	-1.19042	0	0	POPTR_0012s05040g	PREDICTED: L-Ala-D/L-amino acid epimerase isoform X1 [Glycine max]	-	-	-	-	-	GO:0003824//catalytic activity	GO:0008152//metabolic process
Glyma.08G109400	268	282	232	4036	4090	3496	5.03	5.17	4.62	72.13	72	72.03	4.94	72.0533	3.86648	0	0	CHS1	PREDICTED: chalcone synthase 1 [Glycine max]	Metabolism;Metabolism;Organismal Systems;Metabolism	Global and overview maps;Global and overview maps;Environmental adaptation;Biosynthesis of other secondary metabolites	ko01100//Metabolic pathways;ko01110//Biosynthesis of secondary metabolites;ko04712//Circadian rhythm - plant;ko00941//Flavonoid biosynthesis	K00660;K00660;K00660;K00660	-	GO:0016747//transferase activity, transferring acyl groups other than amino-acyl groups	GO:0008610//lipid biosynthetic process
Glyma.08G109500	238	278	226	1826	1878	1617	8.97	10.21	9.03	65.58	66.46	66.97	9.40333	66.3367	2.81856	0	0	CHS1	PREDICTED: chalcone synthase 1 [Glycine max]	Metabolism;Metabolism;Organismal Systems;Metabolism	Global and overview maps;Global and overview maps;Environmental adaptation;Biosynthesis of other secondary metabolites	ko01100//Metabolic pathways;ko01110//Biosynthesis of secondary metabolites;ko04712//Circadian rhythm - plant;ko00941//Flavonoid biosynthesis	K00660;K00660;K00660;K00660	-	GO:0016747//transferase activity, transferring acyl groups other than amino-acyl groups	GO:0008610//lipid biosynthetic process
Glyma.08G110500	88	107	100	2562	2619	2230	3.92	4.61	4.7	108.1	108.86	108.47	4.41	108.477	4.62046	0	0	CHS5	PREDICTED: chalcone synthase 5-like [Glycine max]	Metabolism;Metabolism;Organismal Systems;Metabolism	Global and overview maps;Global and overview maps;Environmental adaptation;Biosynthesis of other secondary metabolites	ko01100//Metabolic pathways;ko01110//Biosynthesis of secondary metabolites;ko04712//Circadian rhythm - plant;ko00941//Flavonoid biosynthesis	K00660;K00660;K00660;K00660	-	GO:0016747//transferase activity, transferring acyl groups other than amino-acyl groups	GO:0008610//lipid biosynthetic process
Glyma.08G200100	116981	120018	111105	47490	48580	41256	6568.99	6567.5	6611.45	2537.66	2557.12	2541.61	6582.65	2545.46	-1.37074	0	0	VSPB	stem 31 kDa glycoprotein precursor [Glycine max]	-	-	-	-	-	GO:0003993//acid phosphatase activity;GO:0003993//acid phosphatase activity	-
Glyma.08G201300	2863	2973	2752	7031	7304	6177	35.34	35.76	36	82.56	84.52	83.62	35.7	83.5667	1.227	0	0	ABCG36	PREDICTED: ABC transporter G family member 36-like [Glycine max]	-	-	-	-	GO:0016020//membrane;GO:0016020//membrane	GO:0005524//ATP binding;GO:0005524//ATP binding;GO:0016887//ATPase activity;GO:0016887//ATPase activity	-
Glyma.08G254500	1010	987	961	3597	3684	3082	28.83	27.48	29.08	97.76	98.63	96.58	28.4633	97.6567	1.77861	0	0	At3g02360	PREDICTED: 6-phosphogluconate dehydrogenase, decarboxylating 3 [Glycine max]	Metabolism;Metabolism;Metabolism;Metabolism;Metabolism	Global and overview maps;Global and overview maps;Global and overview maps;Metabolism of other amino acids;Carbohydrate metabolism	ko01100//Metabolic pathways;ko01110//Biosynthesis of secondary metabolites;ko01200//Carbon metabolism;ko00480//Glutathione metabolism;ko00030//Pentose phosphate pathway	K00033;K00033;K00033;K00033;K00033	-	GO:0004616//phosphogluconate dehydrogenase (decarboxylating) activity;GO:0050661//NADP binding	GO:0006098//pentose-phosphate shunt;GO:0055114//oxidation-reduction process
Glyma.08G264800	384	363	344	2464	2624	2132	11.09	10.66	10.51	63.08	65.87	61.29	10.7533	63.4133	2.56	0	0	ctps	PREDICTED: CTP synthase-like isoform X1 [Glycine max]	Metabolism;Metabolism	Global and overview maps;Nucleotide metabolism	ko01100//Metabolic pathways;ko00240//Pyrimidine metabolism	K01937;K01937	-	GO:0003883//CTP synthase activity;GO:0003883//CTP synthase activity;GO:0003883//CTP synthase activity;GO:0003883//CTP synthase activity;GO:0016787//hydrolase activity;GO:0016787//hydrolase activity;GO:0016787//hydrolase activity;GO:0016787//hydrolase activity	GO:0006221//pyrimidine nucleotide biosynthetic process;GO:0006221//pyrimidine nucleotide biosynthetic process;GO:0006221//pyrimidine nucleotide biosynthetic process;GO:0006221//pyrimidine nucleotide biosynthetic process;GO:0006541//glutamine metabolic process;GO:0006541//glutamine metabolic process;GO:0006541//glutamine metabolic process;GO:0006541//glutamine metabolic process
Glyma.08G274400	7229	7585	6874	3725	3693	3132	225.14	230.21	226.87	110.41	107.81	107.03	227.407	108.417	-1.06869	0	0	-	PREDICTED: serine hydroxymethyltransferase 3 isoform X1 [Glycine max]	Metabolism;Metabolism;Metabolism;Metabolism;Metabolism;Metabolism;Metabolism;Metabolism	Global and overview maps;Global and overview maps;Global and overview maps;Global and overview maps;Carbohydrate metabolism;Amino acid metabolism;Metabolism of other amino acids;Metabolism of cofactors and vitamins	ko01100//Metabolic pathways;ko01110//Biosynthesis of secondary metabolites;ko01200//Carbon metabolism;ko01230//Biosynthesis of amino acids;ko00630//Glyoxylate and dicarboxylate metabolism;ko00260//Glycine, serine and threonine metabolism;ko00460//Cyanoamino acid metabolism;ko00670//One carbon pool by folate	K00600;K00600;K00600;K00600;K00600;K00600;K00600;K00600	-	GO:0016740//transferase activity;GO:0016740//transferase activity	-
Glyma.08G283700	7856	8370	7453	3912	4012	3261	102.69	106.64	103.36	48.65	49.14	46.78	104.23	48.19	-1.11296	0	0	R1	PREDICTED: alpha-glucan water dikinase, chloroplastic isoform X1 [Glycine max]	-	-	-	-	-	GO:0005524//ATP binding;GO:0005524//ATP binding;GO:0016301//kinase activity;GO:0016301//kinase activity	GO:0016310//phosphorylation;GO:0016310//phosphorylation
Glyma.08G302600	3767	3889	3591	899	895	771	122.81	123.52	123.74	27.88	27.18	27.44	123.357	27.5	-2.16533	0	0	AGT1	PREDICTED: enzymatic resistance protein isoform X1 [Glycine max]	Metabolism;Metabolism;Metabolism;Cellular Processes;Metabolism;Metabolism;Metabolism	Global and overview maps;Global and overview maps;Global and overview maps;Transport and catabolism;Carbohydrate metabolism;Amino acid metabolism;Amino acid metabolism	ko01100//Metabolic pathways;ko01110//Biosynthesis of secondary metabolites;ko01200//Carbon metabolism;ko04146//Peroxisome;ko00630//Glyoxylate and dicarboxylate metabolism;ko00260//Glycine, serine and threonine metabolism;ko00250//Alanine, aspartate and glutamate metabolism	K00830;K00830;K00830;K00830;K00830;K00830;K00830	-	-	-
Glyma.08G303800	595	589	618	3756	3872	3384	18.04	17.34	19.78	107.98	109.69	112.29	18.3867	109.987	2.5806	0	0	PAO2	PREDICTED: probable polyamine oxidase 2 isoform X2 [Glycine max]	Metabolism;Metabolism	Amino acid metabolism;Metabolism of other amino acids	ko00330//Arginine and proline metabolism;ko00410//beta-Alanine metabolism	K17839;K17839	-	-	-
Glyma.08G321100	7723	7813	7200	3032	3218	2808	264.16	260.42	260.97	98.69	103.18	105.37	261.85	102.413	-1.35434	0	0	ASPG2	PREDICTED: protein ASPARTIC PROTEASE IN GUARD CELL 2 [Glycine max]	-	-	-	-	-	GO:0004190//aspartic-type endopeptidase activity	GO:0006508//proteolysis
Glyma.08G330700	140	133	115	2127	2257	1839	3.4	3.2	2.98	49.57	51.9	49.43	3.19333	50.3	3.97742	0	0	CSLE1	PREDICTED: cellulose synthase-like protein E1 [Glycine max]	-	-	-	-	GO:0016020//membrane;GO:0016020//membrane	GO:0016760//cellulose synthase (UDP-forming) activity;GO:0016760//cellulose synthase (UDP-forming) activity	GO:0030244//cellulose biosynthetic process;GO:0030244//cellulose biosynthetic process
Glyma.08G336800	810	777	737	6415	6414	5301	24	22.24	22.71	179.92	176.73	171.02	22.9833	175.89	2.93601	0	0	AAP7	PREDICTED: probable amino acid permease 7 [Glycine max]	-	-	-	-	-	-	-
Glyma.08G339600	510	513	420	2482	2422	2106	54.55	53.48	47.61	252.65	242.85	247.15	51.88	247.55	2.25447	0	0	-	unknown [Glycine max]	-	-	-	-	-	-	-
Glyma.08G342000	13865	14157	13124	5463	5489	4793	693.86	690.39	695.98	260.16	257.49	263.15	693.41	260.267	-1.41372	0	0	KTI3	Trypsin inhibitor A [Glycine soja]	-	-	-	-	-	GO:0004866//endopeptidase inhibitor activity	-
Glyma.08G342100	5551	5522	5097	2013	2014	1782	358.69	347.74	349.01	123.77	122	126.35	351.813	124.04	-1.504	0	0	KTI3	PREDICTED: kunitz-type trypsin inhibitor KTI1-like [Glycine max]	-	-	-	-	-	GO:0004866//endopeptidase inhibitor activity	-
Glyma.08G361200	7147	7202	6692	3310	3357	2874	223.81	219.77	222.07	98.63	98.54	98.74	221.883	98.6367	-1.16961	0	0	INT1	PREDICTED: inositol transporter 1 [Glycine max]	-	-	-	-	GO:0016021//integral component of membrane	GO:0022857//transmembrane transporter activity	GO:0055085//transmembrane transport
Glyma.09G000600	5833	6076	5436	1870	1909	1570	197.54	200.71	195.1	60.08	60.52	58.18	197.783	59.5933	-1.7307	0	0	ZEP	PREDICTED: zeaxanthin epoxidase, chloroplastic-like isoform X2 [Glycine max]	Metabolism;Metabolism;Metabolism	Global and overview maps;Global and overview maps;Metabolism of terpenoids and polyketides	ko01100//Metabolic pathways;ko01110//Biosynthesis of secondary metabolites;ko00906//Carotenoid biosynthesis	K09838;K09838;K09838	-	GO:0071949//FAD binding;GO:0071949//FAD binding;GO:0071949//FAD binding;GO:0071949//FAD binding;GO:0071949//FAD binding;GO:0071949//FAD binding	-
Glyma.09G040500	186	182	160	3482	3530	3138	12.19	11.63	11.12	217.24	216.94	225.71	11.6467	219.963	4.23927	0	0	PR10-1	pathogenesis-related protein 10 [Glycine max]	-	-	-	-	-	-	GO:0006952//defense response;GO:0009607//response to biotic stimulus
Glyma.09G040600	2445	2379	2189	6530	6348	5731	164.58	156.05	156.14	418.28	400.54	423.23	158.923	414.017	1.38136	0	0	LLR18B	Protein LlR18B [Glycine soja]	-	-	-	-	-	-	GO:0006952//defense response;GO:0009607//response to biotic stimulus
Glyma.09G069800	10102	10462	9532	2686	2822	2417	428.14	432.63	428.65	108.11	112.09	112.36	429.807	110.853	-1.95504	0	0	At3g45310	PREDICTED: thiol protease aleurain-like [Glycine max]	-	-	-	-	-	GO:0008234//cysteine-type peptidase activity;GO:0008234//cysteine-type peptidase activity	GO:0006508//proteolysis;GO:0006508//proteolysis
Glyma.09G153900	87	62	71	2346	2358	1868	2.95	2.05	2.55	75.62	74.87	69.42	2.51667	73.3033	4.86429	0	0	ENO1	PREDICTED: enolase [Glycine max]	Metabolism;Metabolism;Metabolism;Metabolism;Metabolism;Genetic Information Processing	Global and overview maps;Global and overview maps;Global and overview maps;Global and overview maps;Carbohydrate metabolism;Folding, sorting and degradation	ko01100//Metabolic pathways;ko01110//Biosynthesis of secondary metabolites;ko01200//Carbon metabolism;ko01230//Biosynthesis of amino acids;ko00010//Glycolysis / Gluconeogenesis;ko03018//RNA degradation	K01689;K01689;K01689;K01689;K01689;K01689	GO:0000015//phosphopyruvate hydratase complex	GO:0000287//magnesium ion binding;GO:0004634//phosphopyruvate hydratase activity	GO:0006096//glycolytic process
Glyma.09G178100	10809	11386	9999	2880	3095	2491	362.78	376.92	358.25	93.84	97.37	90.62	365.983	93.9433	-1.96192	0	0	BGLU44	PREDICTED: beta-glucosidase 44 [Glycine max]	Metabolism;Metabolism;Metabolism;Metabolism;Metabolism	Global and overview maps;Global and overview maps;Biosynthesis of other secondary metabolites;Carbohydrate metabolism;Metabolism of other amino acids	ko01100//Metabolic pathways;ko01110//Biosynthesis of secondary metabolites;ko00940//Phenylpropanoid biosynthesis;ko00500//Starch and sucrose metabolism;ko00460//Cyanoamino acid metabolism	K05350;K05350;K05350;K05350;K05350	-	GO:0004553//hydrolase activity, hydrolyzing O-glycosyl compounds;GO:0004553//hydrolase activity, hydrolyzing O-glycosyl compounds;GO:0004553//hydrolase activity, hydrolyzing O-glycosyl compounds	GO:0005975//carbohydrate metabolic process;GO:0005975//carbohydrate metabolic process;GO:0005975//carbohydrate metabolic process
Glyma.09G198900	992	1004	881	3480	3400	2978	63.71	62.84	59.96	212.69	204.69	209.83	62.17	209.07	1.7497	0	0	DIR19	PREDICTED: dirigent protein 19-like [Glycine max]	-	-	-	-	-	-	-
Glyma.09G248600	1029	1050	1015	4856	4897	4003	38.73	38.86	40.79	179.42	178.45	170.39	39.46	176.087	2.15782	0	0	CRT3	PREDICTED: calreticulin-3 [Glycine max]	Genetic Information Processing;Cellular Processes	Folding, sorting and degradation;Transport and catabolism	ko04141//Protein processing in endoplasmic reticulum;ko04145//Phagosome	K08057;K08057	GO:0005783//endoplasmic reticulum;GO:0005783//endoplasmic reticulum	GO:0005509//calcium ion binding;GO:0005509//calcium ion binding;GO:0051082//unfolded protein binding;GO:0051082//unfolded protein binding	GO:0006457//protein folding;GO:0006457//protein folding
Glyma.09G258000	162	163	149	3721	3602	2995	6.23	6.09	6.19	137.4	129.47	128.08	6.17	131.65	4.41529	0	0	CAS1	PREDICTED: bifunctional L-3-cyanoalanine synthase/cysteine synthase 1, mitochondrial [Glycine max]	Metabolism;Metabolism;Metabolism;Metabolism;Metabolism;Metabolism;Metabolism	Global and overview maps;Global and overview maps;Global and overview maps;Global and overview maps;Amino acid metabolism;Metabolism of other amino acids;Energy metabolism	ko01100//Metabolic pathways;ko01110//Biosynthesis of secondary metabolites;ko01200//Carbon metabolism;ko01230//Biosynthesis of amino acids;ko00270//Cysteine and methionine metabolism;ko00460//Cyanoamino acid metabolism;ko00920//Sulfur metabolism	K13034;K13034;K13034;K13034;K13034;K13034;K13034	GO:0005739//mitochondrion;GO:0005739//mitochondrion	GO:0004124//cysteine synthase activity;GO:0004124//cysteine synthase activity;GO:0050017//L-3-cyanoalanine synthase activity;GO:0050017//L-3-cyanoalanine synthase activity	GO:0019499//cyanide metabolic process;GO:0019499//cyanide metabolic process
Glyma.09G272100	492	525	430	3601	3683	3172	10.8	11.22	10	75.14	75.72	76.31	10.6733	75.7233	2.82673	0	0	RLP12	PREDICTED: LRR receptor-like serine/threonine-protein kinase ERL2 [Glycine max]	-	-	-	-	-	GO:0005515//protein binding	-
Glyma.09G277800	51	63	66	3276	3288	2706	2.47	2.98	3.39	151.2	149.49	143.99	2.94667	148.227	5.65258	0	0	PNC1	PREDICTED: cationic peroxidase 1-like [Glycine max]	Metabolism;Metabolism;Metabolism	Global and overview maps;Global and overview maps;Biosynthesis of other secondary metabolites	ko01100//Metabolic pathways;ko01110//Biosynthesis of secondary metabolites;ko00940//Phenylpropanoid biosynthesis	K00430;K00430;K00430	-	GO:0004601//peroxidase activity;GO:0020037//heme binding	GO:0006979//response to oxidative stress;GO:0055114//oxidation-reduction process
Glyma.09G281900	119	89	95	1587	1550	1355	4.97	3.61	4.21	63.09	60.7	62.1	4.26333	61.9633	3.86136	0	0	-	Isoliquiritigenin 2'-O-methyltransferase [Glycine soja]	Metabolism;Metabolism;Metabolism	Global and overview maps;Global and overview maps;Biosynthesis of other secondary metabolites	ko01100//Metabolic pathways;ko01110//Biosynthesis of secondary metabolites;ko00940//Phenylpropanoid biosynthesis	K13066;K13066;K13066	-	GO:0008171//O-methyltransferase activity;GO:0046983//protein dimerization activity	-
Glyma.10G016500	110	110	82	1522	1552	1404	4.14	4.03	3.27	54.51	54.75	57.97	3.81333	55.7433	3.86967	0	0	RAP2-3	Ethylene-responsive transcription factor RAP2-3 [Glycine soja]	-	-	-	-	-	GO:0003700//transcription factor activity, sequence-specific DNA binding	GO:0006355//regulation of transcription, DNA-templated
Glyma.10G017600	1118	1109	1028	3847	3908	3345	92.93	89.83	90.55	304.29	304.49	305.03	91.1033	304.603	1.74136	0	0	ARG2	Indole-3-acetic acid-induced protein ARG2 [Cajanus cajan]	-	-	-	-	-	-	GO:0006950//response to stress
Glyma.10G019000	4611	4709	4500	11576	12000	10109	46.66	46.35	48.23	110.19	112.47	111.18	47.08	111.28	1.24101	0	0	ABCC4	PREDICTED: ABC transporter C family member 4-like [Glycine max]	-	-	-	-	GO:0016021//integral component of membrane;GO:0016021//integral component of membrane	GO:0005524//ATP binding;GO:0005524//ATP binding;GO:0016887//ATPase activity;GO:0016887//ATPase activity;GO:0042626//ATPase activity, coupled to transmembrane movement of substances;GO:0042626//ATPase activity, coupled to transmembrane movement of substances	GO:0006810//transport;GO:0006810//transport;GO:0055085//transmembrane transport;GO:0055085//transmembrane transport
Glyma.10G147700	970	979	971	4426	4450	4064	68.13	67.01	72.27	295.83	292.99	313.17	69.1367	300.663	2.12063	0	0	At3g01520	Universal stress protein A-like protein [Glycine soja]	-	-	-	-	-	-	GO:0006950//response to stress
Glyma.10G152200	403	407	381	3030	3090	2648	7.19	7.08	7.21	51.48	51.71	51.87	7.16	51.6867	2.85176	0	0	RBOHB	PREDICTED: LOW QUALITY PROTEIN: respiratory burst oxidase homolog protein B-like [Glycine max]	Organismal Systems;Environmental Information Processing	Environmental adaptation;Signal transduction	ko04626//Plant-pathogen interaction;ko04016//MAPK signaling pathway - plant	K13447;K13447	-	GO:0004601//peroxidase activity;GO:0016174//NAD(P)H oxidase activity;GO:0016491//oxidoreductase activity;GO:0050664//oxidoreductase activity, acting on NAD(P)H, oxygen as acceptor	GO:0055114//oxidation-reduction process
Glyma.10G166000	1041	1079	1047	4908	5047	4199	40.43	40.83	42.97	179.82	183.38	178.06	41.41	180.42	2.12331	0	0	THA1	L-allo-threonine aldolase [Glycine soja]	Metabolism;Metabolism;Metabolism;Metabolism	Global and overview maps;Global and overview maps;Global and overview maps;Amino acid metabolism	ko01100//Metabolic pathways;ko01110//Biosynthesis of secondary metabolites;ko01230//Biosynthesis of amino acids;ko00260//Glycine, serine and threonine metabolism	K01620;K01620;K01620;K01620	-	GO:0030170//pyridoxal phosphate binding;GO:0030170//pyridoxal phosphate binding;GO:0030170//pyridoxal phosphate binding;GO:0030170//pyridoxal phosphate binding;GO:0030170//pyridoxal phosphate binding;GO:0030170//pyridoxal phosphate binding	GO:0009058//biosynthetic process;GO:0009058//biosynthetic process;GO:0009058//biosynthetic process;GO:0009058//biosynthetic process;GO:0009058//biosynthetic process;GO:0009058//biosynthetic process
Glyma.10G183900	975	1026	960	4576	4781	3995	25.81	26.47	26.93	115.28	118.64	116.02	26.4033	116.647	2.14335	0	0	NPF5.2	PREDICTED: NRT1-3 protein isoform X1 [Glycine max]	-	-	-	-	GO:0016020//membrane	GO:0005215//transporter activity	GO:0006810//transport
Glyma.10G192900	436	465	406	2337	2306	1979	29.44	30.6	29.05	150.18	145.97	146.62	29.6967	147.59	2.31322	0	0	-	glutathione S-transferase GST 15 [Glycine max]	Metabolism	Metabolism of other amino acids	ko00480//Glutathione metabolism	K00799	-	GO:0005515//protein binding	-
Glyma.10G223500	3626	3754	3451	1216	1219	1009	55.27	55.46	55.23	17.41	17.48	16.73	55.32	17.2067	-1.68483	0	0	CESA6	PREDICTED: cellulose synthase A catalytic subunit 2 [UDP-forming]-like isoform X1 [Glycine max]	-	-	-	-	-	-	-
Glyma.11G011500	566	601	461	6546	6730	5789	20.49	21.21	17.69	225.57	228.43	229.97	19.7967	227.99	3.52564	0	0	CHS	Chalcone synthase [Glycine soja]	Metabolism;Metabolism;Organismal Systems;Metabolism	Global and overview maps;Global and overview maps;Environmental adaptation;Biosynthesis of other secondary metabolites	ko01100//Metabolic pathways;ko01110//Biosynthesis of secondary metabolites;ko04712//Circadian rhythm - plant;ko00941//Flavonoid biosynthesis	K00660;K00660;K00660;K00660	-	GO:0016747//transferase activity, transferring acyl groups other than amino-acyl groups;GO:0016747//transferase activity, transferring acyl groups other than amino-acyl groups	GO:0008610//lipid biosynthetic process;GO:0008610//lipid biosynthetic process
Glyma.11G048300	791	811	765	4542	4485	3755	12.7	12.57	12.75	67.98	65.4	64.37	12.6733	65.9167	2.37885	0	0	ACA2	PREDICTED: calcium-transporting ATPase 2, plasma membrane-type-like [Glycine max]	-	-	-	-	-	GO:0000166//nucleotide binding;GO:0000166//nucleotide binding;GO:0000166//nucleotide binding;GO:0005516//calmodulin binding;GO:0005516//calmodulin binding;GO:0046872//metal ion binding;GO:0046872//metal ion binding;GO:0046872//metal ion binding	-
Glyma.11G051800	773	826	709	3505	3510	2841	27.64	28.78	26.87	119.26	117.65	111.45	27.7633	116.12	2.06436	0	0	CYP81E8	PREDICTED: cytochrome P450 81E8 [Glycine max]	-	-	-	-	-	GO:0005506//iron ion binding;GO:0016705//oxidoreductase activity, acting on paired donors, with incorporation or reduction of molecular oxygen;GO:0020037//heme binding	GO:0055114//oxidation-reduction process
Glyma.11G070500	47	42	67	2297	2275	1951	1.94	1.69	2.93	90.26	88.07	88.42	2.18667	88.9167	5.34565	0	0	IFR	isoflavone reductase-like [Glycine max]	-	-	-	-	-	-	-
Glyma.11G119500	1774	1815	1751	7389	7474	6338	54.07	53.91	56.56	214.33	213.55	211.95	54.8467	213.277	1.95925	0	0	PLT5	Polyol transporter 5 [Glycine soja]	-	-	-	-	GO:0016021//integral component of membrane;GO:0016021//integral component of membrane	GO:0022857//transmembrane transporter activity;GO:0022857//transmembrane transporter activity	GO:0055085//transmembrane transport;GO:0055085//transmembrane transport
Glyma.11G121800	76	85	74	2193	2339	1919	4.74	5.16	4.89	130.05	136.64	131.2	4.93	132.63	4.74968	0	0	MHB1	PREDICTED: non-symbiotic hemoglobin 1 [Glycine max]	-	-	-	-	-	GO:0019825//oxygen binding;GO:0020037//heme binding	-
Glyma.11G122700	6355	6591	6267	2781	2858	2417	199.1	201.23	208.07	82.91	83.93	83.08	202.8	83.3067	-1.28355	0	0	CYP74A	hydroperoxide lyase [Glycine max]	Metabolism;Metabolism;Metabolism	Global and overview maps;Global and overview maps;Lipid metabolism	ko01100//Metabolic pathways;ko01110//Biosynthesis of secondary metabolites;ko00592//alpha-Linolenic acid metabolism	K01723;K01723;K01723	-	GO:0005506//iron ion binding;GO:0016705//oxidoreductase activity, acting on paired donors, with incorporation or reduction of molecular oxygen;GO:0020037//heme binding	GO:0055114//oxidation-reduction process
Glyma.11G130200	2874	2989	2666	794	836	760	59.16	59.95	58.15	15.55	16.13	17.16	59.0867	16.28	-1.85973	0	0	LOX2.1	PREDICTED: linoleate 13S-lipoxygenase 2-1, chloroplastic-like [Glycine max]	Metabolism;Metabolism;Metabolism;Metabolism	Global and overview maps;Global and overview maps;Lipid metabolism;Lipid metabolism	ko01100//Metabolic pathways;ko01110//Biosynthesis of secondary metabolites;ko00592//alpha-Linolenic acid metabolism;ko00591//Linoleic acid metabolism	K00454;K00454;K00454;K00454	-	GO:0005515//protein binding;GO:0016702//oxidoreductase activity, acting on single donors with incorporation of molecular oxygen, incorporation of two atoms of oxygen;GO:0046872//metal ion binding	GO:0055114//oxidation-reduction process
Glyma.11G164700	5984	6034	5614	1448	1480	1231	256.41	251.48	254.59	58.96	59.45	57.83	254.16	58.7467	-2.11316	0	0	CCR1	PREDICTED: cinnamoyl-CoA reductase 1 isoform X1 [Glycine max]	-	-	-	-	-	GO:0003824//catalytic activity;GO:0003824//catalytic activity;GO:0050662//coenzyme binding;GO:0050662//coenzyme binding	-
Glyma.11G194600	1247	1387	1213	4468	4533	3988	55.41	60.06	57.11	188.91	188.8	194.4	57.5267	190.703	1.72903	0	0	HIPP26	Copper-transporting ATPase 2 [Glycine soja]	-	-	-	-	-	GO:0046872//metal ion binding	GO:0030001//metal ion transport
Glyma.12G037400	5718	5880	5393	2419	2300	1998	211.04	211.48	210.95	84.96	79.57	80.9	211.157	81.81	-1.36796	0	0	-	PREDICTED: fructose-bisphosphate aldolase 1, chloroplastic [Glycine max]	Metabolism;Metabolism;Metabolism;Metabolism;Metabolism;Metabolism;Metabolism;Metabolism	Global and overview maps;Global and overview maps;Global and overview maps;Global and overview maps;Carbohydrate metabolism;Energy metabolism;Carbohydrate metabolism;Carbohydrate metabolism	ko01100//Metabolic pathways;ko01110//Biosynthesis of secondary metabolites;ko01200//Carbon metabolism;ko01230//Biosynthesis of amino acids;ko00010//Glycolysis / Gluconeogenesis;ko00710//Carbon fixation in photosynthetic organisms;ko00051//Fructose and mannose metabolism;ko00030//Pentose phosphate pathway	K01623;K01623;K01623;K01623;K01623;K01623;K01623;K01623	-	GO:0004332//fructose-bisphosphate aldolase activity	GO:0006096//glycolytic process
Glyma.12G122900	7189	7610	6749	3403	3407	3001	219.93	226.93	219.2	98.8	97.8	100.72	222.02	99.1067	-1.16364	0	0	PGAAIR	PREDICTED: ketol-acid reductoisomerase, chloroplastic [Glycine max]	Metabolism;Metabolism;Metabolism;Metabolism;Metabolism;Metabolism	Global and overview maps;Global and overview maps;Global and overview maps;Global and overview maps;Metabolism of cofactors and vitamins;Amino acid metabolism	ko01100//Metabolic pathways;ko01110//Biosynthesis of secondary metabolites;ko01230//Biosynthesis of amino acids;ko01210//2-Oxocarboxylic acid metabolism;ko00770//Pantothenate and CoA biosynthesis;ko00290//Valine, leucine and isoleucine biosynthesis	K00053;K00053;K00053;K00053;K00053;K00053	-	GO:0004455//ketol-acid reductoisomerase activity;GO:0004455//ketol-acid reductoisomerase activity;GO:0016491//oxidoreductase activity;GO:0016491//oxidoreductase activity	GO:0009082//branched-chain amino acid biosynthetic process;GO:0009082//branched-chain amino acid biosynthetic process;GO:0055114//oxidation-reduction process;GO:0055114//oxidation-reduction process
Glyma.12G217300	178779	181175	169480	64893	65325	56431	8832.44	8722.95	8873.66	3050.9	3025.38	3058.8	8809.68	3045.03	-1.53264	0	0	-	sali5-4a protein precursor [Glycine max]	-	-	-	-	-	-	-
Glyma.12G217400	10563	10556	9925	4860	4848	4265	474.43	461.78	472.09	207.98	204.12	210.42	469.433	207.507	-1.17776	0	0	-	Embryonic abundant protein USP92 [Glycine soja]	-	-	-	-	-	-	-
Glyma.13G030300	763	765	692	4679	4764	3961	16.42	16.05	15.84	95.87	96.22	93.57	16.1033	95.22	2.56391	0	0	LOX2.1	PREDICTED: linoleate 13S-lipoxygenase 2-1, chloroplastic [Glycine max]	Metabolism;Metabolism;Metabolism;Metabolism	Global and overview maps;Global and overview maps;Lipid metabolism;Lipid metabolism	ko01100//Metabolic pathways;ko01110//Biosynthesis of secondary metabolites;ko00592//alpha-Linolenic acid metabolism;ko00591//Linoleic acid metabolism	K00454;K00454;K00454;K00454	-	GO:0005515//protein binding;GO:0016702//oxidoreductase activity, acting on single donors with incorporation of molecular oxygen, incorporation of two atoms of oxygen;GO:0016702//oxidoreductase activity, acting on single donors with incorporation of molecular oxygen, incorporation of two atoms of oxygen;GO:0046872//metal ion binding;GO:0046872//metal ion binding	GO:0055114//oxidation-reduction process;GO:0055114//oxidation-reduction process
Glyma.13G068800	113	97	72	2218	2356	1989	3.44	2.88	2.33	64.34	67.32	66.51	2.88333	66.0567	4.51789	0	0	CYP82A3	cytochrome P450 82A3 [Glycine max]	-	-	-	-	-	GO:0005506//iron ion binding;GO:0016705//oxidoreductase activity, acting on paired donors, with incorporation or reduction of molecular oxygen;GO:0020037//heme binding	GO:0055114//oxidation-reduction process
Glyma.13G091100	6800	6877	6251	14765	14745	12453	245.45	241.85	239.1	507.26	499.04	493.28	242.133	499.86	1.04572	0	0	At4g28040	Auxin-induced protein 5NG4 [Glycine soja]	-	-	-	-	GO:0016020//membrane;GO:0016020//membrane;GO:0016020//membrane;GO:0016021//integral component of membrane;GO:0016021//integral component of membrane;GO:0016021//integral component of membrane	GO:0022857//transmembrane transporter activity;GO:0022857//transmembrane transporter activity;GO:0022857//transmembrane transporter activity	-
Glyma.13G103100	3752	3830	3525	13519	13632	11794	191.88	190.87	191.03	657.9	653.48	661.71	191.26	657.697	1.78189	0	0	XTH23	PREDICTED: probable xyloglucan endotransglucosylase/hydrolase protein 23 [Vigna angularis]	-	-	-	-	GO:0005618//cell wall;GO:0048046//apoplast	GO:0004553//hydrolase activity, hydrolyzing O-glycosyl compounds;GO:0016762//xyloglucan:xyloglucosyl transferase activity	GO:0005975//carbohydrate metabolic process;GO:0006073//cellular glucan metabolic process
Glyma.13G153100	466	497	450	2781	2739	2233	11.51	11.97	11.78	65.38	63.45	60.53	11.7533	63.12	2.42503	0	0	PAO4	PREDICTED: probable polyamine oxidase 4 [Glycine max]	Metabolism;Metabolism	Amino acid metabolism;Metabolism of other amino acids	ko00330//Arginine and proline metabolism;ko00410//beta-Alanine metabolism	K17839;K17839	-	-	-
Glyma.13G173500	3948	4038	3774	38890	38731	33231	117.5	117.11	119.02	1101.4	1080.5	1085.03	117.877	1088.98	3.20762	0	0	IFS2	cytochrome P450 monooxygenase CYP93C1v2p [Glycine max]	Metabolism;Metabolism	Global and overview maps;Biosynthesis of other secondary metabolites	ko01110//Biosynthesis of secondary metabolites;ko00943//Isoflavonoid biosynthesis	K13257;K13257	-	GO:0005506//iron ion binding;GO:0016705//oxidoreductase activity, acting on paired donors, with incorporation or reduction of molecular oxygen;GO:0020037//heme binding	GO:0055114//oxidation-reduction process
Glyma.13G231700	1248	1271	1086	3893	3928	3347	32.1	31.86	29.63	95.15	94.46	94	31.1967	94.5367	1.59948	0	0	PDC1	PREDICTED: pyruvate decarboxylase 1 isoform X1 [Glycine max]	Metabolism;Metabolism;Metabolism	Global and overview maps;Global and overview maps;Carbohydrate metabolism	ko01100//Metabolic pathways;ko01110//Biosynthesis of secondary metabolites;ko00010//Glycolysis / Gluconeogenesis	K01568;K01568;K01568	-	GO:0000287//magnesium ion binding;GO:0000287//magnesium ion binding;GO:0003824//catalytic activity;GO:0003824//catalytic activity;GO:0030976//thiamine pyrophosphate binding;GO:0030976//thiamine pyrophosphate binding	-
Glyma.13G265700	443	446	450	3346	3451	2980	11.39	11.38	12.56	82.83	84.37	85.01	11.7767	84.07	2.83566	0	0	LRR-RLK	PREDICTED: receptor-like protein kinase isoform X1 [Glycine max]	-	-	-	-	-	GO:0004672//protein kinase activity;GO:0004672//protein kinase activity;GO:0004672//protein kinase activity;GO:0004672//protein kinase activity;GO:0004672//protein kinase activity;GO:0004672//protein kinase activity	GO:0006468//protein phosphorylation;GO:0006468//protein phosphorylation;GO:0006468//protein phosphorylation;GO:0006468//protein phosphorylation;GO:0006468//protein phosphorylation;GO:0006468//protein phosphorylation
Glyma.13G266100	3047	3079	2871	10975	11418	9464	53.79	52.97	53.71	184.37	188.94	183.29	53.49	185.533	1.79434	0	0	LRR-RLK	receptor-like protein kinase 2-like precursor [Glycine max]	-	-	-	-	-	GO:0004672//protein kinase activity;GO:0005515//protein binding	GO:0006468//protein phosphorylation
Glyma.13G270100	17103	17885	16378	37884	38834	32789	535.58	545.77	543.49	1128.9	1139.91	1126.47	541.613	1131.76	1.06323	0	0	EP1	PREDICTED: epidermis-specific secreted glycoprotein EP1-like [Glycine max]	-	-	-	-	-	-	-
Glyma.13G279200	2088	2044	1898	7650	7847	6640	101.43	96.76	97.7	353.63	357.31	353.87	98.63	354.937	1.84746	0	0	TSJT1	PREDICTED: stem-specific protein TSJT1 [Glycine max]	-	-	-	-	-	-	-
Glyma.13G285300	2117	2255	2079	13495	13802	11650	71.4	74.12	74.31	433.14	436.37	431.09	73.2767	433.533	2.56472	0	0	CYP82A2	cytochrome P450 82A2 [Glycine max]	-	-	-	-	-	GO:0005506//iron ion binding;GO:0005506//iron ion binding;GO:0005506//iron ion binding;GO:0016705//oxidoreductase activity, acting on paired donors, with incorporation or reduction of molecular oxygen;GO:0016705//oxidoreductase activity, acting on paired donors, with incorporation or reduction of molecular oxygen;GO:0016705//oxidoreductase activity, acting on paired donors, with incorporation or …	GO:0055114//oxidation-reduction process;GO:0055114//oxidation-reduction process;GO:0055114//oxidation-reduction process
Glyma.13G321700	6241	6413	5650	2494	2623	2210	211.41	211.69	202.81	80.39	83.29	82.13	208.637	81.9367	-1.34841	0	0	SCPL51	PREDICTED: serine carboxypeptidase-like 51 [Glycine max]	-	-	-	-	-	GO:0004185//serine-type carboxypeptidase activity	GO:0006508//proteolysis
Glyma.13G322500	7816	8273	7316	1998	2119	1889	328.74	339.08	326.08	79.97	83.54	87.16	331.3	83.5567	-1.98731	0	0	XTH32	PREDICTED: xyloglucan endotransglucosylase/hydrolase protein 31-like [Vigna angularis]	-	-	-	-	GO:0005618//cell wall;GO:0048046//apoplast	GO:0004553//hydrolase activity, hydrolyzing O-glycosyl compounds;GO:0016762//xyloglucan:xyloglucosyl transferase activity	GO:0005975//carbohydrate metabolic process;GO:0006073//cellular glucan metabolic process
Glyma.13G347700	126683	130970	119801	47836	48836	40920	2355.86	2373.45	2360.88	846.52	851.3	834.87	2363.4	844.23	-1.48515	0	0	LOX1.5	lipoxygease L-4 [Glycine max]	Metabolism	Lipid metabolism	ko00591//Linoleic acid metabolism	K15718	-	GO:0005515//protein binding;GO:0016702//oxidoreductase activity, acting on single donors with incorporation of molecular oxygen, incorporation of two atoms of oxygen;GO:0046872//metal ion binding	GO:0055114//oxidation-reduction process
Glyma.13G347800	75713	79316	72293	25834	26391	22130	1522.6	1554.36	1540.6	494.38	497.48	488.24	1539.19	493.367	-1.64144	0	0	LOX1.5	lipoxygenase [Glycine max]	Metabolism	Lipid metabolism	ko00591//Linoleic acid metabolism	K15718	-	GO:0005515//protein binding;GO:0016702//oxidoreductase activity, acting on single donors with incorporation of molecular oxygen, incorporation of two atoms of oxygen;GO:0046872//metal ion binding	GO:0055114//oxidation-reduction process
Glyma.13G361900	5273	5594	4914	28842	29856	24637	71.39	73.6	70.22	370.08	377.55	364.82	71.7367	370.817	2.36992	0	0	PDR1	PREDICTED: pleiotropic drug resistance protein 1-like isoform X2 [Glycine max]	-	-	-	-	GO:0016020//membrane;GO:0016020//membrane;GO:0016020//membrane;GO:0016020//membrane	GO:0005524//ATP binding;GO:0005524//ATP binding;GO:0005524//ATP binding;GO:0005524//ATP binding;GO:0016887//ATPase activity;GO:0016887//ATPase activity;GO:0016887//ATPase activity;GO:0016887//ATPase activity	-
Glyma.14G031000	11459	11750	10864	5398	5528	4682	667.88	667.36	671	299.39	302.01	299.38	668.747	300.26	-1.15525	0	0	GSTF9	glutathione S-transferase GST 24 [Glycine max]	Metabolism	Metabolism of other amino acids	ko00480//Glutathione metabolism	K00799	-	GO:0005515//protein binding	-
Glyma.14G048900	89	81	86	1850	1831	1553	4.69	4.14	4.81	92.59	90.27	89.58	4.54667	90.8133	4.32002	0	0	ACO1	1-aminocyclopropane-1-carboxylate oxidase [Glycine soja]	Metabolism;Metabolism;Metabolism	Global and overview maps;Global and overview maps;Amino acid metabolism	ko01100//Metabolic pathways;ko01110//Biosynthesis of secondary metabolites;ko00270//Cysteine and methionine metabolism	K05933;K05933;K05933	-	GO:0016491//oxidoreductase activity	GO:0055114//oxidation-reduction process
Glyma.14G049200	182	212	188	3785	3680	3338	7.9	9.01	8.66	156.82	150.21	159.44	8.52333	155.49	4.18926	0	0	ACO1	PREDICTED: 1-aminocyclopropane-1-carboxylate oxidase [Glycine max]	Metabolism;Metabolism;Metabolism	Global and overview maps;Global and overview maps;Amino acid metabolism	ko01100//Metabolic pathways;ko01110//Biosynthesis of secondary metabolites;ko00270//Cysteine and methionine metabolism	K05933;K05933;K05933	-	GO:0016491//oxidoreductase activity	GO:0055114//oxidation-reduction process
Glyma.14G211000	1301	1352	1316	4501	4528	3833	42.92	43.46	46	141.29	140.01	138.72	44.1267	140.007	1.66577	0	0	IDH1	NADPH-specific isocitrate dehydrogenase, partial [Glycine max]	Metabolism;Metabolism;Metabolism;Metabolism;Metabolism;Cellular Processes;Metabolism;Metabolism	Global and overview maps;Global and overview maps;Global and overview maps;Global and overview maps;Metabolism of other amino acids;Transport and catabolism;Global and overview maps;Carbohydrate metabolism	ko01100//Metabolic pathways;ko01110//Biosynthesis of secondary metabolites;ko01200//Carbon metabolism;ko01230//Biosynthesis of amino acids;ko00480//Glutathione metabolism;ko04146//Peroxisome;ko01210//2-Oxocarboxylic acid metabolism;ko00020//Citrate cycle (TCA cycle)	K00031;K00031;K00031;K00031;K00031;K00031;K00031;K00031	-	GO:0004450//isocitrate dehydrogenase (NADP+) activity;GO:0016616//oxidoreductase activity, acting on the CH-OH group of donors, NAD or NADP as acceptor	GO:0006102//isocitrate metabolic process;GO:0055114//oxidation-reduction process
Glyma.14G216300	7259	7729	7021	3774	3727	3198	307.36	318.91	315.03	152.06	147.93	148.56	313.767	149.517	-1.06939	0	0	-	PREDICTED: cysteine proteinase 15A [Glycine max]	-	-	-	-	-	GO:0008234//cysteine-type peptidase activity	GO:0006508//proteolysis
Glyma.15G011900	2817	2853	2659	7346	7352	6103	36.74	36.27	36.76	91.19	89.9	87.35	36.59	89.48	1.29012	0	0	PDR1	PREDICTED: pleiotropic drug resistance protein 1-like [Glycine max]	-	-	-	-	GO:0016020//membrane	GO:0005524//ATP binding;GO:0016887//ATPase activity	-
Glyma.15G026400	143416	147798	135014	61237	62923	52848	3031.21	3044.14	3024	1231.64	1246.61	1225.62	3033.12	1234.62	-1.29673	0	0	LOX1.5	PREDICTED: linoleate 9S-lipoxygenase [Glycine max]	Metabolism	Lipid metabolism	ko00591//Linoleic acid metabolism	K15718	-	GO:0005515//protein binding;GO:0005515//protein binding;GO:0016702//oxidoreductase activity, acting on single donors with incorporation of molecular oxygen, incorporation of two atoms of oxygen;GO:0016702//oxidoreductase activity, acting on single donors with incorporation of molecular oxygen, incorporation of two atoms of oxygen;GO:0046872//metal ion binding;GO:0046872//metal ion binding	GO:0055114//oxidation-reduction process;GO:0055114//oxidation-reduction process
Glyma.15G026500	121107	125571	114774	51904	53176	44517	2449.56	2475.03	2460.04	999.01	1008.19	987.84	2461.54	998.347	-1.30195	0	0	LOX1.5	lipoxygenase L-5 [Glycine max]	Metabolism	Lipid metabolism	ko00591//Linoleic acid metabolism	K15718	-	GO:0005515//protein binding;GO:0016702//oxidoreductase activity, acting on single donors with incorporation of molecular oxygen, incorporation of two atoms of oxygen;GO:0046872//metal ion binding	GO:0055114//oxidation-reduction process
Glyma.15G052700	44	61	60	2311	2263	2019	2.19	2.96	3.16	109.36	105.49	110.15	2.77	108.333	5.28945	0	0	PNC2	PREDICTED: cationic peroxidase 2 [Glycine max]	Metabolism;Metabolism;Metabolism	Global and overview maps;Global and overview maps;Biosynthesis of other secondary metabolites	ko01100//Metabolic pathways;ko01110//Biosynthesis of secondary metabolites;ko00940//Phenylpropanoid biosynthesis	K00430;K00430;K00430	-	GO:0004601//peroxidase activity;GO:0020037//heme binding	GO:0006979//response to oxidative stress;GO:0055114//oxidation-reduction process
Glyma.15G054600	900	896	798	3313	3391	2754	45.51	44.15	42.76	159.42	160.73	152.78	44.14	157.643	1.83651	0	0	EXL2	PREDICTED: protein EXORDIUM-like 2 [Glycine max]	-	-	-	-	-	-	-
Glyma.15G072400	3126	3143	2750	9252	9235	7858	143.5	140.43	133.79	403.8	397.05	394.99	139.24	398.613	1.51742	0	0	TSJT1	PREDICTED: stem-specific protein TSJT1-like [Glycine max]	-	-	-	-	-	-	-
Glyma.15G128700	150	127	161	2190	2290	1883	6.46	5.33	7.34	89.69	92.38	88.91	6.37667	90.3267	3.82428	0	0	PER22	Peroxidase 22 [Glycine soja]	Metabolism;Metabolism;Metabolism	Global and overview maps;Global and overview maps;Biosynthesis of other secondary metabolites	ko01100//Metabolic pathways;ko01110//Biosynthesis of secondary metabolites;ko00940//Phenylpropanoid biosynthesis	K00430;K00430;K00430	-	GO:0004601//peroxidase activity;GO:0020037//heme binding	GO:0006979//response to oxidative stress;GO:0055114//oxidation-reduction process
Glyma.15G129200	584	683	609	3510	3624	3082	25.64	29.22	28.33	146.65	149.15	148.46	27.73	148.087	2.41692	0	0	PER54	PREDICTED: peroxidase A2-like [Glycine max]	Metabolism;Metabolism;Metabolism	Global and overview maps;Global and overview maps;Biosynthesis of other secondary metabolites	ko01100//Metabolic pathways;ko01110//Biosynthesis of secondary metabolites;ko00940//Phenylpropanoid biosynthesis	K00430;K00430;K00430	-	GO:0004601//peroxidase activity;GO:0020037//heme binding	GO:0006979//response to oxidative stress;GO:0055114//oxidation-reduction process
Glyma.15G177800	5384	5651	5094	2007	2029	1639	232.69	237.9	233.29	82.55	82.16	77.7	234.627	80.8033	-1.53788	0	0	At3g45310	PREDICTED: thiol protease aleurain-like [Glycine max]	-	-	-	-	-	GO:0008234//cysteine-type peptidase activity;GO:0008234//cysteine-type peptidase activity	GO:0006508//proteolysis;GO:0006508//proteolysis
Glyma.15G199600	25487	25841	24596	57223	58177	49853	1223.01	1208.36	1250.71	2612.97	2616.81	2624.49	1227.36	2618.09	1.09296	0	0	PRP2	PREDICTED: repetitive proline-rich cell wall protein 1-like [Glycine max]	-	-	-	-	-	-	-
Glyma.15G248200	701	730	682	7972	8233	6877	12.67	12.89	13.04	136.88	138.9	136.05	12.8667	137.277	3.41538	0	0	UBP15	PREDICTED: ubiquitin carboxyl-terminal hydrolase 15 isoform X1 [Glycine max]	-	-	-	-	-	-	-
Glyma.15G251500	2331	2465	2236	6639	6778	5582	141.76	146.09	144.1	384.21	386.39	372.43	143.983	381.01	1.40393	0	0	-	glutathione S-transferase [Glycine max]	Metabolism	Metabolism of other amino acids	ko00480//Glutathione metabolism	K00799	-	GO:0005515//protein binding	-
Glyma.16G008600	958	914	945	3634	3889	3138	30.56	28.41	31.95	110.32	116.29	109.83	30.3067	112.147	1.88768	0	0	CYP75B1	PREDICTED: flavonoid 3'-monooxygenase-like [Glycine max]	-	-	-	-	-	GO:0005506//iron ion binding;GO:0016705//oxidoreductase activity, acting on paired donors, with incorporation or reduction of molecular oxygen;GO:0020037//heme binding	GO:0055114//oxidation-reduction process
Glyma.16G012600	4146	4285	3776	15804	15764	13171	135.97	136.96	131.07	495.47	486.69	475.88	134.667	486.013	1.8516	0	0	EREBP1	PREDICTED: ethylene responsive protein isoform X1 [Glycine max]	-	-	-	-	-	GO:0003700//transcription factor activity, sequence-specific DNA binding;GO:0003700//transcription factor activity, sequence-specific DNA binding;GO:0003700//transcription factor activity, sequence-specific DNA binding;GO:0003700//transcription factor activity, sequence-specific DNA binding;GO:0003700//transcription factor activity, sequence-specific DNA binding	GO:0006355//regulation of transcription, DNA-templated;GO:0006355//regulation of transcription, DNA-templated;GO:0006355//regulation of transcription, DNA-templated;GO:0006355//regulation of transcription, DNA-templated;GO:0006355//regulation of transcription, DNA-templated
Glyma.16G021300	283	274	294	2224	2140	1905	18.73	17.69	20.54	140.17	132.94	138.44	18.9867	137.183	2.85305	0	0	CYTB5-E	Cytochrome b5 isoform 1 [Glycine soja]	-	-	-	-	-	-	-
Glyma.16G062600	241	223	241	2016	1951	1616	7.6	6.85	8.05	60.47	57.64	55.88	7.5	57.9967	2.95101	0	0	LHT1	PREDICTED: lysine histidine transporter 1 isoform X2 [Glycine max]	-	-	-	-	-	-	GO:0003333//amino acid transmembrane transport
Glyma.16G063200	1115	1209	1054	4834	4937	4103	34.69	36.78	35.18	147.46	148.6	144.64	35.55	146.9	2.04691	0	0	-	PREDICTED: glucose-6-phosphate 1-dehydrogenase, cytoplasmic isoform [Glycine max]	Metabolism;Metabolism;Metabolism;Metabolism;Metabolism	Global and overview maps;Global and overview maps;Global and overview maps;Metabolism of other amino acids;Carbohydrate metabolism	ko01100//Metabolic pathways;ko01110//Biosynthesis of secondary metabolites;ko01200//Carbon metabolism;ko00480//Glutathione metabolism;ko00030//Pentose phosphate pathway	K00036;K00036;K00036;K00036;K00036	-	GO:0004345//glucose-6-phosphate dehydrogenase activity;GO:0004345//glucose-6-phosphate dehydrogenase activity;GO:0004345//glucose-6-phosphate dehydrogenase activity;GO:0004345//glucose-6-phosphate dehydrogenase activity;GO:0004345//glucose-6-phosphate dehydrogenase activity;GO:0050661//NADP binding;GO:0050661//NADP binding;GO:0050661//NADP binding;GO:0050661//NADP binding;GO:0050661//NADP binding	GO:0006006//glucose metabolic process;GO:0006006//glucose metabolic process;GO:0006006//glucose metabolic process;GO:0006006//glucose metabolic process;GO:0006006//glucose metabolic process;GO:0055114//oxidation-reduction process;GO:0055114//oxidation-reduction process;GO:0055114//oxidation-reduction process;GO:0055114//oxidation-reduction process;GO:0055114//oxidation-reduction process
Glyma.16G103900	235	223	250	5666	5878	4982	11.2	10.36	12.63	256.62	262.36	260.45	11.3967	259.81	4.51077	0	0	-	PREDICTED: isoflavone reductase homolog [Cicer arietinum]	-	-	-	-	-	GO:0003824//catalytic activity;GO:0003824//catalytic activity;GO:0003824//catalytic activity;GO:0050662//coenzyme binding;GO:0050662//coenzyme binding;GO:0050662//coenzyme binding	-
Glyma.16G157100	721	741	666	3388	3661	3222	21.43	21.45	20.9	95.91	102.04	105.07	21.26	101.007	2.24824	0	0	SUC2	PREDICTED: sucrose transport protein SUC8 [Glycine max]	-	-	-	-	-	-	-
Glyma.16G164200	279	225	202	6051	6135	5080	12.67	9.96	9.72	261.56	261.23	253.17	10.7833	258.653	4.58414	0	0	PER12	peroxidase precursor [Glycine max]	Metabolism;Metabolism;Metabolism	Global and overview maps;Global and overview maps;Biosynthesis of other secondary metabolites	ko01100//Metabolic pathways;ko01110//Biosynthesis of secondary metabolites;ko00940//Phenylpropanoid biosynthesis	K00430;K00430;K00430	-	GO:0004601//peroxidase activity;GO:0020037//heme binding	GO:0006979//response to oxidative stress;GO:0055114//oxidation-reduction process
Glyma.16G173000	500	500	424	2521	2507	2316	27.54	26.84	24.75	132.14	129.44	139.96	26.3767	133.847	2.34325	0	0	-	Acidic endochitinase [Glycine soja]	Metabolism;Metabolism	Global and overview maps;Carbohydrate metabolism	ko01100//Metabolic pathways;ko00520//Amino sugar and nucleotide sugar metabolism	K01183;K01183	-	GO:0004553//hydrolase activity, hydrolyzing O-glycosyl compounds;GO:0004553//hydrolase activity, hydrolyzing O-glycosyl compounds	GO:0005975//carbohydrate metabolic process;GO:0005975//carbohydrate metabolic process
Glyma.16G212900	1219	1243	1173	3888	3871	3479	29.87	29.68	30.46	90.67	88.92	93.53	30.0033	91.04	1.60138	0	0	YSL7	PREDICTED: probable metal-nicotianamine transporter YSL7 [Glycine max]	-	-	-	-	-	-	GO:0055085//transmembrane transport
Glyma.16G219500	2854	2916	2780	588	597	497	79.95	79.61	82.53	15.68	15.68	15.28	80.6967	15.5467	-2.3759	0	0	-	PREDICTED: methylecgonone reductase [Glycine max]	-	-	-	-	-	-	-
Glyma.17G016300	468	427	384	4694	4662	4162	29.66	26.37	25.79	283.13	276.99	289.42	27.2733	283.18	3.37616	0	0	TSJT1	PREDICTED: stem-specific protein TSJT1 [Glycine max]	-	-	-	-	-	-	-
Glyma.17G030000	264	245	214	3792	3789	3323	16.55	14.97	14.22	226.22	222.66	228.55	15.2467	225.81	3.88854	0	0	STH-2	Pathogenesis-related protein STH-2 [Glycine soja]	-	-	-	-	-	-	GO:0006952//defense response;GO:0009607//response to biotic stimulus
Glyma.17G030100	1134	1079	972	6484	6748	5822	82.41	76.41	74.85	448.39	459.67	464.16	77.89	457.407	2.55397	0	0	N13	Major allergen Pru av 1 [Glycine soja]	-	-	-	-	-	-	GO:0006952//defense response;GO:0009607//response to biotic stimulus
Glyma.17G030200	2463	2522	2258	7669	7479	6744	163.84	163.52	159.17	485.54	466.41	492.23	162.177	481.393	1.56965	0	0	-	stress-induced protein SAM22 [Glycine max]	-	-	-	-	-	-	GO:0006952//defense response;GO:0009607//response to biotic stimulus
Glyma.17G039200	1549	1468	1368	4547	4630	3820	20.23	18.64	19.02	55.87	56.84	54.21	19.2967	55.64	1.52777	0	0	PDR3	PREDICTED: pleiotropic drug resistance protein 3-like isoform X2 [Glycine max]	-	-	-	-	GO:0016020//membrane;GO:0016020//membrane;GO:0016020//membrane;GO:0016020//membrane;GO:0016020//membrane;GO:0016020//membrane;GO:0016020//membrane;GO:0016020//membrane	GO:0005524//ATP binding;GO:0005524//ATP binding;GO:0005524//ATP binding;GO:0005524//ATP binding;GO:0005524//ATP binding;GO:0005524//ATP binding;GO:0005524//ATP binding;GO:0005524//ATP binding;GO:0016887//ATPase activity;GO:0016887//ATPase activity;GO:0016887//ATPase activity;GO:0016887//ATPase activity;GO:0016887//ATPase activity;GO:0016887//ATPase activity;GO:0016887//ATPase activity;GO:0016887/…	-
Glyma.17G065200	298	281	277	2500	2379	2144	15.9	14.6	15.66	126.72	118.76	125.25	15.3867	123.577	3.00565	0	0	XTH23	syringolide-induced protein 19-1-5 precursor [Glycine max]	-	-	-	-	GO:0005618//cell wall;GO:0048046//apoplast	GO:0004553//hydrolase activity, hydrolyzing O-glycosyl compounds;GO:0016762//xyloglucan:xyloglucosyl transferase activity	GO:0005975//carbohydrate metabolic process;GO:0006073//cellular glucan metabolic process
Glyma.17G092800	806	858	781	3800	3980	3194	44.17	45.85	45.37	198.22	204.53	192.08	45.13	198.277	2.13536	0	0	SN2	PREDICTED: snakin-2 isoform X1 [Glycine max]	-	-	-	-	-	-	-
Glyma.17G096400	426	469	428	2452	2521	2168	15.24	16.35	16.23	83.48	84.55	85.1	15.94	84.3767	2.40419	0	0	NPF2.11	nitrate transporter NRT1-2 [Glycine max]	-	-	-	-	GO:0016020//membrane	GO:0005215//transporter activity	GO:0006810//transport
Glyma.17G163200	3440	3487	3320	11741	11533	10379	132.35	131.12	135.74	429.78	415.84	437.64	133.07	427.753	1.68459	0	0	PER73	PREDICTED: peroxidase 50 [Glycine max]	Metabolism;Metabolism;Metabolism	Global and overview maps;Global and overview maps;Biosynthesis of other secondary metabolites	ko01100//Metabolic pathways;ko01110//Biosynthesis of secondary metabolites;ko00940//Phenylpropanoid biosynthesis	K00430;K00430;K00430	-	GO:0004601//peroxidase activity;GO:0004601//peroxidase activity;GO:0004601//peroxidase activity;GO:0020037//heme binding;GO:0020037//heme binding;GO:0020037//heme binding	GO:0006979//response to oxidative stress;GO:0006979//response to oxidative stress;GO:0006979//response to oxidative stress;GO:0055114//oxidation-reduction process;GO:0055114//oxidation-reduction process;GO:0055114//oxidation-reduction process
Glyma.17G170300	5305	5517	5119	1705	1668	1454	105.6	107.02	107.98	32.3	31.12	31.75	106.867	31.7233	-1.7522	0	0	AP2	PREDICTED: floral homeotic protein APETALA 2-like isoform X1 [Glycine max]	-	-	-	-	-	GO:0003700//transcription factor activity, sequence-specific DNA binding;GO:0003700//transcription factor activity, sequence-specific DNA binding	GO:0006355//regulation of transcription, DNA-templated;GO:0006355//regulation of transcription, DNA-templated;GO:0007275//multicellular organism development;GO:0007275//multicellular organism development
Glyma.18G009700	1741	1662	1594	23531	24025	20788	71.45	66.26	69.36	919.99	924.94	936.23	69.0233	927.053	3.7475	0	0	GAPC1	PREDICTED: glyceraldehyde-3-phosphate dehydrogenase GAPC1, cytosolic [Vigna radiata var. radiata] [Vigna radiata]	Metabolism;Metabolism;Metabolism;Metabolism;Metabolism;Metabolism	Global and overview maps;Global and overview maps;Global and overview maps;Global and overview maps;Carbohydrate metabolism;Energy metabolism	ko01100//Metabolic pathways;ko01110//Biosynthesis of secondary metabolites;ko01200//Carbon metabolism;ko01230//Biosynthesis of amino acids;ko00010//Glycolysis / Gluconeogenesis;ko00710//Carbon fixation in photosynthetic organisms	K00134;K00134;K00134;K00134;K00134;K00134	-	GO:0016620//oxidoreductase activity, acting on the aldehyde or oxo group of donors, NAD or NADP as acceptor;GO:0016620//oxidoreductase activity, acting on the aldehyde or oxo group of donors, NAD or NADP as acceptor;GO:0016620//oxidoreductase activity, acting on the aldehyde or oxo group of donors, NAD or NADP as acceptor;GO:0016620//oxidoreductase activity, acting on the aldehyde or oxo group of…	GO:0055114//oxidation-reduction process;GO:0055114//oxidation-reduction process;GO:0055114//oxidation-reduction process;GO:0055114//oxidation-reduction process
Glyma.18G043600	6686	6923	6280	2647	2720	2291	206.8	208.67	205.84	77.91	78.86	77.74	207.103	78.17	-1.40566	0	0	GAD4	GAD protein [Glycine max]	Metabolism;Metabolism;Metabolism;Metabolism;Metabolism;Metabolism	Global and overview maps;Global and overview maps;Amino acid metabolism;Metabolism of other amino acids;Carbohydrate metabolism;Metabolism of other amino acids	ko01100//Metabolic pathways;ko01110//Biosynthesis of secondary metabolites;ko00250//Alanine, aspartate and glutamate metabolism;ko00410//beta-Alanine metabolism;ko00650//Butanoate metabolism;ko00430//Taurine and hypotaurine metabolism	K01580;K01580;K01580;K01580;K01580;K01580	-	GO:0016831//carboxy-lyase activity;GO:0030170//pyridoxal phosphate binding	GO:0019752//carboxylic acid metabolic process
Glyma.18G045100	238	280	294	4248	4328	3602	5.95	6.71	7.8	102.66	102.97	99.02	6.82	101.55	3.89627	0	0	PAO4	PREDICTED: probable polyamine oxidase 4 [Glycine max]	Metabolism;Metabolism	Amino acid metabolism;Metabolism of other amino acids	ko00330//Arginine and proline metabolism;ko00410//beta-Alanine metabolism	K17839;K17839	-	GO:0016491//oxidoreductase activity	GO:0055114//oxidation-reduction process
Glyma.18G067500	1603	1715	1506	6428	6403	5710	105.99	110.35	104.92	403.06	395.58	418.77	107.087	405.803	1.922	0	0	-	Maternal effect embryo arrest 59 [Theobroma cacao]	-	-	-	-	-	-	-
Glyma.18G090900	6451	6679	6278	2320	2391	1982	220.06	222.02	226.94	75.31	76.45	74.17	223.007	75.31	-1.56617	0	0	ASPG2	PREDICTED: protein ASPARTIC PROTEASE IN GUARD CELL 2 [Glycine max]	-	-	-	-	-	GO:0004190//aspartic-type endopeptidase activity	GO:0006508//proteolysis
Glyma.18G116900	7303	7649	6647	1299	1294	1054	240.65	245.62	232.11	40.73	39.97	38.1	239.46	39.6	-2.59621	0	0	AGT1	Serine--glyoxylate aminotransferase [Glycine soja]	Metabolism;Metabolism;Metabolism;Cellular Processes;Metabolism;Metabolism;Metabolism	Global and overview maps;Global and overview maps;Global and overview maps;Transport and catabolism;Carbohydrate metabolism;Amino acid metabolism;Amino acid metabolism	ko01100//Metabolic pathways;ko01110//Biosynthesis of secondary metabolites;ko01200//Carbon metabolism;ko04146//Peroxisome;ko00630//Glyoxylate and dicarboxylate metabolism;ko00260//Glycine, serine and threonine metabolism;ko00250//Alanine, aspartate and glutamate metabolism	K00830;K00830;K00830;K00830;K00830;K00830;K00830	-	-	-
Glyma.18G205800	115	96	90	6031	6152	5157	6.52	5.3	5.4	323.84	326.15	319.37	5.74	323.12	5.81488	0	0	-	chloroplast ferritin [Glycine soja]	-	-	-	-	-	GO:0008199//ferric iron binding;GO:0008199//ferric iron binding	GO:0006826//iron ion transport;GO:0006826//iron ion transport;GO:0006879//cellular iron ion homeostasis;GO:0006879//cellular iron ion homeostasis
Glyma.18G220600	399	403	350	3362	3160	2951	17.69	17.41	16.44	141.85	131.33	143.55	17.18	138.91	3.01535	0	0	-	Bifunctional dihydroflavonol 4-reductase/flavanone 4-reductase [Glycine soja]	Metabolism;Metabolism	Global and overview maps;Biosynthesis of other secondary metabolites	ko01110//Biosynthesis of secondary metabolites;ko00943//Isoflavonoid biosynthesis	K13265;K13265	-	GO:0003824//catalytic activity;GO:0050662//coenzyme binding	-
Glyma.18G261600	1004	1025	914	3732	3784	3236	31.55	31.49	30.29	111.53	111.41	111.22	31.11	111.387	1.84013	0	0	CGS1	PREDICTED: cystathionine gamma-synthase 1, chloroplastic [Glycine max]	Metabolism;Metabolism;Metabolism;Metabolism;Metabolism;Metabolism	Global and overview maps;Global and overview maps;Global and overview maps;Amino acid metabolism;Energy metabolism;Metabolism of other amino acids	ko01100//Metabolic pathways;ko01110//Biosynthesis of secondary metabolites;ko01230//Biosynthesis of amino acids;ko00270//Cysteine and methionine metabolism;ko00920//Sulfur metabolism;ko00450//Selenocompound metabolism	K01739;K01739;K01739;K01739;K01739;K01739	-	GO:0030170//pyridoxal phosphate binding;GO:0030170//pyridoxal phosphate binding	-
Glyma.18G263900	15638	16035	14911	8216	8450	7037	349.95	349.83	353.67	174.96	177.17	172.65	351.15	174.927	-1.00534	0	0	CNGC2	PREDICTED: cyclic nucleotide-gated ion channel 2 [Glycine max]	Organismal Systems	Environmental adaptation	ko04626//Plant-pathogen interaction	K05391	GO:0016020//membrane;GO:0016020//membrane	GO:0005216//ion channel activity;GO:0005216//ion channel activity	GO:0006811//ion transport;GO:0006811//ion transport;GO:0055085//transmembrane transport;GO:0055085//transmembrane transport
Glyma.18G285800	195	207	184	2820	2812	2458	10.04	10.36	10.04	138.12	135.65	138.79	10.1467	137.52	3.76056	0	0	-	PREDICTED: NAD(P)H-dependent 6'-deoxychalcone synthase-like [Glycine max]	-	-	-	-	-	-	-
Glyma.18G294200	7964	7749	7662	2561	2650	2175	502.78	476.72	512.59	153.85	156.82	150.64	497.363	153.77	-1.69353	0	0	-	PREDICTED: non-specific lipid-transfer protein 2 [Glycine max]	-	-	-	-	-	-	-
Glyma.19G065600	607	618	592	2876	2890	2418	5.21	5.28	5.48	24.12	23.86	23.42	5.32333	23.8	2.16056	0	0	-	PREDICTED: glutamate synthase [NADH], amyloplastic isoform X3 [Glycine max]	Metabolism;Metabolism;Metabolism;Metabolism;Metabolism	Global and overview maps;Global and overview maps;Global and overview maps;Amino acid metabolism;Energy metabolism	ko01100//Metabolic pathways;ko01110//Biosynthesis of secondary metabolites;ko01230//Biosynthesis of amino acids;ko00250//Alanine, aspartate and glutamate metabolism;ko00910//Nitrogen metabolism	K00264;K00264;K00264;K00264;K00264	-	GO:0015930//glutamate synthase activity;GO:0015930//glutamate synthase activity;GO:0015930//glutamate synthase activity;GO:0015930//glutamate synthase activity;GO:0016491//oxidoreductase activity;GO:0016491//oxidoreductase activity;GO:0016491//oxidoreductase activity;GO:0016491//oxidoreductase activity;GO:0016638//oxidoreductase activity, acting on the CH-NH2 group of donors;GO:0016638//oxidoredu…	GO:0006537//glutamate biosynthetic process;GO:0006537//glutamate biosynthetic process;GO:0006537//glutamate biosynthetic process;GO:0006537//glutamate biosynthetic process;GO:0006807//nitrogen compound metabolic process;GO:0006807//nitrogen compound metabolic process;GO:0006807//nitrogen compound metabolic process;GO:0006807//nitrogen compound metabolic process;GO:0008152//metabolic process;GO:00…
Glyma.19G190900	2435	2409	2370	7191	7164	6212	76.21	73.48	78.6	214.19	210.19	213.31	76.0967	212.563	1.48199	0	0	-	enolase [Glycine max]	Metabolism;Metabolism;Metabolism;Metabolism;Metabolism;Genetic Information Processing	Global and overview maps;Global and overview maps;Global and overview maps;Global and overview maps;Carbohydrate metabolism;Folding, sorting and degradation	ko01100//Metabolic pathways;ko01110//Biosynthesis of secondary metabolites;ko01200//Carbon metabolism;ko01230//Biosynthesis of amino acids;ko00010//Glycolysis / Gluconeogenesis;ko03018//RNA degradation	K01689;K01689;K01689;K01689;K01689;K01689	GO:0000015//phosphopyruvate hydratase complex	GO:0000287//magnesium ion binding;GO:0004634//phosphopyruvate hydratase activity	GO:0006096//glycolytic process
Glyma.19G212800	13896	14231	13334	40146	40873	34412	282.24	281.72	287.06	776.04	778.31	766.93	283.673	773.76	1.44766	0	0	SUS2	PREDICTED: sucrose synthase 2 [Glycine max]	Metabolism;Metabolism	Global and overview maps;Carbohydrate metabolism	ko01100//Metabolic pathways;ko00500//Starch and sucrose metabolism	K00695;K00695	-	GO:0016157//sucrose synthase activity;GO:0016157//sucrose synthase activity	GO:0005985//sucrose metabolic process;GO:0005985//sucrose metabolic process
Glyma.19G255500	131	136	121	2469	2417	2045	3.09	3.11	3.02	55.45	53.75	52.98	3.07333	54.06	4.13669	0	0	CNGC1	Cyclic nucleotide-gated ion channel 1 [Glycine soja]	Organismal Systems	Environmental adaptation	ko04626//Plant-pathogen interaction	K05391	GO:0016020//membrane;GO:0016020//membrane;GO:0016020//membrane;GO:0016020//membrane	GO:0005216//ion channel activity;GO:0005216//ion channel activity;GO:0005216//ion channel activity;GO:0005216//ion channel activity	GO:0006811//ion transport;GO:0006811//ion transport;GO:0006811//ion transport;GO:0006811//ion transport;GO:0055085//transmembrane transport;GO:0055085//transmembrane transport;GO:0055085//transmembrane transport;GO:0055085//transmembrane transport
Glyma.20G057500	11349	11790	10931	3717	3896	3288	404.67	409.66	413.03	126.12	130.22	128.62	409.12	128.32	-1.67278	0	0	UGT85A24	PREDICTED: 7-deoxyloganetin glucosyltransferase [Glycine max]	-	-	-	-	-	GO:0016758//transferase activity, transferring hexosyl groups	GO:0008152//metabolic process
Glyma.20G114200	92	86	78	5313	5450	4621	3.01	2.74	2.71	165.48	167.21	165.93	2.82	166.207	5.88114	0	0	-	PREDICTED: cytochrome P450 CYP73A100-like [Glycine max]	Metabolism;Metabolism;Metabolism;Metabolism;Metabolism;Metabolism;Metabolism	Global and overview maps;Global and overview maps;Biosynthesis of other secondary metabolites;Metabolism of cofactors and vitamins;Biosynthesis of other secondary metabolites;Amino acid metabolism;Biosynthesis of other secondary metabolites	ko01100//Metabolic pathways;ko01110//Biosynthesis of secondary metabolites;ko00940//Phenylpropanoid biosynthesis;ko00130//Ubiquinone and other terpenoid-quinone biosynthesis;ko00941//Flavonoid biosynthesis;ko00360//Phenylalanine metabolism;ko00945//Stilbenoid, diarylheptanoid and gingerol biosynthesis	K00487;K00487;K00487;K00487;K00487;K00487;K00487	-	GO:0005506//iron ion binding;GO:0016705//oxidoreductase activity, acting on paired donors, with incorporation or reduction of molecular oxygen;GO:0020037//heme binding	GO:0055114//oxidation-reduction process
Glyma.20G169200	181	184	145	4852	4890	4139	8.36	8.28	7.1	213.27	211.73	209.75	7.91333	211.583	4.7408	0	0	PER12	PREDICTED: peroxidase 12-like [Glycine max]	Metabolism;Metabolism;Metabolism	Global and overview maps;Global and overview maps;Biosynthesis of other secondary metabolites	ko01100//Metabolic pathways;ko01110//Biosynthesis of secondary metabolites;ko00940//Phenylpropanoid biosynthesis	K00430;K00430;K00430	-	GO:0004601//peroxidase activity;GO:0020037//heme binding	GO:0006979//response to oxidative stress;GO:0055114//oxidation-reduction process
Glyma.20G189300	542	557	485	4028	4028	3437	16	16.07	15.19	114.3	112.73	112.23	15.7533	113.087	2.8437	0	0	-	PREDICTED: pyruvate kinase 1, cytosolic isoform X1 [Glycine max]	Metabolism;Metabolism;Metabolism;Metabolism;Metabolism;Metabolism;Metabolism	Global and overview maps;Global and overview maps;Global and overview maps;Global and overview maps;Nucleotide metabolism;Carbohydrate metabolism;Carbohydrate metabolism	ko01100//Metabolic pathways;ko01110//Biosynthesis of secondary metabolites;ko01200//Carbon metabolism;ko01230//Biosynthesis of amino acids;ko00230//Purine metabolism;ko00010//Glycolysis / Gluconeogenesis;ko00620//Pyruvate metabolism	K00873;K00873;K00873;K00873;K00873;K00873;K00873	-	GO:0000287//magnesium ion binding;GO:0000287//magnesium ion binding;GO:0000287//magnesium ion binding;GO:0004743//pyruvate kinase activity;GO:0004743//pyruvate kinase activity;GO:0004743//pyruvate kinase activity;GO:0030955//potassium ion binding;GO:0030955//potassium ion binding;GO:0030955//potassium ion binding	GO:0006096//glycolytic process;GO:0006096//glycolytic process;GO:0006096//glycolytic process
Glyma.20G241500	422	388	321	6363	6236	5883	21.89	19.65	17.68	314.95	304	335.73	19.74	318.227	4.01086	0	0	CHI1A	chalcone--flavonone isomerase 1A [Glycine max]	Metabolism;Metabolism;Metabolism	Global and overview maps;Global and overview maps;Biosynthesis of other secondary metabolites	ko01100//Metabolic pathways;ko01110//Biosynthesis of secondary metabolites;ko00941//Flavonoid biosynthesis	K01859;K01859;K01859	-	GO:0016872//intramolecular lyase activity;GO:0016872//intramolecular lyase activity	-
Glyma.20G248100	200	186	180	2759	2713	2200	6.9	6.25	6.58	90.54	87.7	83.23	6.57667	87.1567	3.72818	0	0	BHLH128	PREDICTED: transcription factor bHLH128-like [Glycine max]	-	-	-	-	-	GO:0046983//protein dimerization activity	-
Glyma.U040600	481	477	421	2448	2501	2171	14.73	14.23	13.66	71.32	71.77	72.92	14.2067	72.0033	2.3415	0	0	AAO	PREDICTED: L-ascorbate oxidase [Glycine max]	-	-	-	-	-	GO:0005507//copper ion binding;GO:0016491//oxidoreductase activity	GO:0055114//oxidation-reduction process
MSTRG.16804	189	219	186	2202	2229	1861	13.66	15.42	14.24	151.4	150.97	147.52	14.44	149.963	3.37647	0	0	--	hypothetical protein L195_g027709 [Trifolium pratense]	-	-	-	-	-	-	-
Glyma.14G049000	31	41	29	1951	1879	1666	1.34	1.72	1.32	79.7	75.43	78.49	1.46	77.8733	5.73709	1.33202e-303	2.11903e-301	ACO1	PREDICTED: 1-aminocyclopropane-1-carboxylate oxidase [Glycine max]	Metabolism;Metabolism;Metabolism	Global and overview maps;Global and overview maps;Amino acid metabolism	ko01100//Metabolic pathways;ko01110//Biosynthesis of secondary metabolites;ko00270//Cysteine and methionine metabolism	K05933;K05933;K05933	-	GO:0016491//oxidoreductase activity;GO:0016491//oxidoreductase activity	GO:0055114//oxidation-reduction process;GO:0055114//oxidation-reduction process
Glyma.08G152500	1189	1216	1118	3640	3706	3202	39.72	39.59	39.58	115.71	116.05	117.35	39.63	116.37	1.55405	1.21403e-301	1.92363e-299	BHLH130	PREDICTED: transcription factor bHLH130-like [Glycine max]	-	-	-	-	-	GO:0046983//protein dimerization activity	-
Glyma.12G218300	159	128	149	1611	1740	1612	10.85	8.51	10.78	104.65	111.34	120.72	10.0467	112.237	3.48176	8.04971e-301	1.27042e-298	-	wound-responsive family protein [Medicago truncatula]	-	-	-	-	-	-	-
Glyma.09G218600	121	111	88	1675	1519	1360	4.32	3.77	3.51	52.72	47.01	49.75	3.86667	49.8267	3.68776	1.61501e-300	2.53875e-298	CYP707A1	PREDICTED: abscisic acid 8'-hydroxylase 1 [Glycine max]	Metabolism	Metabolism of terpenoids and polyketides	ko00906//Carotenoid biosynthesis	K09843	-	GO:0005506//iron ion binding;GO:0005506//iron ion binding;GO:0005506//iron ion binding;GO:0005506//iron ion binding;GO:0005506//iron ion binding;GO:0016705//oxidoreductase activity, acting on paired donors, with incorporation or reduction of molecular oxygen;GO:0016705//oxidoreductase activity, acting on paired donors, with incorporation or reduction of molecular oxygen;GO:0016705//oxidoreductase…	GO:0055114//oxidation-reduction process;GO:0055114//oxidation-reduction process;GO:0055114//oxidation-reduction process;GO:0055114//oxidation-reduction process;GO:0055114//oxidation-reduction process
Glyma.08G113600	151	155	126	1563	1665	1329	3.6	3.6	3.19	35.5	37.25	34.8	3.46333	35.85	3.37174	8.49999e-299	1.33092e-296	AAE18	PREDICTED: probable acyl-activating enzyme 18, peroxisomal [Glycine max]	-	-	-	-	-	GO:0003824//catalytic activity	GO:0008152//metabolic process
Glyma.11G185700	100	114	92	1470	1511	1252	2.86	3.17	2.78	39.95	40.45	39.23	2.93667	39.8767	3.76329	1.2812e-297	1.99821e-295	CYP94C1	PREDICTED: cytochrome P450 94C1-like [Glycine max]	-	-	-	-	-	GO:0005506//iron ion binding;GO:0016705//oxidoreductase activity, acting on paired donors, with incorporation or reduction of molecular oxygen;GO:0020037//heme binding	GO:0055114//oxidation-reduction process
Glyma.05G056300	1698	1583	1535	203	241	173	40.28	36.59	38.59	4.58	5.36	4.54	38.4867	4.82667	-2.99526	3.29105e-297	5.11283e-295	INVA	PREDICTED: acid beta-fructofuranosidase [Glycine max]	Metabolism;Metabolism;Metabolism	Global and overview maps;Carbohydrate metabolism;Carbohydrate metabolism	ko01100//Metabolic pathways;ko00500//Starch and sucrose metabolism;ko00052//Galactose metabolism	K01193;K01193;K01193	-	GO:0004564//beta-fructofuranosidase activity;GO:0004564//beta-fructofuranosidase activity;GO:0004564//beta-fructofuranosidase activity;GO:0004575//sucrose alpha-glucosidase activity;GO:0004575//sucrose alpha-glucosidase activity;GO:0004575//sucrose alpha-glucosidase activity	-
Glyma.01G224800	610	612	511	2671	2684	2203	22.53	22.03	20	93.87	92.92	89.26	21.52	92.0167	2.09622	1.41159e-295	2.18446e-293	WRKY41	PREDICTED: probable WRKY transcription factor 41 [Glycine max]	-	-	-	-	-	GO:0003700//transcription factor activity, sequence-specific DNA binding;GO:0043565//sequence-specific DNA binding	GO:0006355//regulation of transcription, DNA-templated
Glyma.10G201100	57	42	52	1528	1551	1326	1.81	1.3	1.75	46.15	46.15	46.17	1.62	46.1567	4.83247	4.17335e-294	6.43327e-292	-	PREDICTED: pyruvate kinase 1, cytosolic-like [Glycine max]	Metabolism;Metabolism;Metabolism;Metabolism;Metabolism;Metabolism;Metabolism	Global and overview maps;Global and overview maps;Global and overview maps;Global and overview maps;Nucleotide metabolism;Carbohydrate metabolism;Carbohydrate metabolism	ko01100//Metabolic pathways;ko01110//Biosynthesis of secondary metabolites;ko01200//Carbon metabolism;ko01230//Biosynthesis of amino acids;ko00230//Purine metabolism;ko00010//Glycolysis / Gluconeogenesis;ko00620//Pyruvate metabolism	K00873;K00873;K00873;K00873;K00873;K00873;K00873	-	GO:0000287//magnesium ion binding;GO:0004743//pyruvate kinase activity;GO:0030955//potassium ion binding	GO:0006096//glycolytic process
Glyma.14G121200	45	28	41	1841	1836	1429	1.81	1.02	1.62	65.43	64.28	58.74	1.48333	62.8167	5.40423	5.30469e-292	8.14566e-290	-	PREDICTED: alcohol dehydrogenase 1-like [Glycine max]	Metabolism;Metabolism;Metabolism;Metabolism;Metabolism;Metabolism	Global and overview maps;Global and overview maps;Carbohydrate metabolism;Lipid metabolism;Amino acid metabolism;Lipid metabolism	ko01100//Metabolic pathways;ko01110//Biosynthesis of secondary metabolites;ko00010//Glycolysis / Gluconeogenesis;ko00592//alpha-Linolenic acid metabolism;ko00350//Tyrosine metabolism;ko00071//Fatty acid degradation	K18857;K18857;K18857;K18857;K18857;K18857	-	GO:0008270//zinc ion binding;GO:0008270//zinc ion binding;GO:0008270//zinc ion binding;GO:0016491//oxidoreductase activity;GO:0016491//oxidoreductase activity;GO:0016491//oxidoreductase activity	GO:0055114//oxidation-reduction process;GO:0055114//oxidation-reduction process;GO:0055114//oxidation-reduction process
Glyma.02G128800	172	187	179	1627	1581	1382	5.8	6.14	6.39	52.19	49.96	51.11	6.11	51.0867	3.0637	1.12419e-291	1.71963e-289	-	DUF1262 family protein [Medicago truncatula]	-	-	-	-	-	-	-
Glyma.17G065100	52	57	52	1587	1461	1406	2.63	2.81	2.78	76.3	69.19	77.94	2.74	74.4767	4.76454	5.0806e-291	7.74178e-289	XTH23	PREDICTED: probable xyloglucan endotransglucosylase/hydrolase protein 23 [Glycine max]	-	-	-	-	GO:0005618//cell wall;GO:0048046//apoplast	GO:0004553//hydrolase activity, hydrolyzing O-glycosyl compounds;GO:0016762//xyloglucan:xyloglucosyl transferase activity	GO:0005975//carbohydrate metabolic process;GO:0006073//cellular glucan metabolic process
Glyma.18G231500	4041	3748	3629	1276	1312	1204	368.45	333.01	350.61	110.71	112.13	120.43	350.69	114.423	-1.61582	7.14306e-288	1.0843e-285	TI572	Bowman-Birk type protease inhibitor-like precursor [Glycine max]	-	-	-	-	GO:0005576//extracellular region	GO:0004867//serine-type endopeptidase inhibitor activity	-
Glyma.11G239400	4799	5011	4560	2188	2238	1989	304.19	309.52	306.29	131.97	132.97	138.31	306.667	134.417	-1.18996	3.71367e-286	5.61583e-284	-	PLAT-plant-stress protein [Medicago truncatula]	-	-	-	-	-	GO:0005515//protein binding	-
Glyma.07G173000	971	945	867	3235	3492	2820	20.63	19.56	19.52	65.39	69.53	65.72	19.9033	66.88	1.74856	3.79953e-286	5.72391e-284	At1g34300	PREDICTED: G-type lectin S-receptor-like serine/threonine-protein kinase At1g34300 [Glycine max]	-	-	-	-	-	GO:0004672//protein kinase activity;GO:0005524//ATP binding	GO:0006468//protein phosphorylation;GO:0048544//recognition of pollen
Glyma.11G109100	2998	3052	2779	998	1030	921	145.08	143.92	142.51	45.96	46.72	48.9	143.837	47.1933	-1.60778	1.60323e-285	2.40611e-283	At3g50808	PLATZ transcription factor family protein [Medicago truncatula]	-	-	-	-	-	-	-
Glyma.15G115300	1601	1596	1477	4254	4328	3725	102.62	99.68	100.32	259.46	260.03	261.93	100.873	260.473	1.36859	2.93773e-285	4.39234e-283	-	PREDICTED: cysteine proteinase inhibitor 1 [Glycine max]	-	-	-	-	-	GO:0004869//cysteine-type endopeptidase inhibitor activity	-
Glyma.13G196500	464	447	439	2151	2197	1929	27.17	25.48	27.19	119.81	120.64	123.79	26.6133	121.413	2.18971	1.03688e-284	1.54448e-282	NQR	NADPH:quinone oxidoreductase [Glycine soja]	-	-	-	-	-	-	-
Glyma.18G300400	2534	2607	2387	787	792	648	80.11	80.31	79.97	23.68	23.47	22.47	80.13	23.2067	-1.7878	1.61007e-284	2.38934e-282	NPF7.1	PREDICTED: protein NRT1/ PTR FAMILY 7.1-like [Glycine max]	-	-	-	-	GO:0016020//membrane	GO:0005215//transporter activity	GO:0006810//transport
Glyma.13G112000	502	531	500	2282	2308	2017	13.4	13.81	14.15	57.97	57.76	59.08	13.7867	58.27	2.07948	1.01457e-283	1.50002e-281	TIFY10A	PREDICTED: protein TIFY 10A-like isoform X1 [Glycine max]	Environmental Information Processing	Signal transduction	ko04075//Plant hormone signal transduction	K13464	-	-	-
Glyma.10G295300	14	24	20	2598	2838	2405	0.52	0.87	0.79	92.33	99.35	98.54	0.726667	96.74	7.05667	4.79457e-283	7.0624e-281	G4DT	glycinol 4-dimethylallyltransferase [Glycine max]	Metabolism;Metabolism;Metabolism	Global and overview maps;Global and overview maps;Metabolism of cofactors and vitamins	ko01100//Metabolic pathways;ko01110//Biosynthesis of secondary metabolites;ko00130//Ubiquinone and other terpenoid-quinone biosynthesis	K09833;K09833;K09833	GO:0016021//integral component of membrane	GO:0004659//prenyltransferase activity	-
Glyma.05G162800	3151	3281	3029	1144	1211	996	53.52	54.65	54.54	18.48	19.46	18.66	54.2367	18.8667	-1.52343	7.69668e-282	1.12954e-279	RKF1	PREDICTED: ATP-binding/protein serine/threonine kinase isoform X1 [Glycine max]	-	-	-	-	-	GO:0004672//protein kinase activity;GO:0004672//protein kinase activity;GO:0005515//protein binding;GO:0005515//protein binding	GO:0006468//protein phosphorylation;GO:0006468//protein phosphorylation
Glyma.13G066100	36	53	49	1518	1622	1269	0.97	1.39	1.4	38.91	40.95	37.5	1.25333	39.12	4.96406	2.97342e-281	4.33172e-279	bcsl1b	PREDICTED: probable mitochondrial chaperone BCS1-B [Glycine max]	-	-	-	-	-	GO:0005524//ATP binding	-
Glyma.04G107500	102	88	92	1352	1404	1268	5.01	4.21	4.78	63.13	64.58	68.26	4.66667	65.3233	3.80713	6.97497e-280	1.01241e-277	HSP26-A	glutathione S-transferase GST 13 [Glycine max]	Metabolism	Metabolism of other amino acids	ko00480//Glutathione metabolism	K00799	-	GO:0005515//protein binding	-
Glyma.04G197300	4549	4813	4366	1996	2135	1729	204.52	210.8	208	85.39	89.92	85.29	207.773	86.8667	-1.25814	3.94749e-279	5.70894e-277	HIPP26	PREDICTED: neurofilament medium polypeptide [Glycine max]	-	-	-	-	-	GO:0046872//metal ion binding;GO:0046872//metal ion binding;GO:0046872//metal ion binding	GO:0030001//metal ion transport;GO:0030001//metal ion transport;GO:0030001//metal ion transport
Glyma.20G070100	631	620	568	2466	2493	2226	24.82	23.76	23.67	92.29	91.91	96.05	24.0833	93.4167	1.95564	4.99108e-279	7.19203e-277	ERF106	Ethylene-responsive transcription factor ERF106, partial [Glycine soja]	-	-	-	-	-	GO:0003700//transcription factor activity, sequence-specific DNA binding	GO:0006355//regulation of transcription, DNA-templated
Glyma.06G166800	2645	2822	2445	762	820	723	113.04	117.5	110.68	30.97	32.86	33.85	113.74	32.56	-1.80457	5.75998e-279	8.27004e-277	SWEET12	PREDICTED: bidirectional sugar transporter SWEET12-like [Glycine max]	-	-	-	-	GO:0016021//integral component of membrane;GO:0016021//integral component of membrane;GO:0016021//integral component of membrane	-	-
Glyma.14G176400	224	247	224	1637	1703	1547	10.15	10.9	10.75	70.56	72.31	76.87	10.6	73.2467	2.7887	9.00086e-279	1.28767e-276	EXO	PREDICTED: protein EXORDIUM-like [Glycine max]	-	-	-	-	-	-	-
Glyma.12G173500	1059	1074	1043	3349	3581	3092	34.97	34.56	36.5	105.22	110.84	112.02	35.3433	109.36	1.62958	3.09726e-278	4.39932e-276	At5g60570	PREDICTED: F-box/kelch-repeat protein At5g60570 isoform X1 [Glycine max]	-	-	-	-	-	GO:0005515//protein binding	-
Glyma.02G099500	237	292	200	1934	1824	1598	6.72	8.06	6.01	52.16	48.46	49.69	6.93	50.1033	2.85398	1.27219e-276	1.80058e-274	TEM1	PREDICTED: AP2/ERF and B3 domain-containing transcription repressor TEM1 [Glycine max]	-	-	-	-	-	GO:0003677//DNA binding;GO:0003700//transcription factor activity, sequence-specific DNA binding	GO:0006355//regulation of transcription, DNA-templated
Glyma.06G102100	616	638	564	2545	2481	2141	20.43	20.62	19.82	80.31	77.12	77.89	20.29	78.44	1.95082	1.76383e-276	2.48757e-274	EXO	PREDICTED: protein EXORDIUM-like [Glycine max]	-	-	-	-	-	-	-
Glyma.13G145000	1742	1912	1742	4829	4843	4104	42.66	45.62	45.2	112.52	111.16	110.26	44.4933	111.313	1.32297	2.54333e-274	3.57423e-272	-	PREDICTED: phenylalanine ammonia-lyase class 2 [Glycine max]	Metabolism;Metabolism;Metabolism;Metabolism	Global and overview maps;Global and overview maps;Biosynthesis of other secondary metabolites;Amino acid metabolism	ko01100//Metabolic pathways;ko01110//Biosynthesis of secondary metabolites;ko00940//Phenylpropanoid biosynthesis;ko00360//Phenylalanine metabolism	K10775;K10775;K10775;K10775	-	-	-
Glyma.08G299900	649	710	698	2681	2751	2354	14.07	15	16.03	55.29	55.89	55.97	15.0333	55.7167	1.88994	1.22418e-273	1.71432e-271	SLD2	PREDICTED: delta(8)-fatty-acid desaturase 2-like [Glycine max]	-	-	-	-	-	-	GO:0006629//lipid metabolic process
Glyma.15G273600	1108	1108	1040	3380	3465	2898	42.61	41.53	42.41	123.73	124.97	122.32	42.1833	123.673	1.55179	8.776e-273	1.22467e-270	ANT1	PREDICTED: ADP,ATP carrier protein 1, mitochondrial-like isoform X1 [Glycine max]	-	-	-	-	-	-	-
Glyma.06G004800	4413	4619	4118	2014	1972	1745	183.16	186.82	181.12	79.55	76.72	79.46	183.7	78.5767	-1.22518	1.04689e-271	1.4558e-269	plcA	PREDICTED: PI-PLC X-box domain-containing protein DDB_G0293730-like [Vigna angularis]	-	-	-	-	-	-	-
Glyma.09G035600	3454	3596	3175	7204	7519	6411	90.47	91.9	88.14	179.63	184.76	184.27	90.17	182.887	1.02023	8.25179e-268	1.13952e-265	ACLB-1	PREDICTED: ATP-citrate synthase beta chain protein 1-like [Glycine max]	Metabolism;Metabolism;Metabolism	Global and overview maps;Global and overview maps;Carbohydrate metabolism	ko01100//Metabolic pathways;ko01110//Biosynthesis of secondary metabolites;ko00020//Citrate cycle (TCA cycle)	K01648;K01648;K01648	-	GO:0003824//catalytic activity;GO:0003824//catalytic activity;GO:0003824//catalytic activity;GO:0046912//transferase activity, transferring acyl groups, acyl groups converted into alkyl on transfer;GO:0046912//transferase activity, transferring acyl groups, acyl groups converted into alkyl on transfer	GO:0008152//metabolic process;GO:0008152//metabolic process;GO:0008152//metabolic process
Glyma.11G221000	2009	1982	1913	508	519	428	72.76	69.96	73.46	17.52	17.62	17	72.06	17.38	-2.05177	4.09235e-265	5.63172e-263	RCA	ribulose bisphosphate carboxylase/oxygenase activase, chloroplastic-like [Glycine max]	-	-	-	-	-	GO:0005524//ATP binding;GO:0005524//ATP binding	-
Glyma.18G124500	941	1027	941	3130	3257	2738	18.28	19.44	19.37	57.87	59.31	58.36	19.03	58.5133	1.62049	5.76982e-265	7.91281e-263	At1g14390	PREDICTED: probable LRR receptor-like serine/threonine-protein kinase At1g14390 [Glycine max]	-	-	-	-	-	GO:0004672//protein kinase activity;GO:0005515//protein binding;GO:0005524//ATP binding	GO:0006468//protein phosphorylation
Glyma.17G236800	3207	3322	2918	1163	1205	963	65.5	66.11	63.15	22.6	23.07	21.58	64.92	22.4167	-1.53409	6.21406e-265	8.49276e-263	SBT1.7	PREDICTED: subtilisin-like protease SBT1.7 [Glycine max]	-	-	-	-	-	GO:0004252//serine-type endopeptidase activity	GO:0006508//proteolysis
Glyma.12G040600	4092	3914	3834	1517	1541	1426	136.41	127.15	135.44	48.12	48.15	52.15	133	49.4733	-1.4267	1.17277e-264	1.59734e-262	OBF1	bZIP transcription factor bZIP124 [Glycine max]	-	-	-	-	-	GO:0003700//transcription factor activity, sequence-specific DNA binding;GO:0043565//sequence-specific DNA binding	GO:0006355//regulation of transcription, DNA-templated
Glyma.09G130400	791	768	732	2690	2791	2440	39.21	37.1	38.45	126.89	129.67	132.7	38.2533	129.753	1.76211	1.51217e-264	2.05258e-262	-	heavy metal-associated domain protein [Medicago truncatula]	-	-	-	-	-	GO:0046872//metal ion binding	GO:0030001//metal ion transport
Glyma.20G206300	696	739	702	2625	2687	2276	18.53	19.18	19.81	66.52	67.07	66.5	19.1733	66.6967	1.79851	3.13826e-264	4.24529e-262	NPF5.2	PREDICTED: protein NRT1/ PTR FAMILY 5.2-like [Glycine max]	-	-	-	-	GO:0016020//membrane	GO:0005215//transporter activity	GO:0006810//transport
Glyma.06G116200	4569	4739	4276	2072	2205	1832	93.19	94.19	92.42	40.22	42.16	40.99	93.2667	41.1233	-1.1814	1.65997e-263	2.23793e-261	tolB	DPP6 amino-terminal domain protein [Medicago truncatula]	-	-	-	-	-	-	-
Glyma.03G044900	25	47	43	3592	3657	3586	1.73	3.16	3.14	235.88	236.56	271.49	2.67667	247.977	6.53362	3.3096e-263	4.44683e-261	DIR3	PREDICTED: dirigent protein 22-like [Glycine max]	-	-	-	-	-	-	-
Glyma.10G079900	586	667	593	2504	2468	2151	30.82	34.18	33.05	125.32	121.67	124.11	32.6833	123.7	1.92022	3.98537e-262	5.33677e-260	YLS9	PREDICTED: protein YLS9 [Glycine max]	-	-	-	-	-	-	-
Glyma.17G044500	3584	3622	3270	1433	1478	1265	109.62	107.95	105.98	41.71	42.37	42.45	107.85	42.1767	-1.35451	2.07364e-261	2.76747e-259	-	PREDICTED: pectinesterase/pectinesterase inhibitor PPE8B-like [Glycine max]	Metabolism;Metabolism	Global and overview maps;Carbohydrate metabolism	ko01100//Metabolic pathways;ko00040//Pentose and glucuronate interconversions	K01051;K01051	GO:0005618//cell wall	GO:0004857//enzyme inhibitor activity;GO:0030599//pectinesterase activity	GO:0042545//cell wall modification
Glyma.06G184200	636	599	607	2429	2485	2124	11.16	10.15	11.17	40.81	41.24	41.12	10.8267	41.0567	1.92303	3.04536e-260	4.03724e-258	TPS9	PREDICTED: probable alpha,alpha-trehalose-phosphate synthase [UDP-forming] 9 isoform X1 [Glycine max]	Metabolism;Metabolism	Global and overview maps;Carbohydrate metabolism	ko01100//Metabolic pathways;ko00500//Starch and sucrose metabolism	K16055;K16055	-	GO:0003824//catalytic activity;GO:0003824//catalytic activity;GO:0003824//catalytic activity;GO:0003824//catalytic activity;GO:0003824//catalytic activity	GO:0005992//trehalose biosynthetic process;GO:0005992//trehalose biosynthetic process;GO:0005992//trehalose biosynthetic process;GO:0005992//trehalose biosynthetic process;GO:0005992//trehalose biosynthetic process
Glyma.12G200400	133	128	132	1347	1359	1164	9.14	8.57	9.61	88.07	87.53	87.74	9.10667	87.78	3.2689	5.62799e-260	7.43624e-258	-	Wound-responsive family protein [Theobroma cacao]	-	-	-	-	-	-	-
Glyma.08G083300	83	64	69	1285	1316	1072	1.15	0.86	1.01	16.95	17.1	16.3	1.00667	16.7833	4.05937	3.3357e-257	4.39286e-255	FLS2	PREDICTED: LRR receptor-like serine/threonine-protein kinase FLS2 [Glycine max]	Organismal Systems;Environmental Information Processing	Environmental adaptation;Signal transduction	ko04626//Plant-pathogen interaction;ko04016//MAPK signaling pathway - plant	K13420;K13420	-	GO:0004672//protein kinase activity;GO:0005515//protein binding;GO:0005524//ATP binding	GO:0006468//protein phosphorylation
Glyma.06G088600	213	200	198	1519	1490	1316	6.01	5.58	5.81	41.08	39.38	40.87	5.8	40.4433	2.80178	8.30971e-257	1.09071e-254	PFK3	PREDICTED: ATP-dependent 6-phosphofructokinase 6 isoform X1 [Glycine max]	Metabolism;Metabolism;Metabolism;Metabolism;Metabolism;Genetic Information Processing;Metabolism;Metabolism;Metabolism	Global and overview maps;Global and overview maps;Global and overview maps;Global and overview maps;Carbohydrate metabolism;Folding, sorting and degradation;Carbohydrate metabolism;Carbohydrate metabolism;Carbohydrate metabolism	ko01100//Metabolic pathways;ko01110//Biosynthesis of secondary metabolites;ko01200//Carbon metabolism;ko01230//Biosynthesis of amino acids;ko00010//Glycolysis / Gluconeogenesis;ko03018//RNA degradation;ko00051//Fructose and mannose metabolism;ko00052//Galactose metabolism;ko00030//Pentose phosphate pathway	K00850;K00850;K00850;K00850;K00850;K00850;K00850;K00850;K00850	-	GO:0003872//6-phosphofructokinase activity;GO:0003872//6-phosphofructokinase activity;GO:0003872//6-phosphofructokinase activity	GO:0006096//glycolytic process;GO:0006096//glycolytic process;GO:0006096//glycolytic process
Glyma.04G228300	994	1029	963	3212	3486	2776	21.91	21.84	22.44	66.89	71.42	66.92	22.0633	68.41	1.63256	4.45505e-254	5.82835e-252	APRR5	PREDICTED: two-component response regulator-like APRR5 isoform X1 [Glycine max]	Organismal Systems	Environmental adaptation	ko04712//Circadian rhythm - plant	K12130	-	GO:0005515//protein binding;GO:0005515//protein binding;GO:0005515//protein binding;GO:0005515//protein binding;GO:0005515//protein binding;GO:0005515//protein binding	GO:0000160//phosphorelay signal transduction system;GO:0000160//phosphorelay signal transduction system;GO:0000160//phosphorelay signal transduction system;GO:0000160//phosphorelay signal transduction system;GO:0000160//phosphorelay signal transduction system;GO:0000160//phosphorelay signal transduction system
Glyma.08G277000	215	228	190	1565	1656	1294	5.15	5.33	4.83	35.7	37.21	34.02	5.10333	35.6433	2.80412	2.58588e-253	3.36089e-251	Os07g0190000	PREDICTED: probable 1-deoxy-D-xylulose-5-phosphate synthase 2, chloroplastic [Glycine max]	Metabolism;Metabolism;Metabolism;Metabolism	Global and overview maps;Global and overview maps;Metabolism of terpenoids and polyketides;Metabolism of cofactors and vitamins	ko01100//Metabolic pathways;ko01110//Biosynthesis of secondary metabolites;ko00900//Terpenoid backbone biosynthesis;ko00730//Thiamine metabolism	K01662;K01662;K01662;K01662	-	GO:0003824//catalytic activity;GO:0008661//1-deoxy-D-xylulose-5-phosphate synthase activity	GO:0008152//metabolic process;GO:0016114//terpenoid biosynthetic process
Glyma.05G195000	164	153	152	1365	1467	1188	6.94	6.31	6.82	55	58.23	55.19	6.69	56.14	3.06895	2.14171e-252	2.76551e-250	NAC002	NAC domain-containing protein 2 [Glycine max]	-	-	-	-	-	GO:0003677//DNA binding	GO:0006355//regulation of transcription, DNA-templated
Glyma.06G081100	1872	1994	1778	488	491	386	80.58	83.62	81.12	19.99	19.8	18.23	81.7733	19.34	-2.08004	2.29721e-252	2.95671e-250	RD22	BURP domain protein precursor [Glycine max]	-	-	-	-	-	-	-
Glyma.08G150400	2987	2821	2740	964	974	884	141.29	130.03	137.34	43.39	43.19	45.87	136.22	44.15	-1.62545	4.17665e-252	5.35837e-250	-	PREDICTED: vicianin hydrolase [Glycine max]	Metabolism;Metabolism;Metabolism;Metabolism;Metabolism	Global and overview maps;Global and overview maps;Biosynthesis of other secondary metabolites;Carbohydrate metabolism;Metabolism of other amino acids	ko01100//Metabolic pathways;ko01110//Biosynthesis of secondary metabolites;ko00940//Phenylpropanoid biosynthesis;ko00500//Starch and sucrose metabolism;ko00460//Cyanoamino acid metabolism	K01188;K01188;K01188;K01188;K01188	-	GO:0004553//hydrolase activity, hydrolyzing O-glycosyl compounds	GO:0005975//carbohydrate metabolic process
Glyma.14G212200	1094	1217	1141	3670	3610	3045	42.73	46.32	47.23	136.41	132.18	130.49	45.4267	133.027	1.5501	4.84429e-252	6.19493e-250	PUB20	PREDICTED: U-box domain-containing protein 20-like [Glycine max]	-	-	-	-	-	GO:0004842//ubiquitin-protein transferase activity	GO:0016567//protein ubiquitination
Glyma.18G200500	4428	4605	4139	2087	2159	1810	125.28	126.98	124.13	56.16	57.09	56.04	125.463	56.43	-1.15273	1.45298e-251	1.85212e-249	CAX3	PREDICTED: vacuolar cation/proton exchanger 3 [Glycine max]	-	-	-	-	GO:0016021//integral component of membrane;GO:0016021//integral component of membrane;GO:0016021//integral component of membrane;GO:0016021//integral component of membrane	-	GO:0055085//transmembrane transport;GO:0055085//transmembrane transport;GO:0055085//transmembrane transport;GO:0055085//transmembrane transport
Glyma.02G001100	495	515	480	2349	2191	1885	16.98	17.21	17.45	76.67	70.44	70.93	17.2133	72.68	2.07803	9.02774e-250	1.1471e-247	HSR201	PREDICTED: benzyl alcohol O-benzoyltransferase [Glycine max]	-	-	-	-	-	GO:0016747//transferase activity, transferring acyl groups other than amino-acyl groups	-
Glyma.07G149600	4140	4191	3808	1893	1901	1614	127.58	126.69	125.4	56.36	55.73	56.33	126.557	56.14	-1.17268	2.6987e-249	3.41815e-247	CAX3	PREDICTED: vacuolar cation/proton exchanger 3 [Glycine max]	-	-	-	-	GO:0016021//integral component of membrane;GO:0016021//integral component of membrane;GO:0016021//integral component of membrane;GO:0016021//integral component of membrane;GO:0016021//integral component of membrane;GO:0016021//integral component of membrane	-	GO:0055085//transmembrane transport;GO:0055085//transmembrane transport;GO:0055085//transmembrane transport;GO:0055085//transmembrane transport;GO:0055085//transmembrane transport;GO:0055085//transmembrane transport
Glyma.03G185900	6601	7176	6518	3632	3509	2991	338.68	358.78	354.38	177.35	168.76	168.36	350.613	171.49	-1.03176	1.25486e-247	1.58435e-245	AQP1	nodulin-26 [Glycine max]	-	-	-	-	GO:0016020//membrane;GO:0016020//membrane	GO:0005215//transporter activity;GO:0005215//transporter activity	GO:0006810//transport;GO:0006810//transport
Glyma.09G011200	959	1007	936	3474	3167	2845	31.67	32.4	32.77	109.18	98.02	103.08	32.28	103.427	1.6799	1.20325e-246	1.5096e-244	At5g47530	PREDICTED: cytochrome b561 and DOMON domain-containing protein At5g47530 [Glycine max]	-	-	-	-	GO:0016021//integral component of membrane	-	-
Glyma.19G018600	478	510	482	2387	2384	1852	14.19	14.75	15.16	67.41	66.32	60.3	14.7	64.6767	2.13743	1.28596e-245	1.6083e-243	bcsl1b	PREDICTED: ATP-dependent zinc metalloprotease YME1L1-like [Glycine max]	-	-	-	-	-	GO:0005524//ATP binding	-
Glyma.10G014400	170	165	153	1342	1355	1181	3.54	3.28	3.39	26.5	26.61	27	3.40333	26.7033	2.972	7.35967e-245	9.1756e-243	-	Proteasome subunit alpha type-5 [Glycine soja]	-	-	-	-	-	-	GO:0006629//lipid metabolic process;GO:0006629//lipid metabolic process
Glyma.14G138300	3475	3437	3038	1302	1339	1121	65.93	63.51	61.15	23.52	23.84	23.38	63.53	23.58	-1.42987	1.27394e-244	1.58331e-242	ARA1	PREDICTED: L-arabinokinase-like [Glycine max]	Metabolism;Metabolism	Global and overview maps;Carbohydrate metabolism	ko01100//Metabolic pathways;ko00520//Amino sugar and nucleotide sugar metabolism	K12446;K12446	-	GO:0005524//ATP binding;GO:0005524//ATP binding	-
Glyma.08G362900	1812	1977	1700	4607	4697	4004	57.57	61.19	57.25	139.33	139.95	139.6	58.67	139.627	1.25088	2.04271e-244	2.53087e-242	tal	PREDICTED: transaldolase [Glycine max]	Metabolism;Metabolism;Metabolism;Metabolism;Metabolism	Global and overview maps;Global and overview maps;Global and overview maps;Global and overview maps;Carbohydrate metabolism	ko01100//Metabolic pathways;ko01110//Biosynthesis of secondary metabolites;ko01200//Carbon metabolism;ko01230//Biosynthesis of amino acids;ko00030//Pentose phosphate pathway	K00616;K00616;K00616;K00616;K00616	-	-	GO:0005975//carbohydrate metabolic process;GO:0005975//carbohydrate metabolic process;GO:0005975//carbohydrate metabolic process
Glyma.18G150000	5616	5656	5260	2744	2979	2407	154.31	151.44	153.15	71.74	76.73	72.55	152.967	73.6733	-1.054	9.42159e-242	1.16008e-239	-	serine hydroxymethyltransferase 5 [Glycine max]	Metabolism;Metabolism;Metabolism;Metabolism;Metabolism;Metabolism;Metabolism;Metabolism	Global and overview maps;Global and overview maps;Global and overview maps;Global and overview maps;Carbohydrate metabolism;Amino acid metabolism;Metabolism of other amino acids;Metabolism of cofactors and vitamins	ko01100//Metabolic pathways;ko01110//Biosynthesis of secondary metabolites;ko01200//Carbon metabolism;ko01230//Biosynthesis of amino acids;ko00630//Glyoxylate and dicarboxylate metabolism;ko00260//Glycine, serine and threonine metabolism;ko00460//Cyanoamino acid metabolism;ko00670//One carbon pool by folate	K00600;K00600;K00600;K00600;K00600;K00600;K00600;K00600	-	GO:0016740//transferase activity	-
Glyma.08G101500	111	101	83	1224	1209	1068	1.33	1.18	1.06	13.99	13.61	14.07	1.19	13.89	3.54501	1.9486e-241	2.39191e-239	ABCC3	ABC transporter C family member 3 [Glycine soja]	-	-	-	-	GO:0016021//integral component of membrane	GO:0005524//ATP binding;GO:0016887//ATPase activity;GO:0042626//ATPase activity, coupled to transmembrane movement of substances	GO:0006810//transport;GO:0055085//transmembrane transport
Glyma.18G234600	169	191	168	1335	1429	1217	6.93	7.65	7.31	52.19	55.09	54.83	7.29667	54.0367	2.88863	2.11163e-240	2.58405e-238	CAS1	Cysteine synthase, chloroplastic/chromoplastic [Glycine soja]	Metabolism;Metabolism;Metabolism;Metabolism;Metabolism;Metabolism;Metabolism	Global and overview maps;Global and overview maps;Global and overview maps;Global and overview maps;Amino acid metabolism;Metabolism of other amino acids;Energy metabolism	ko01100//Metabolic pathways;ko01110//Biosynthesis of secondary metabolites;ko01200//Carbon metabolism;ko01230//Biosynthesis of amino acids;ko00270//Cysteine and methionine metabolism;ko00460//Cyanoamino acid metabolism;ko00920//Sulfur metabolism	K13034;K13034;K13034;K13034;K13034;K13034;K13034	GO:0005739//mitochondrion;GO:0005739//mitochondrion	GO:0004124//cysteine synthase activity;GO:0004124//cysteine synthase activity;GO:0050017//L-3-cyanoalanine synthase activity;GO:0050017//L-3-cyanoalanine synthase activity	GO:0019499//cyanide metabolic process;GO:0019499//cyanide metabolic process
Glyma.06G294100	485	480	452	2002	2126	1753	13.15	12.7	12.99	51.62	54.11	52.34	12.9467	52.69	2.02495	4.30523e-239	5.25225e-237	At5g02620	PREDICTED: protein ACCELERATED CELL DEATH 6-like [Glycine max]	-	-	-	-	-	-	-
Glyma.08G241600	5262	5573	5198	2734	2809	2290	116.71	120.53	122.3	57.68	58.42	55.77	119.847	57.29	-1.06483	3.08487e-238	3.75193e-236	CNGC2	PREDICTED: cyclic nucleotide-gated ion channel 2-like isoform X1 [Glycine max]	Organismal Systems	Environmental adaptation	ko04626//Plant-pathogen interaction	K05391	GO:0016020//membrane;GO:0016020//membrane	GO:0005216//ion channel activity;GO:0005216//ion channel activity	GO:0006811//ion transport;GO:0006811//ion transport;GO:0055085//transmembrane transport;GO:0055085//transmembrane transport
Glyma.03G228900	1870	2030	1853	4885	5189	4160	75.4	82.82	80.56	186.17	198.71	181.7	79.5933	188.86	1.2466	1.4133e-237	1.71367e-235	ACLA-2	PREDICTED: ATP-citrate synthase alpha chain protein 2 isoform X1 [Glycine max]	Metabolism;Metabolism;Metabolism	Global and overview maps;Global and overview maps;Carbohydrate metabolism	ko01100//Metabolic pathways;ko01110//Biosynthesis of secondary metabolites;ko00020//Citrate cycle (TCA cycle)	K01648;K01648;K01648	-	-	-
Glyma.16G080800	883	874	743	2870	2836	2604	82.54	79.62	73.6	255.3	248.5	267.05	78.5867	256.95	1.70913	2.11025e-237	2.55096e-235	At4g27745	Protein yippee-like [Glycine soja]	-	-	-	-	-	-	-
Glyma.09G138100	284	301	272	1572	1679	1496	9.28	9.8	9.86	48.38	50.85	53.13	9.64667	50.7867	2.39635	1.21846e-236	1.46403e-234	AAE3	PREDICTED: oxalate--CoA ligase [Glycine max]	-	-	-	-	-	GO:0003824//catalytic activity;GO:0003824//catalytic activity;GO:0003824//catalytic activity;GO:0003824//catalytic activity	GO:0008152//metabolic process;GO:0008152//metabolic process;GO:0008152//metabolic process;GO:0008152//metabolic process
Glyma.12G087200	607	551	550	2253	2263	1983	18.49	16.36	17.76	65.32	64.63	66.28	17.5367	65.41	1.89914	5.43851e-236	6.51491e-234	CYP94C1	PREDICTED: cytochrome P450 94C1 [Glycine max]	-	-	-	-	-	GO:0005506//iron ion binding;GO:0016705//oxidoreductase activity, acting on paired donors, with incorporation or reduction of molecular oxygen;GO:0020037//heme binding	GO:0055114//oxidation-reduction process
Glyma.03G050100	104	101	93	1200	1185	1008	5.47	5.25	4.93	59.81	57.76	57.2	5.21667	58.2567	3.48122	6.50726e-235	7.77178e-233	-	PREDICTED: ferritin-2, chloroplastic [Glycine max]	-	-	-	-	-	GO:0008199//ferric iron binding;GO:0008199//ferric iron binding	GO:0006826//iron ion transport;GO:0006826//iron ion transport;GO:0006879//cellular iron ion homeostasis;GO:0006879//cellular iron ion homeostasis
Glyma.14G092800	3851	4243	3690	1720	1645	1488	118.58	126.32	119.78	51.43	47.98	50.79	121.56	50.0667	-1.27975	9.02522e-233	1.07468e-230	-	vacuolar processing enzyme 2 precursor [Glycine max]	-	-	-	-	-	GO:0008233//peptidase activity;GO:0008233//peptidase activity;GO:0008233//peptidase activity;GO:0008233//peptidase activity	GO:0006508//proteolysis;GO:0006508//proteolysis;GO:0006508//proteolysis;GO:0006508//proteolysis
Glyma.13G149100	785	763	652	2767	2808	2251	27.15	25.72	23.9	91.47	91.1	85.4	25.59	89.3233	1.80346	2.3231e-232	2.75796e-230	-	Sulfite exporter TauE/SafE family protein isoform 1 [Theobroma cacao]	-	-	-	-	GO:0016021//integral component of membrane;GO:0016021//integral component of membrane;GO:0016021//integral component of membrane;GO:0016021//integral component of membrane	-	-
Glyma.04G030900	1116	1106	995	3242	3267	3036	80.82	78.05	76.36	223.42	221.78	241.21	78.41	228.803	1.545	3.71409e-232	4.39622e-230	-	F18O14.29 [Arabidopsis thaliana]	-	-	-	-	-	-	-
Glyma.02G036300	569	505	474	2150	2244	1876	19.14	16.55	16.9	68.82	70.76	69.23	17.53	69.6033	1.98933	4.1952e-232	4.95096e-230	ACLA-1	ATP-citrate synthase alpha chain protein 1 [Glycine soja]	Metabolism;Metabolism;Metabolism	Global and overview maps;Global and overview maps;Carbohydrate metabolism	ko01100//Metabolic pathways;ko01110//Biosynthesis of secondary metabolites;ko00020//Citrate cycle (TCA cycle)	K01648;K01648;K01648	-	-	-
Glyma.09G227100	6005	5890	5604	3125	2979	2713	228.9	218.79	226.34	113.36	106.43	113.44	224.677	111.077	-1.01629	1.43059e-231	1.68332e-229	RER4	PREDICTED: protein RETICULATA-RELATED 4, chloroplastic-like [Glycine max]	-	-	-	-	-	-	-
Glyma.14G005700	75	78	63	1145	1109	1050	5.22	5.29	4.64	75.79	72.29	80.08	5.05	76.0533	3.91266	1.36057e-230	1.5962e-228	-	PREDICTED: NAD(P)H-dependent 6'-deoxychalcone synthase isoform X1 [Glycine max]	Metabolism;Metabolism	Global and overview maps;Biosynthesis of other secondary metabolites	ko01110//Biosynthesis of secondary metabolites;ko00941//Flavonoid biosynthesis	K08243;K08243	-	-	-
Glyma.10G281400	2243	2363	2135	723	773	597	98.15	100.61	98.85	30.13	31.66	28.62	99.2033	30.1367	-1.71887	3.44727e-230	4.03239e-228	HPR	peroxisomal hydroxypyruvate reductase [Glycine max]	Metabolism;Metabolism;Metabolism;Metabolism;Metabolism	Global and overview maps;Global and overview maps;Global and overview maps;Carbohydrate metabolism;Amino acid metabolism	ko01100//Metabolic pathways;ko01110//Biosynthesis of secondary metabolites;ko01200//Carbon metabolism;ko00630//Glyoxylate and dicarboxylate metabolism;ko00260//Glycine, serine and threonine metabolism	K15893;K15893;K15893;K15893;K15893	-	GO:0004616//phosphogluconate dehydrogenase (decarboxylating) activity;GO:0016616//oxidoreductase activity, acting on the CH-OH group of donors, NAD or NADP as acceptor;GO:0016616//oxidoreductase activity, acting on the CH-OH group of donors, NAD or NADP as acceptor;GO:0051287//NAD binding;GO:0051287//NAD binding	GO:0008152//metabolic process;GO:0008152//metabolic process;GO:0055114//oxidation-reduction process;GO:0055114//oxidation-reduction process
Glyma.07G243600	613	551	536	4807	4720	4771	46.83	41.09	43.42	349.46	338	399.86	43.78	362.44	3.0494	1.02761e-229	1.1985e-227	-	stress-induced protein SAM22 [Glycine max]	-	-	-	-	-	-	GO:0006952//defense response;GO:0006952//defense response;GO:0009607//response to biotic stimulus;GO:0009607//response to biotic stimulus
Glyma.02G008500	807	835	824	2748	2692	2422	27.44	27.67	29.69	88.91	85.8	90.35	28.2667	88.3533	1.64418	2.89239e-229	3.36354e-227	PTI1	PREDICTED: pto-interacting protein 1-like isoform X1 [Glycine max]	Organismal Systems	Environmental adaptation	ko04626//Plant-pathogen interaction	K13436	-	GO:0004672//protein kinase activity;GO:0004672//protein kinase activity	GO:0006468//protein phosphorylation;GO:0006468//protein phosphorylation
Glyma.01G204400	228	207	226	1473	1541	1238	10.41	9.16	11.14	70.44	72.56	68.32	10.2367	70.44	2.78265	1.09435e-228	1.26891e-226	TIFY10B	PREDICTED: protein TIFY 10B [Glycine max]	Environmental Information Processing	Signal transduction	ko04075//Plant hormone signal transduction	K13464	-	-	-
Glyma.17G057800	5449	5624	5244	2746	2952	2561	90.6	91.13	92.35	43.46	46.02	46.7	91.36	45.3933	-1.00908	8.77315e-227	1.01429e-224	ACA8	PREDICTED: calcium-transporting ATPase 8, plasma membrane-type isoform X2 [Glycine max]	-	-	-	-	-	GO:0000166//nucleotide binding;GO:0000166//nucleotide binding;GO:0000166//nucleotide binding;GO:0000166//nucleotide binding;GO:0005516//calmodulin binding;GO:0005516//calmodulin binding;GO:0005516//calmodulin binding;GO:0005516//calmodulin binding;GO:0046872//metal ion binding;GO:0046872//metal ion binding;GO:0046872//metal ion binding;GO:0046872//metal ion binding	-
Glyma.11G198300	749	696	710	2499	2598	2182	21.75	19.74	21.82	69.6	71.32	70.01	21.1033	70.31	1.73626	9.45881e-227	1.0904e-224	AAE3	PREDICTED: oxalate--CoA ligase-like [Glycine max]	-	-	-	-	-	GO:0003824//catalytic activity;GO:0003824//catalytic activity	GO:0008152//metabolic process;GO:0008152//metabolic process
Glyma.06G262700	282	296	266	1529	1645	1353	5.02	5.11	5	25.76	27.3	26.27	5.04333	26.4433	2.39045	1.36916e-226	1.57378e-224	SD18	PREDICTED: G-type lectin S-receptor-like serine/threonine-protein kinase At4g27290 isoform X1 [Glycine max]	-	-	-	-	-	GO:0004672//protein kinase activity;GO:0004672//protein kinase activity	GO:0006468//protein phosphorylation;GO:0006468//protein phosphorylation;GO:0048544//recognition of pollen;GO:0048544//recognition of pollen
Glyma.06G123800	1598	1474	1418	4073	4028	3490	103.48	93.01	97.3	250.97	244.49	247.87	97.93	247.777	1.33922	4.38722e-226	5.02836e-224	-	pathogen-related protein-like [Glycine max]	-	-	-	-	-	-	-
Glyma.20G068000	218	221	226	1394	1455	1241	13.53	13.37	14.87	82.34	84.66	84.51	13.9233	83.8367	2.59008	1.94629e-225	2.2243e-223	-	PREDICTED: uncharacterized protein LOC100793762 [Glycine max]	-	-	-	-	-	-	-
Glyma.13G158200	475	480	473	1944	1996	1752	21.17	20.84	22.33	82.43	83.37	85.65	21.4467	83.8167	1.96648	2.2581e-225	2.57326e-223	-	PREDICTED: blue copper protein-like [Glycine max]	-	-	-	-	-	GO:0009055//electron carrier activity	-
Glyma.14G038200	6383	6106	5734	2997	2967	2781	511.66	476.96	487.07	228.61	222.94	244.57	491.897	232.04	-1.08398	2.87996e-225	3.27254e-223	-	cysteine proteinase inhibitor, partial [Glycine max]	-	-	-	-	-	GO:0004869//cysteine-type endopeptidase inhibitor activity	-
Glyma.18G287900	118	116	127	1216	1197	1019	3.05	2.93	3.49	29.89	28.98	28.87	3.15667	29.2467	3.2118	3.51077e-225	3.97798e-223	HSP70	PREDICTED: heat shock cognate 70 kDa protein 2-like [Glycine max]	Genetic Information Processing;Cellular Processes;Genetic Information Processing	Folding, sorting and degradation;Transport and catabolism;Transcription	ko04141//Protein processing in endoplasmic reticulum;ko04144//Endocytosis;ko03040//Spliceosome	K03283;K03283;K03283	-	-	-
Glyma.18G241800	214	218	170	1368	1392	1258	7.79	7.74	6.56	47.41	47.52	50.26	7.36333	48.3967	2.71648	1.19429e-223	1.34938e-221	At1g05000	PREDICTED: probable tyrosine-protein phosphatase At1g05000 [Glycine max]	-	-	-	-	-	-	-
Glyma.17G137300	224	232	209	1366	1430	1258	17.19	17.35	17	99.76	102.87	105.91	17.18	102.847	2.58169	3.94352e-223	4.43044e-221	VAS	PREDICTED: lipid transfer-like protein VAS [Glycine max]	-	-	-	-	-	-	-
Glyma.01G235600	629	627	544	2272	2442	1949	25.16	24.44	23.06	86.49	91.57	85.54	24.22	87.8667	1.85912	1.30697e-222	1.46421e-220	OPR2	PREDICTED: 12-oxophytodienoate reductase 2 [Glycine max]	Metabolism;Metabolism;Metabolism	Global and overview maps;Global and overview maps;Lipid metabolism	ko01100//Metabolic pathways;ko01110//Biosynthesis of secondary metabolites;ko00592//alpha-Linolenic acid metabolism	K05894;K05894;K05894	-	GO:0010181//FMN binding;GO:0016491//oxidoreductase activity	GO:0055114//oxidation-reduction process
Glyma.08G316500	443	461	453	2066	1951	1684	11.09	10.7	12.02	48.64	44.99	45.54	11.27	46.39	2.04133	8.33767e-222	9.31454e-220	CPK2	calcium-dependent protein kinase [Glycine max]	Organismal Systems	Environmental adaptation	ko04626//Plant-pathogen interaction	K13412	-	GO:0004672//protein kinase activity;GO:0004672//protein kinase activity;GO:0005524//ATP binding;GO:0005524//ATP binding	GO:0006468//protein phosphorylation;GO:0006468//protein phosphorylation
Glyma.06G142900	3328	3308	3050	1424	1427	1190	136.16	131.88	132.23	55.44	54.73	53.41	133.423	54.5267	-1.29098	9.249e-222	1.03037e-219	-	BnaA04g02530D [Brassica napus]	-	-	-	-	-	-	-
Glyma.03G004300	240	235	240	1481	1424	1295	13.5	12.88	14.54	79.49	75.07	79.92	13.64	78.16	2.51859	1.04161e-221	1.15715e-219	dfr1	Dihydrofolate reductase [Glycine soja]	-	-	-	-	-	-	-
Glyma.11G038600	203	227	189	1348	1423	1299	10.55	11.68	10.48	72.46	75.75	80.78	10.9033	76.33	2.80748	2.37971e-221	2.63631e-219	TIFY10B	Protein TIFY 10B [Glycine soja]	Environmental Information Processing	Signal transduction	ko04075//Plant hormone signal transduction	K13464	-	-	-
Glyma.03G027500	1637	1744	1542	4094	4183	3503	39.22	40.71	39.15	93.33	93.93	92.07	39.6933	93.11	1.23004	3.43342e-221	3.79307e-219	-	PREDICTED: transketolase, chloroplastic [Glycine max]	Metabolism;Metabolism;Metabolism;Metabolism;Metabolism;Metabolism	Global and overview maps;Global and overview maps;Global and overview maps;Global and overview maps;Energy metabolism;Carbohydrate metabolism	ko01100//Metabolic pathways;ko01110//Biosynthesis of secondary metabolites;ko01200//Carbon metabolism;ko01230//Biosynthesis of amino acids;ko00710//Carbon fixation in photosynthetic organisms;ko00030//Pentose phosphate pathway	K00615;K00615;K00615;K00615;K00615;K00615	-	GO:0003824//catalytic activity	GO:0008152//metabolic process
Glyma.13G035800	251	273	257	1451	1597	1328	4.97	5.27	5.39	27.33	29.63	28.84	5.21	28.6	2.45666	2.3621e-219	2.58085e-217	WAK3	Wall-associated receptor kinase 3 [Cajanus cajan]	-	-	-	-	-	GO:0004672//protein kinase activity;GO:0005509//calcium ion binding;GO:0005524//ATP binding;GO:0030247//polysaccharide binding	GO:0006468//protein phosphorylation
Glyma.08G345400	2488	2573	2389	911	873	829	97.43	98.18	99.13	33.95	32.04	35.61	98.2467	33.8667	-1.53654	6.29598e-219	6.86021e-217	At3g25290	PREDICTED: cytochrome b561 and DOMON domain-containing protein At4g12980 [Glycine max]	-	-	-	-	GO:0016021//integral component of membrane	-	-
Glyma.19G022200	1915	1909	1731	563	548	462	131.29	127.54	125.76	36.73	35.22	34.75	128.197	35.5667	-1.84976	1.86927e-218	2.03122e-216	MIF2	PREDICTED: mini zinc finger protein 2-like [Glycine max]	-	-	-	-	-	-	-
Glyma.04G008300	2206	2365	2086	715	784	631	92.86	97.03	93.05	28.59	30.95	29.16	94.3133	29.5667	-1.67349	7.10583e-218	7.70044e-216	FBA1	PREDICTED: fructose-bisphosphate aldolase 1, chloroplastic [Glycine max]	Metabolism;Metabolism;Metabolism;Metabolism;Metabolism;Metabolism;Metabolism;Metabolism	Global and overview maps;Global and overview maps;Global and overview maps;Global and overview maps;Carbohydrate metabolism;Energy metabolism;Carbohydrate metabolism;Carbohydrate metabolism	ko01100//Metabolic pathways;ko01110//Biosynthesis of secondary metabolites;ko01200//Carbon metabolism;ko01230//Biosynthesis of amino acids;ko00010//Glycolysis / Gluconeogenesis;ko00710//Carbon fixation in photosynthetic organisms;ko00051//Fructose and mannose metabolism;ko00030//Pentose phosphate pathway	K01623;K01623;K01623;K01623;K01623;K01623;K01623;K01623	-	GO:0004332//fructose-bisphosphate aldolase activity;GO:0004332//fructose-bisphosphate aldolase activity;GO:0004332//fructose-bisphosphate aldolase activity	GO:0006096//glycolytic process;GO:0006096//glycolytic process;GO:0006096//glycolytic process
Glyma.08G321400	372	322	331	1796	1782	1456	11.72	9.88	11.05	53.84	52.62	50.32	10.8833	52.26	2.26359	1.18513e-217	1.28081e-215	ASPG2	PREDICTED: protein ASPARTIC PROTEASE IN GUARD CELL 2 [Glycine max]	-	-	-	-	-	GO:0004190//aspartic-type endopeptidase activity	GO:0006508//proteolysis
Glyma.02G249600	2979	3158	2921	1244	1315	1106	87.46	90.35	90.88	34.76	36.19	35.62	89.5633	35.5233	-1.33414	5.87572e-217	6.33288e-215	RCA1	ribulose bisphosphate carboxylase/oxygenase activase 1, chloroplastic-like [Glycine max]	-	-	-	-	-	GO:0005524//ATP binding	-
Glyma.11G129900	114	98	87	1113	1126	943	3.91	3.28	3.17	36.37	36.24	35.52	3.45333	36.0433	3.38367	1.22872e-214	1.32074e-212	BGLU24	PREDICTED: cyanogenic beta-glucosidase-like [Glycine max]	Metabolism;Metabolism;Metabolism;Metabolism;Metabolism	Global and overview maps;Global and overview maps;Biosynthesis of other secondary metabolites;Carbohydrate metabolism;Metabolism of other amino acids	ko01100//Metabolic pathways;ko01110//Biosynthesis of secondary metabolites;ko00940//Phenylpropanoid biosynthesis;ko00500//Starch and sucrose metabolism;ko00460//Cyanoamino acid metabolism	K01188;K01188;K01188;K01188;K01188	-	GO:0004553//hydrolase activity, hydrolyzing O-glycosyl compounds	GO:0005975//carbohydrate metabolic process
Glyma.13G253300	670	717	618	2259	2382	2074	11.85	12.36	11.59	38.03	39.51	40.26	11.9333	39.2667	1.71831	1.17414e-212	1.25867e-210	IKU2	PREDICTED: receptor-like protein kinase HAIKU2 [Glycine max]	-	-	-	-	-	GO:0004672//protein kinase activity;GO:0005515//protein binding;GO:0005524//ATP binding	GO:0006468//protein phosphorylation
Glyma.19G232000	3337	3439	3268	1420	1444	1342	163.74	164.44	169.93	66.31	66.42	72.24	166.037	68.3233	-1.28105	2.76757e-211	2.95091e-209	EPHX2	PREDICTED: bifunctional epoxide hydrolase 2-like [Glycine max]	-	-	-	-	-	-	-
Glyma.14G067000	4471	4346	4084	2080	2211	1849	130.96	124.05	126.77	57.98	60.71	59.42	127.26	59.37	-1.09997	4.14729e-211	4.41021e-209	RCA1	ribulose bisphosphate carboxylase/oxygenase activase 1, chloroplastic-like [Glycine max]	-	-	-	-	-	GO:0005524//ATP binding	-
Glyma.20G033900	2231	2343	2154	787	769	595	87.2	89.24	89.21	29.27	28.17	25.51	88.55	27.65	-1.67921	6.98646e-211	7.40956e-209	EXPA15	Expansin-A15 [Glycine soja]	-	-	-	-	-	-	-
Glyma.06G172700	2033	2157	1869	4670	4658	4098	79.86	82.56	77.8	174.56	171.51	176.6	80.0733	174.223	1.12154	1.11853e-209	1.18311e-207	-	PREDICTED: glyceraldehyde-3-phosphate dehydrogenase, cytosolic [Glycine max]	Metabolism;Metabolism;Metabolism;Metabolism;Metabolism;Metabolism	Global and overview maps;Global and overview maps;Global and overview maps;Global and overview maps;Carbohydrate metabolism;Energy metabolism	ko01100//Metabolic pathways;ko01110//Biosynthesis of secondary metabolites;ko01200//Carbon metabolism;ko01230//Biosynthesis of amino acids;ko00010//Glycolysis / Gluconeogenesis;ko00710//Carbon fixation in photosynthetic organisms	K00134;K00134;K00134;K00134;K00134;K00134	-	GO:0016620//oxidoreductase activity, acting on the aldehyde or oxo group of donors, NAD or NADP as acceptor	GO:0055114//oxidation-reduction process
Glyma.10G200700	639	677	597	2187	2233	1972	13.87	14.32	13.73	45.17	45.43	46.95	13.9733	45.85	1.71425	1.72076e-209	1.81529e-207	At5g04500	PREDICTED: glycosyltransferase family protein 64 protein C5-like [Glycine max]	-	-	-	-	GO:0016021//integral component of membrane	GO:0004553//hydrolase activity, hydrolyzing O-glycosyl compounds	GO:0005975//carbohydrate metabolic process;GO:0006024//glycosaminoglycan biosynthetic process;GO:0015012//heparan sulfate proteoglycan biosynthetic process
Glyma.07G023300	549	584	519	2036	2072	1760	20.44	21.19	20.48	72.14	72.33	71.9	20.7033	72.1233	1.8006	2.79637e-209	2.94218e-207	WRKY40	PREDICTED: probable WRKY transcription factor 40 [Glycine max]	-	-	-	-	-	GO:0003700//transcription factor activity, sequence-specific DNA binding;GO:0043565//sequence-specific DNA binding	GO:0006355//regulation of transcription, DNA-templated
Glyma.16G064100	722	741	657	2316	2466	2052	14.46	14.48	13.96	44.16	46.32	45.11	14.3	45.1967	1.6602	7.72562e-209	8.10701e-207	At4g08850	PREDICTED: probable LRR receptor-like serine/threonine-protein kinase At4g08850 isoform X1 [Glycine max]	-	-	-	-	-	GO:0004672//protein kinase activity;GO:0005515//protein binding;GO:0005524//ATP binding	GO:0006468//protein phosphorylation
Glyma.08G190100	4885	4926	4410	2447	2565	2180	174.91	171.62	167.43	83.68	86.24	85.9	171.32	85.2733	-1.00653	9.12905e-209	9.52944e-207	-	PREDICTED: eukaryotic initiation factor 4A-10 [Glycine max]	Genetic Information Processing	Translation	ko03013//RNA transport	K03257	-	GO:0003676//nucleic acid binding;GO:0003676//nucleic acid binding;GO:0005524//ATP binding;GO:0005524//ATP binding	-
Glyma.08G161000	3683	3680	3450	1592	1743	1370	84.59	82.38	84.07	34.74	37.49	34.43	83.68	35.5533	-1.2349	5.35747e-208	5.5778e-206	ctps	PREDICTED: CTP synthase isoform X1 [Glycine max]	Metabolism;Metabolism	Global and overview maps;Nucleotide metabolism	ko01100//Metabolic pathways;ko00240//Pyrimidine metabolism	K01937;K01937	-	GO:0003883//CTP synthase activity;GO:0003883//CTP synthase activity;GO:0016787//hydrolase activity;GO:0016787//hydrolase activity	GO:0006221//pyrimidine nucleotide biosynthetic process;GO:0006221//pyrimidine nucleotide biosynthetic process;GO:0006541//glutamine metabolic process;GO:0006541//glutamine metabolic process
Glyma.02G104900	1756	1981	1763	509	546	453	55.93	61.49	59.51	15.43	16.3	15.83	58.9767	15.8533	-1.89536	1.7592e-206	1.82201e-204	TOGT1	PREDICTED: scopoletin glucosyltransferase-like [Glycine max]	-	-	-	-	-	GO:0016758//transferase activity, transferring hexosyl groups	GO:0008152//metabolic process
Glyma.15G119500	3106	3418	2972	1027	1244	956	221.12	237.13	224.21	69.58	83.02	74.67	227.487	75.7567	-1.58634	3.8586e-206	3.98598e-204	-	PREDICTED: hydrophobic seed protein-like [Glycine max]	-	-	-	-	-	-	-
Glyma.15G194600	518	487	418	1969	1950	1679	14.65	13.46	12.52	53.01	51.73	52.12	13.5433	52.2867	1.94886	1.06845e-205	1.10086e-203	INT2	PREDICTED: probable inositol transporter 2 isoform X1 [Glycine max]	-	-	-	-	GO:0016021//integral component of membrane;GO:0016021//integral component of membrane	GO:0022857//transmembrane transporter activity;GO:0022857//transmembrane transporter activity	GO:0055085//transmembrane transport;GO:0055085//transmembrane transport
Glyma.10G296900	401	423	335	1736	1824	1502	7.56	7.67	6.65	30.88	31.96	30.54	7.29333	31.1267	2.0935	1.15168e-205	1.18355e-203	EPSIN3	PREDICTED: clathrin interactor EPSIN 2-like isoform X3 [Glycine max]	Cellular Processes	Transport and catabolism	ko04144//Endocytosis	K12471	-	GO:0005543//phospholipid binding;GO:0005543//phospholipid binding;GO:0005543//phospholipid binding;GO:0005543//phospholipid binding;GO:0005543//phospholipid binding;GO:0005543//phospholipid binding;GO:0005543//phospholipid binding;GO:0005543//phospholipid binding;GO:0005543//phospholipid binding;GO:0005543//phospholipid binding;GO:0005543//phospholipid binding;GO:0005543//phospholipid binding;GO:…	-
Glyma.13G046300	151	157	141	1141	1165	1044	6.9	6.99	6.83	49.61	49.89	52.33	6.90667	50.61	2.87336	3.50139e-205	3.58902e-203	LBD41	PREDICTED: LOB domain-containing protein 41-like [Glycine max]	-	-	-	-	-	-	-
Glyma.16G177900	1877	1916	1822	4269	4447	3764	127.62	127.06	131.5	276.41	283.88	281.48	128.727	280.59	1.12415	5.41715e-204	5.53845e-202	-	PREDICTED: heavy metal-associated isoprenylated plant protein 3-like [Malus domestica]	-	-	-	-	-	GO:0046872//metal ion binding	GO:0030001//metal ion transport
Glyma.07G090000	860	898	800	2597	2573	2295	25.4	25.85	25.04	73	71.24	74.37	25.43	72.87	1.51879	1.38902e-203	1.41648e-201	ASP1	PREDICTED: aspartic proteinase Asp1-like [Glycine max]	-	-	-	-	-	GO:0004190//aspartic-type endopeptidase activity	GO:0006508//proteolysis
Glyma.18G291500	744	711	718	2347	2430	2113	24.56	23	25.44	74.68	75.92	77.07	24.3333	75.89	1.64098	2.51889e-203	2.56212e-201	GLC1	PREDICTED: glucan endo-1,3-beta-glucosidase [Glycine max]	-	-	-	-	-	GO:0004553//hydrolase activity, hydrolyzing O-glycosyl compounds;GO:0004553//hydrolase activity, hydrolyzing O-glycosyl compounds;GO:0004553//hydrolase activity, hydrolyzing O-glycosyl compounds	GO:0005975//carbohydrate metabolic process;GO:0005975//carbohydrate metabolic process;GO:0005975//carbohydrate metabolic process
Glyma.01G202000	187	183	194	1280	1279	1069	10.14	9.67	11.07	66.03	64.88	63.45	10.2933	64.7867	2.65399	6.19538e-203	6.28563e-201	SGPP	BON1-associated protein 2 [Glycine soja]	-	-	-	-	-	-	-
Glyma.08G238100	2960	2922	2738	1214	1184	1098	97.88	94.18	95.99	38.2	36.7	39.85	96.0167	38.25	-1.32783	6.91567e-202	6.99855e-200	CYP72A15	PREDICTED: cytochrome P450 72A15 [Glycine max]	-	-	-	-	-	GO:0005506//iron ion binding;GO:0005506//iron ion binding;GO:0016705//oxidoreductase activity, acting on paired donors, with incorporation or reduction of molecular oxygen;GO:0016705//oxidoreductase activity, acting on paired donors, with incorporation or reduction of molecular oxygen;GO:0020037//heme binding;GO:0020037//heme binding	GO:0055114//oxidation-reduction process;GO:0055114//oxidation-reduction process
Glyma.20G068300	388	372	387	1705	1772	1447	9.92	9.27	10.48	41.47	42.46	40.58	9.89	41.5033	2.06918	2.33644e-201	2.35247e-199	YSL1	PREDICTED: metal-nicotianamine transporter YSL1 [Glycine max]	-	-	-	-	-	-	GO:0055085//transmembrane transport
Glyma.15G160300	45	61	58	959	999	883	1.06	1.4	1.44	21.45	22.01	22.77	1.3	22.0767	4.08594	5.40528e-201	5.42862e-199	-	Serine/threonine-protein phosphatase 6 regulatory ankyrin repeat subunit C, partial [Glycine soja]	-	-	-	-	-	-	-
Glyma.09G155500	2651	2523	2286	897	891	817	178.07	165.14	162.72	57.33	56.1	60.21	168.643	57.88	-1.54284	9.47368e-200	9.49062e-198	PIP20-2	Kunitz trypsin protease inhibitor precursor [Glycine max]	-	-	-	-	-	GO:0004866//endopeptidase inhibitor activity	-
Glyma.11G130300	2391	2503	2206	898	930	741	51.75	52.79	50.6	18.5	18.87	17.6	51.7133	18.3233	-1.49685	1.76014e-199	1.75886e-197	LOX2.1	PREDICTED: linoleate 13S-lipoxygenase 2-1, chloroplastic-like [Glycine max]	Metabolism;Metabolism;Metabolism;Metabolism	Global and overview maps;Global and overview maps;Lipid metabolism;Lipid metabolism	ko01100//Metabolic pathways;ko01110//Biosynthesis of secondary metabolites;ko00592//alpha-Linolenic acid metabolism;ko00591//Linoleic acid metabolism	K00454;K00454;K00454;K00454	-	GO:0005515//protein binding;GO:0016702//oxidoreductase activity, acting on single donors with incorporation of molecular oxygen, incorporation of two atoms of oxygen;GO:0046872//metal ion binding	GO:0055114//oxidation-reduction process
Glyma.20G241200	969	981	931	2753	2835	2364	24.37	24.04	24.81	65.89	66.83	65.23	24.4067	65.9833	1.43483	4.72745e-199	4.71216e-197	At3g12360	PREDICTED: ankyrin repeat-containing protein At3g12360-like [Glycine max]	-	-	-	-	-	-	-
Glyma.13G308700	1565	1658	1535	3883	4007	3299	26.55	27.41	27.59	62.71	63.74	61.41	27.1833	62.62	1.2039	4.87948e-199	4.85155e-197	-	PREDICTED: aconitate hydratase, cytoplasmic [Glycine max]	Metabolism;Metabolism;Metabolism;Metabolism;Metabolism;Metabolism;Metabolism	Global and overview maps;Global and overview maps;Global and overview maps;Global and overview maps;Carbohydrate metabolism;Global and overview maps;Carbohydrate metabolism	ko01100//Metabolic pathways;ko01110//Biosynthesis of secondary metabolites;ko01200//Carbon metabolism;ko01230//Biosynthesis of amino acids;ko00630//Glyoxylate and dicarboxylate metabolism;ko01210//2-Oxocarboxylic acid metabolism;ko00020//Citrate cycle (TCA cycle)	K01681;K01681;K01681;K01681;K01681;K01681;K01681	-	-	GO:0008152//metabolic process;GO:0008152//metabolic process
Glyma.19G003300	1421	1391	1433	293	324	286	41.41	39.01	44.42	8.25	8.73	8.86	41.6133	8.61333	-2.2724	2.00656e-198	1.99009e-196	YMR099C	aldose 1-epimerase family protein [Medicago truncatula]	Metabolism;Metabolism;Metabolism	Global and overview maps;Global and overview maps;Carbohydrate metabolism	ko01100//Metabolic pathways;ko01110//Biosynthesis of secondary metabolites;ko00010//Glycolysis / Gluconeogenesis	K01792;K01792;K01792	-	GO:0016853//isomerase activity;GO:0016853//isomerase activity;GO:0016853//isomerase activity;GO:0016853//isomerase activity;GO:0016853//isomerase activity	GO:0005975//carbohydrate metabolic process;GO:0005975//carbohydrate metabolic process;GO:0005975//carbohydrate metabolic process;GO:0005975//carbohydrate metabolic process;GO:0005975//carbohydrate metabolic process
Glyma.17G138500	2281	2350	2163	866	784	667	57.46	57.79	57.7	20.73	18.58	18.44	57.65	19.25	-1.58246	1.37731e-197	1.36261e-195	INVA	PREDICTED: acid beta-fructofuranosidase [Glycine max]	Metabolism;Metabolism;Metabolism	Global and overview maps;Carbohydrate metabolism;Carbohydrate metabolism	ko01100//Metabolic pathways;ko00500//Starch and sucrose metabolism;ko00052//Galactose metabolism	K01193;K01193;K01193	-	GO:0004564//beta-fructofuranosidase activity;GO:0004564//beta-fructofuranosidase activity;GO:0004575//sucrose alpha-glucosidase activity;GO:0004575//sucrose alpha-glucosidase activity	-
Glyma.19G245400	200	234	194	1250	1348	1141	11.52	13.13	11.84	68.5	72.77	72.09	12.1633	71.12	2.54772	2.6135e-197	2.57919e-195	HEV1	wound-induced protein precursor [Glycine max]	-	-	-	-	-	GO:0008061//chitin binding	GO:0042742//defense response to bacterium;GO:0050832//defense response to fungus
Glyma.08G109200	60	59	38	940	990	890	2.26	2.17	1.52	33.54	34.82	36.63	1.98333	34.9967	4.14122	9.89488e-197	9.71678e-195	CHS5	PREDICTED: chalcone synthase 5 [Glycine max]	Metabolism;Metabolism;Organismal Systems;Metabolism	Global and overview maps;Global and overview maps;Environmental adaptation;Biosynthesis of other secondary metabolites	ko01100//Metabolic pathways;ko01110//Biosynthesis of secondary metabolites;ko04712//Circadian rhythm - plant;ko00941//Flavonoid biosynthesis	K00660;K00660;K00660;K00660	-	GO:0016747//transferase activity, transferring acyl groups other than amino-acyl groups	GO:0008610//lipid biosynthetic process
Glyma.07G140000	61	66	57	930	986	836	3.9	4.11	3.86	56.55	59.06	58.61	3.95667	58.0733	3.87552	1.03494e-196	1.01381e-194	HSP26-A	glutathione S-transferase GST 7 [Glycine max]	Metabolism	Metabolism of other amino acids	ko00480//Glutathione metabolism	K00799	-	GO:0005515//protein binding	-
Glyma.07G083900	47	52	52	990	940	821	2.32	2.5	2.72	46.6	43.69	44.62	2.51333	44.97	4.16129	5.27116e-195	5.13822e-193	BSPA	PREDICTED: bark storage protein A isoform X1 [Glycine max]	-	-	-	-	-	GO:0003824//catalytic activity;GO:0003824//catalytic activity	GO:0009116//nucleoside metabolic process;GO:0009116//nucleoside metabolic process
Glyma.01G014700	87	105	106	1063	1006	912	1.63	1.88	2.11	18.76	17.63	18.4	1.87333	18.2633	3.28527	5.48825e-195	5.32374e-193	JMJ706	Lysine-specific demethylase REF6 [Glycine soja]	-	-	-	-	-	-	-
Glyma.17G030300	207	172	178	1303	1234	1203	14.59	11.78	13.29	87.18	81.35	92.83	13.22	87.12	2.72028	5.65082e-195	5.46809e-193	-	stress-induced protein SAM22 [Glycine max]	-	-	-	-	-	-	GO:0006952//defense response;GO:0009607//response to biotic stimulus
Glyma.08G253000	3249	3154	2809	1308	1321	1080	70.49	66.69	64.62	27.01	26.88	25.72	67.2667	26.5367	-1.3419	8.45393e-195	8.16071e-193	PI4KG7	PREDICTED: phosphatidylinositol 4-kinase gamma 7 [Glycine max]	-	-	-	-	-	GO:0016773//phosphotransferase activity, alcohol group as acceptor;GO:0016773//phosphotransferase activity, alcohol group as acceptor;GO:0016773//phosphotransferase activity, alcohol group as acceptor;GO:0016773//phosphotransferase activity, alcohol group as acceptor	-
Glyma.18G278100	1937	2025	1971	636	685	550	89.34	90.99	96.44	27.86	29.59	27.88	92.2567	28.4433	-1.69756	1.28086e-194	1.23344e-192	COL2	zinc finger protein CONSTANS-LIKE 2 [Glycine max]	-	-	-	-	GO:0005622//intracellular;GO:0005622//intracellular	GO:0005515//protein binding;GO:0005515//protein binding;GO:0008270//zinc ion binding;GO:0008270//zinc ion binding	-
Glyma.18G040500	72	67	55	984	1015	799	2.12	1.92	1.72	27.58	28.02	25.82	1.92	27.14	3.82124	2.45645e-194	2.35979e-192	-	calmodulin-binding heat-shock protein [Medicago truncatula]	-	-	-	-	-	-	GO:0006629//lipid metabolic process;GO:0016042//lipid catabolic process
Glyma.02G024200	880	819	819	2618	2621	2207	25.2	22.86	24.86	71.35	70.36	69.34	24.3067	70.35	1.5332	3.8148e-194	3.65586e-192	-	actin cross-linking protein [Medicago truncatula]	-	-	-	-	-	-	-
Glyma.17G069100	4164	4255	3846	1958	2069	1579	100.19	99.87	98.17	44.91	46.86	42.02	99.41	44.5967	-1.15646	5.92536e-194	5.66484e-192	CER3	PREDICTED: protein ECERIFERUM 3 [Glycine max]	-	-	-	-	-	GO:0005506//iron ion binding;GO:0005506//iron ion binding;GO:0005506//iron ion binding;GO:0016491//oxidoreductase activity;GO:0016491//oxidoreductase activity;GO:0016491//oxidoreductase activity	GO:0006633//fatty acid biosynthetic process;GO:0006633//fatty acid biosynthetic process;GO:0006633//fatty acid biosynthetic process;GO:0055114//oxidation-reduction process;GO:0055114//oxidation-reduction process;GO:0055114//oxidation-reduction process
Glyma.08G175800	2189	2124	2031	774	755	611	75.02	70.92	73.82	25.7	24.34	22.43	73.2533	24.1567	-1.60047	1.1998e-192	1.14429e-190	GLO1	peroxisomal (S)-2-hydroxy-acid oxidase GLO1-like [Glycine max]	Metabolism;Metabolism;Metabolism;Cellular Processes;Metabolism	Global and overview maps;Global and overview maps;Global and overview maps;Transport and catabolism;Carbohydrate metabolism	ko01100//Metabolic pathways;ko01110//Biosynthesis of secondary metabolites;ko01200//Carbon metabolism;ko04146//Peroxisome;ko00630//Glyoxylate and dicarboxylate metabolism	K11517;K11517;K11517;K11517;K11517	-	GO:0016491//oxidoreductase activity;GO:0016491//oxidoreductase activity;GO:0016491//oxidoreductase activity;GO:0016491//oxidoreductase activity	-
Glyma.08G118900	91	68	60	948	1002	857	4.96	3.61	3.47	49.21	51.24	51.29	4.01333	50.58	3.65569	7.06038e-192	6.71767e-190	HSP26-A	tau class glutathione S-transferase [Glycine max]	Metabolism	Metabolism of other amino acids	ko00480//Glutathione metabolism	K00799	-	GO:0005515//protein binding	-
Glyma.15G071300	1892	1979	1857	4243	4439	3776	83.12	84.37	86.13	179.72	185.58	183.89	84.54	183.063	1.11464	7.34961e-192	6.97617e-190	TSJT1	PREDICTED: stem-specific protein TSJT1-like [Glycine max]	-	-	-	-	-	-	-
Glyma.13G173300	197	225	221	1253	1386	1144	8.99	10.03	10.71	54.51	59.41	57.38	9.91	57.1	2.52653	2.29528e-191	2.17346e-189	HI4'OMT	PREDICTED: isoflavone 4'-O-methyltransferase [Glycine max]	Metabolism;Metabolism	Global and overview maps;Biosynthesis of other secondary metabolites	ko01110//Biosynthesis of secondary metabolites;ko00943//Isoflavonoid biosynthesis	K13259;K13259	-	GO:0008171//O-methyltransferase activity;GO:0046983//protein dimerization activity	-
Glyma.08G079100	576	642	548	2044	2090	1776	32.69	35.51	32.96	110.4	111.2	110.6	33.72	110.733	1.71541	7.09459e-191	6.70211e-189	PGIP2	polygalacturonase inhibiting protein precursor [Glycine max]	-	-	-	-	-	-	-
Glyma.16G069700	23	24	30	1101	1187	901	1.37	1.41	1.92	63.18	67.06	59.61	1.56667	63.2833	5.33606	7.34093e-191	6.91839e-189	At5g01750	PREDICTED: protein LURP-one-related 10-like [Glycine max]	-	-	-	-	-	-	-
Glyma.11G003500	111	112	105	982	1090	985	3.78	3.71	3.79	31.79	34.76	36.76	3.76	34.4367	3.19514	1.84361e-190	1.7293e-188	TSB	Tryptophan synthase beta chain 2, chloroplastic [Glycine soja]	Metabolism;Metabolism;Metabolism;Metabolism;Metabolism	Global and overview maps;Global and overview maps;Global and overview maps;Amino acid metabolism;Amino acid metabolism	ko01100//Metabolic pathways;ko01110//Biosynthesis of secondary metabolites;ko01230//Biosynthesis of amino acids;ko00260//Glycine, serine and threonine metabolism;ko00400//Phenylalanine, tyrosine and tryptophan biosynthesis	K01696;K01696;K01696;K01696;K01696	-	-	-
Glyma.11G243900	199	219	179	1218	1267	1047	4.35	4.67	4.15	25.37	25.98	25.13	4.39	25.4933	2.53783	6.75203e-190	6.31847e-188	MKP1	PREDICTED: protein-tyrosine-phosphatase MKP1-like isoform X3 [Glycine max]	-	-	-	-	-	GO:0008138//protein tyrosine/serine/threonine phosphatase activity	GO:0006470//protein dephosphorylation
Glyma.16G200900	1047	1075	1056	2881	2995	2520	32.75	32.77	35.01	85.77	87.83	86.49	33.51	86.6967	1.37138	9.96044e-189	9.27721e-187	CXE1	PREDICTED: carboxylesterase 1-like [Glycine max]	-	-	-	-	-	GO:0016787//hydrolase activity	GO:0008152//metabolic process
Glyma.14G170900	172	161	156	1106	1149	982	4.09	3.74	3.94	25.07	25.67	25.66	3.92333	25.4667	2.69846	3.03931e-188	2.82422e-186	BXL7	PREDICTED: probable beta-D-xylosidase 7 [Glycine max]	-	-	-	-	-	GO:0004553//hydrolase activity, hydrolyzing O-glycosyl compounds;GO:0004553//hydrolase activity, hydrolyzing O-glycosyl compounds	GO:0005975//carbohydrate metabolic process;GO:0005975//carbohydrate metabolic process
Glyma.17G123800	201	270	244	1413	1397	1206	2.72	3.56	3.5	18.18	17.7	17.9	3.26	17.9267	2.45916	9.74144e-188	9.03093e-186	ALA10	PREDICTED: phospholipid-transporting ATPase 10-like [Vigna angularis]	-	-	-	-	GO:0016021//integral component of membrane	GO:0000166//nucleotide binding;GO:0000287//magnesium ion binding;GO:0004012//phospholipid-translocating ATPase activity;GO:0005524//ATP binding;GO:0046872//metal ion binding	GO:0015914//phospholipid transport
Glyma.09G205700	192	189	158	1167	1184	1007	8.42	8.12	7.35	49.07	49.09	48.85	7.96333	49.0033	2.62144	1.62355e-187	1.50163e-185	TKPR1	PREDICTED: cinnamoyl-CoA reductase 2-like [Glycine max]	-	-	-	-	-	GO:0003854//3-beta-hydroxy-delta5-steroid dehydrogenase activity;GO:0003854//3-beta-hydroxy-delta5-steroid dehydrogenase activity;GO:0016616//oxidoreductase activity, acting on the CH-OH group of donors, NAD or NADP as acceptor;GO:0016616//oxidoreductase activity, acting on the CH-OH group of donors, NAD or NADP as acceptor	GO:0006694//steroid biosynthetic process;GO:0006694//steroid biosynthetic process;GO:0055114//oxidation-reduction process;GO:0055114//oxidation-reduction process
Glyma.13G301900	51	55	53	911	923	773	4.28	4.5	4.72	72.83	72.68	71.24	4.5	72.25	4.005	3.47978e-187	3.211e-185	-	wound-responsive family protein [Medicago truncatula]	-	-	-	-	-	-	-
Glyma.01G017000	1249	1298	1212	3160	3274	2931	61.24	62.02	62.97	147.44	150.47	157.66	62.0767	151.857	1.29059	1.27994e-186	1.17835e-184	-	Tetratricopeptide-like helical [Cynara cardunculus var. scolymus] [Cynara cardunculus]	-	-	-	-	-	-	-
Glyma.02G136200	1791	1916	1711	611	614	512	72.11	75.18	72.98	23.32	23.1	22.62	73.4233	23.0133	-1.67377	1.44503e-186	1.32725e-184	GA20OX1	Gibberellin 20 oxidase 1, partial [Cajanus cajan]	-	-	-	-	-	GO:0016491//oxidoreductase activity;GO:0016491//oxidoreductase activity	GO:0055114//oxidation-reduction process;GO:0055114//oxidation-reduction process
Glyma.05G091200	4197	4355	3838	2122	2236	1865	102.93	104.08	99.75	49.52	51.4	50.18	102.253	50.3667	-1.02161	7.50475e-186	6.86141e-184	AP2	PREDICTED: floral homeotic protein APETALA 2-like isoform X4 [Glycine max]	-	-	-	-	-	GO:0003700//transcription factor activity, sequence-specific DNA binding	GO:0006355//regulation of transcription, DNA-templated;GO:0007275//multicellular organism development
Glyma.09G210600	262	247	236	1376	1386	1113	5.09	4.68	4.86	25.44	25.24	23.72	4.87667	24.8	2.34637	8.35686e-186	7.62295e-184	RPM1	PREDICTED: disease resistance protein RPM1-like [Glycine max]	Organismal Systems	Environmental adaptation	ko04626//Plant-pathogen interaction	K13457	-	GO:0043531//ADP binding;GO:0043531//ADP binding	-
Glyma.09G281700	316	337	334	1492	1506	1303	6.94	5.74	6.26	26.52	26.77	27.46	6.31333	26.9167	2.09203	2.04712e-185	1.86307e-183	Os04g0620700	PREDICTED: nucleolin 1-like isoform X2 [Glycine max]	-	-	-	-	-	GO:0003676//nucleic acid binding;GO:0003676//nucleic acid binding;GO:0003676//nucleic acid binding;GO:0003676//nucleic acid binding;GO:0003676//nucleic acid binding	-
Glyma.06G259800	437	503	407	1948	2047	1556	6.77	7.91	6.86	29.12	29.88	26.7	7.18	28.5667	1.99228	3.09927e-185	2.81418e-183	RPP1	TMV resistance protein N [Glycine soja]	-	-	-	-	-	GO:0005515//protein binding;GO:0005515//protein binding;GO:0043531//ADP binding;GO:0043531//ADP binding;GO:0043531//ADP binding;GO:0043531//ADP binding;GO:0043531//ADP binding;GO:0043531//ADP binding	GO:0007165//signal transduction;GO:0007165//signal transduction
Glyma.07G163200	94	101	107	1013	1109	837	1.5	1.57	1.81	15.41	16.62	14.68	1.62667	15.57	3.25878	6.32693e-185	5.73185e-183	XLG1	PREDICTED: extra-large guanine nucleotide-binding protein 1-like [Glycine max]	-	-	-	-	-	GO:0003924//GTPase activity;GO:0004871//signal transducer activity;GO:0019001//guanyl nucleotide binding;GO:0031683//G-protein beta/gamma-subunit complex binding	GO:0007186//G-protein coupled receptor signaling pathway
Glyma.13G001800	201	180	170	1145	1179	1055	10.03	8.75	8.99	54.35	55.13	57.74	9.25667	55.74	2.59015	4.00163e-184	3.60882e-182	-	hypothetical protein GLYMA_13G001800 [Glycine max]	-	-	-	-	-	-	-
Glyma.02G136300	3928	3952	3663	2024	2077	1739	143.05	140.26	141.37	70.14	70.9	69.48	141.56	70.1733	-1.01242	1.07982e-183	9.7162e-182	GA20OX1	PREDICTED: gibberellin 20 oxidase 1 [Glycine max]	-	-	-	-	-	GO:0016491//oxidoreductase activity	GO:0055114//oxidation-reduction process
Glyma.13G340000	1294	1296	1206	284	325	253	36.61	35.73	36.16	7.65	8.62	7.85	36.1667	8.04	-2.16939	2.55774e-183	2.29108e-181	ALDH3F1	PREDICTED: aldehyde dehydrogenase family 3 member F1-like [Glycine max]	Metabolism;Metabolism;Metabolism;Metabolism;Metabolism;Metabolism;Metabolism;Metabolism;Metabolism;Metabolism;Metabolism;Metabolism;Metabolism	Global and overview maps;Global and overview maps;Carbohydrate metabolism;Carbohydrate metabolism;Amino acid metabolism;Lipid metabolism;Lipid metabolism;Amino acid metabolism;Metabolism of other amino acids;Carbohydrate metabolism;Amino acid metabolism;Amino acid metabolism;Amino acid metabolism	ko01100//Metabolic pathways;ko01110//Biosynthesis of secondary metabolites;ko00010//Glycolysis / Gluconeogenesis;ko00620//Pyruvate metabolism;ko00330//Arginine and proline metabolism;ko00561//Glycerolipid metabolism;ko00071//Fatty acid degradation;ko00280//Valine, leucine and isoleucine degradation;ko00410//beta-Alanine metabolism;ko00053//Ascorbate and aldarate metabolism;ko00310//Lysine degrada…	K00128;K00128;K00128;K00128;K00128;K00128;K00128;K00128;K00128;K00128;K00128;K00128;K00128	-	GO:0016491//oxidoreductase activity	GO:0008152//metabolic process;GO:0055114//oxidation-reduction process
Glyma.12G122300	3127	3257	3029	1481	1553	1274	130.17	131.87	133.22	58.49	60.58	58.01	131.753	59.0267	-1.1584	1.08734e-182	9.71786e-181	TBL39	PREDICTED: protein trichome birefringence-like 39 [Glycine max]	-	-	-	-	-	-	-
Glyma.13G344500	1131	1204	1129	3086	3112	2586	40.44	41.95	42.78	105.01	104.31	101.45	41.7233	103.59	1.31196	1.31834e-182	1.1756e-180	FRK2	PREDICTED: probable fructokinase-4 [Glycine max]	Metabolism;Metabolism;Metabolism;Metabolism	Global and overview maps;Carbohydrate metabolism;Carbohydrate metabolism;Carbohydrate metabolism	ko01100//Metabolic pathways;ko00520//Amino sugar and nucleotide sugar metabolism;ko00500//Starch and sucrose metabolism;ko00051//Fructose and mannose metabolism	K00847;K00847;K00847;K00847	-	-	-
Glyma.15G140300	817	941	819	2522	2640	2270	20.97	23.54	22.28	61.59	63.5	63.91	22.2633	63	1.50068	2.96817e-182	2.64087e-180	ACLB-1	PREDICTED: ATP-citrate synthase beta chain protein 1 [Glycine max]	Metabolism;Metabolism;Metabolism	Global and overview maps;Global and overview maps;Carbohydrate metabolism	ko01100//Metabolic pathways;ko01110//Biosynthesis of secondary metabolites;ko00020//Citrate cycle (TCA cycle)	K01648;K01648;K01648	-	GO:0003824//catalytic activity;GO:0046912//transferase activity, transferring acyl groups, acyl groups converted into alkyl on transfer	GO:0008152//metabolic process
Glyma.19G030500	40	34	38	919	950	761	1.3	1.07	1.31	28.34	28.86	27.06	1.22667	28.0867	4.51707	3.87934e-182	3.44387e-180	PMAT2	malonyl-CoA:isoflavone 7-O-glucoside-6''-O-malonyltransferase [Glycine max]	Metabolism;Metabolism	Biosynthesis of other secondary metabolites;Biosynthesis of other secondary metabolites	ko00943//Isoflavonoid biosynthesis;ko00944//Flavone and flavonol biosynthesis	K13264;K13264	-	GO:0016747//transferase activity, transferring acyl groups other than amino-acyl groups	-
Glyma.12G098900	2112	2213	1967	801	812	710	37.51	38.28	37.03	13.52	13.59	13.89	37.6067	13.6667	-1.46033	3.36761e-181	2.98292e-179	-	PREDICTED: aconitate hydratase, cytoplasmic isoform X2 [Glycine max]	Metabolism;Metabolism;Metabolism;Metabolism;Metabolism;Metabolism;Metabolism	Global and overview maps;Global and overview maps;Global and overview maps;Global and overview maps;Carbohydrate metabolism;Global and overview maps;Carbohydrate metabolism	ko01100//Metabolic pathways;ko01110//Biosynthesis of secondary metabolites;ko01200//Carbon metabolism;ko01230//Biosynthesis of amino acids;ko00630//Glyoxylate and dicarboxylate metabolism;ko01210//2-Oxocarboxylic acid metabolism;ko00020//Citrate cycle (TCA cycle)	K01681;K01681;K01681;K01681;K01681;K01681;K01681	-	-	GO:0008152//metabolic process;GO:0008152//metabolic process;GO:0008152//metabolic process
Glyma.08G243000	726	680	651	2216	2217	1883	23.18	21.16	22.03	67.34	66.36	65.97	22.1233	66.5567	1.58901	7.93182e-181	6.9946e-179	UGD1	UDP-glucose 6-dehydrogenase 1 [Glycine max]	Metabolism;Metabolism;Metabolism;Metabolism	Global and overview maps;Carbohydrate metabolism;Carbohydrate metabolism;Carbohydrate metabolism	ko01100//Metabolic pathways;ko00520//Amino sugar and nucleotide sugar metabolism;ko00040//Pentose and glucuronate interconversions;ko00053//Ascorbate and aldarate metabolism	K00012;K00012;K00012;K00012	-	GO:0016616//oxidoreductase activity, acting on the CH-OH group of donors, NAD or NADP as acceptor;GO:0051287//NAD binding	GO:0055114//oxidation-reduction process
Glyma.09G216400	61	73	48	928	879	775	0.9	1.05	0.75	13.08	12.18	12.57	0.9	12.61	3.8085	3.96602e-180	3.48966e-178	At3g47570	PREDICTED: probable LRR receptor-like serine/threonine-protein kinase At3g47570 isoform X2 [Glycine max]	-	-	-	-	-	GO:0004672//protein kinase activity;GO:0004672//protein kinase activity;GO:0005515//protein binding;GO:0005515//protein binding;GO:0005524//ATP binding;GO:0005524//ATP binding	GO:0006468//protein phosphorylation;GO:0006468//protein phosphorylation
Glyma.07G043000	2627	2625	2500	1041	1155	920	195.69	191.3	197.85	74.11	83.43	77.71	194.947	78.4167	-1.31385	4.59569e-180	4.03477e-178	-	PREDICTED: auxin-repressed 12.5 kDa protein-like isoform X1 [Glycine max]	-	-	-	-	-	-	-
Glyma.02G208200	654	602	525	2180	2119	1803	33.94	30.45	28.87	107.66	103.09	102.66	31.0867	104.47	1.74872	1.11082e-179	9.70955e-178	EXO	PREDICTED: protein EXORDIUM-like [Glycine max]	-	-	-	-	-	-	-
Glyma.14G152100	3604	3604	3411	1788	1851	1503	112.7	109.73	112.9	53.13	54.19	51.54	111.777	52.9533	-1.07783	1.37159e-178	1.19626e-176	ALDH3H1	PREDICTED: aldehyde dehydrogenase family 3 member H1-like isoform X2 [Glycine max]	Metabolism;Metabolism;Metabolism;Metabolism;Metabolism;Metabolism;Metabolism;Metabolism;Metabolism;Metabolism;Metabolism;Metabolism;Metabolism	Global and overview maps;Global and overview maps;Carbohydrate metabolism;Carbohydrate metabolism;Amino acid metabolism;Lipid metabolism;Lipid metabolism;Amino acid metabolism;Metabolism of other amino acids;Carbohydrate metabolism;Amino acid metabolism;Amino acid metabolism;Amino acid metabolism	ko01100//Metabolic pathways;ko01110//Biosynthesis of secondary metabolites;ko00010//Glycolysis / Gluconeogenesis;ko00620//Pyruvate metabolism;ko00330//Arginine and proline metabolism;ko00561//Glycerolipid metabolism;ko00071//Fatty acid degradation;ko00280//Valine, leucine and isoleucine degradation;ko00410//beta-Alanine metabolism;ko00053//Ascorbate and aldarate metabolism;ko00310//Lysine degrada…	K00128;K00128;K00128;K00128;K00128;K00128;K00128;K00128;K00128;K00128;K00128;K00128;K00128	-	GO:0016491//oxidoreductase activity;GO:0016491//oxidoreductase activity;GO:0016491//oxidoreductase activity;GO:0016491//oxidoreductase activity	GO:0008152//metabolic process;GO:0008152//metabolic process;GO:0008152//metabolic process;GO:0008152//metabolic process;GO:0055114//oxidation-reduction process;GO:0055114//oxidation-reduction process;GO:0055114//oxidation-reduction process;GO:0055114//oxidation-reduction process
Glyma.12G233000	192	221	204	1222	1206	1023	3.54	3.97	3.97	21.43	20.84	20.68	3.82667	20.9833	2.45508	1.44201e-178	1.25493e-176	At1g53430	PREDICTED: probable LRR receptor-like serine/threonine-protein kinase At1g53430 isoform X1 [Glycine max]	-	-	-	-	-	GO:0004672//protein kinase activity;GO:0004672//protein kinase activity;GO:0004672//protein kinase activity;GO:0005515//protein binding;GO:0005515//protein binding	GO:0006468//protein phosphorylation;GO:0006468//protein phosphorylation;GO:0006468//protein phosphorylation
Glyma.03G180300	1749	1942	1734	593	624	516	47.17	51.04	49.56	15.22	15.78	15.27	49.2567	15.4233	-1.6752	3.97601e-178	3.44509e-176	-	AT-rich interactive domain-containing 5B [Gossypium arboreum]	-	-	-	-	-	GO:0008168//methyltransferase activity	GO:0008152//metabolic process
Glyma.09G281800	575	614	534	2017	1988	1667	25.35	26.38	24.95	84.63	82.16	80.63	25.56	82.4733	1.69004	4.50087e-178	3.89139e-176	-	PREDICTED: isoliquiritigenin 2'-O-methyltransferase-like [Glycine max]	Metabolism;Metabolism;Metabolism	Global and overview maps;Global and overview maps;Biosynthesis of other secondary metabolites	ko01100//Metabolic pathways;ko01110//Biosynthesis of secondary metabolites;ko00940//Phenylpropanoid biosynthesis	K13066;K13066;K13066	-	GO:0008171//O-methyltransferase activity;GO:0046983//protein dimerization activity	-
Glyma.12G197400	44	47	61	862	972	759	1.51	1.57	2.33	28.26	31.84	28.92	1.80333	29.6733	4.04043	5.94362e-177	5.12763e-175	TPS11	PREDICTED: probable terpene synthase 11 [Glycine max]	Metabolism;Metabolism	Global and overview maps;Metabolism of terpenoids and polyketides	ko01110//Biosynthesis of secondary metabolites;ko00902//Monoterpenoid biosynthesis	K15086;K15086	-	GO:0000287//magnesium ion binding;GO:0000287//magnesium ion binding;GO:0010333//terpene synthase activity;GO:0010333//terpene synthase activity;GO:0016829//lyase activity;GO:0016829//lyase activity	GO:0008152//metabolic process;GO:0008152//metabolic process
Glyma.07G243900	743	796	758	2282	2447	2033	49.49	51.66	53.5	144.63	152.77	148.55	51.55	148.65	1.52788	1.01047e-176	8.69856e-175	STH-2	Pathogenesis-related protein STH-2 [Glycine soja]	-	-	-	-	-	-	GO:0006952//defense response;GO:0009607//response to biotic stimulus
Glyma.14G047200	1388	1382	1286	368	382	322	33.4	32.43	32.82	8.42	8.62	8.51	32.8833	8.51667	-1.949	1.35014e-176	1.15975e-174	NPF6.4	PREDICTED: protein NRT1/ PTR FAMILY 6.4-like [Glycine max]	-	-	-	-	GO:0016020//membrane	GO:0005215//transporter activity	GO:0006810//transport
Glyma.11G111400	2157	2179	2068	796	800	756	79.89	78.65	81.16	28.05	27.77	30.71	79.9	28.8433	-1.46996	1.70565e-176	1.46197e-174	FBA2	PREDICTED: fructose-bisphosphate aldolase 1, chloroplastic [Glycine max]	Metabolism;Metabolism;Metabolism;Metabolism;Metabolism;Metabolism;Metabolism;Metabolism	Global and overview maps;Global and overview maps;Global and overview maps;Global and overview maps;Carbohydrate metabolism;Energy metabolism;Carbohydrate metabolism;Carbohydrate metabolism	ko01100//Metabolic pathways;ko01110//Biosynthesis of secondary metabolites;ko01200//Carbon metabolism;ko01230//Biosynthesis of amino acids;ko00010//Glycolysis / Gluconeogenesis;ko00710//Carbon fixation in photosynthetic organisms;ko00051//Fructose and mannose metabolism;ko00030//Pentose phosphate pathway	K01623;K01623;K01623;K01623;K01623;K01623;K01623;K01623	-	GO:0004332//fructose-bisphosphate aldolase activity	GO:0006096//glycolytic process
Glyma.11G179300	1432	1603	1417	3713	3607	3160	60.59	66.1	63.54	149.5	143.06	146.69	63.41	146.417	1.2073	9.64466e-176	8.24899e-174	aifA	PREDICTED: apoptosis-inducing factor homolog A [Glycine max]	-	-	-	-	-	GO:0016491//oxidoreductase activity	GO:0055114//oxidation-reduction process
Glyma.15G034400	916	908	842	135	129	115	27.13	26.21	26.43	3.81	3.58	3.74	26.59	3.71	-2.84139	6.57559e-175	5.58799e-173	ALDH3F1	PREDICTED: aldehyde dehydrogenase family 3 member F1-like [Glycine max]	Metabolism;Metabolism;Metabolism;Metabolism;Metabolism;Metabolism;Metabolism;Metabolism;Metabolism;Metabolism;Metabolism;Metabolism;Metabolism	Global and overview maps;Global and overview maps;Carbohydrate metabolism;Carbohydrate metabolism;Amino acid metabolism;Lipid metabolism;Lipid metabolism;Amino acid metabolism;Metabolism of other amino acids;Carbohydrate metabolism;Amino acid metabolism;Amino acid metabolism;Amino acid metabolism	ko01100//Metabolic pathways;ko01110//Biosynthesis of secondary metabolites;ko00010//Glycolysis / Gluconeogenesis;ko00620//Pyruvate metabolism;ko00330//Arginine and proline metabolism;ko00561//Glycerolipid metabolism;ko00071//Fatty acid degradation;ko00280//Valine, leucine and isoleucine degradation;ko00410//beta-Alanine metabolism;ko00053//Ascorbate and aldarate metabolism;ko00310//Lysine degrada…	K00128;K00128;K00128;K00128;K00128;K00128;K00128;K00128;K00128;K00128;K00128;K00128;K00128	-	GO:0016491//oxidoreductase activity	GO:0008152//metabolic process;GO:0055114//oxidation-reduction process
Glyma.09G070500	2097	2020	1968	725	719	683	93.23	86.99	92.21	30.45	30.07	33.38	90.81	31.3	-1.53669	7.25185e-173	6.14954e-171	SSL4	PREDICTED: adipocyte plasma membrane-associated protein-like isoform X2 [Arachis ipaensis]	-	-	-	-	-	GO:0016844//strictosidine synthase activity	GO:0009058//biosynthetic process
Glyma.02G242900	599	605	557	1912	1939	1695	28.66	28.2	28.24	87.04	86.95	88.96	28.3667	87.65	1.62756	7.59512e-173	6.42692e-171	PUB20	PREDICTED: U-box domain-containing protein 21-like [Glycine max]	-	-	-	-	-	GO:0004842//ubiquitin-protein transferase activity	GO:0016567//protein ubiquitination
Glyma.08G218400	970	981	920	2623	2583	2344	19.57	19.29	19.67	50.36	48.85	51.88	19.51	50.3633	1.36816	2.08788e-172	1.75926e-170	CIPK5	PREDICTED: CBL-interacting serine/threonine-protein kinase 5-like [Glycine max]	-	-	-	-	-	-	GO:0007165//signal transduction
Glyma.02G143100	2293	2325	2150	923	923	846	70.51	69.63	69.83	26.98	26.65	28.55	69.99	27.3933	-1.35332	2.43331e-172	2.04598e-170	-	DUF506 family protein [Medicago truncatula]	-	-	-	-	-	-	-
Glyma.08G260500	442	467	441	1692	1832	1454	15.25	15.7	16.12	55.56	59.25	55.04	15.69	56.6167	1.85138	3.1797e-172	2.66793e-170	Ist1	IST1-like protein [Glycine soja]	Cellular Processes	Transport and catabolism	ko04144//Endocytosis	K19476	-	-	-
Glyma.10G230600	266	284	272	1306	1307	1157	18.36	19.1	19.89	85.76	84.55	87.6	19.1167	85.97	2.169	3.19679e-172	2.67662e-170	-	PREDICTED: heavy metal-associated isoprenylated plant protein 3-like [Vigna angularis]	-	-	-	-	-	GO:0046872//metal ion binding	GO:0030001//metal ion transport
Glyma.05G195500	1790	1815	1715	614	655	552	40.16	39.69	40.79	13.11	13.78	13.59	40.2133	13.4933	-1.57543	3.59452e-171	3.00332e-169	FAAH	PREDICTED: fatty acid amide hydrolase-like isoform X1 [Glycine max]	-	-	-	-	-	GO:0016884//carbon-nitrogen ligase activity, with glutamine as amido-N-donor;GO:0016884//carbon-nitrogen ligase activity, with glutamine as amido-N-donor	-
Glyma.09G269500	99	110	93	914	918	786	4.32	4.67	4.3	37.92	37.52	37.6	4.43	37.68	3.08842	5.22735e-171	4.35843e-169	-	Bifunctional dihydroflavonol 4-reductase/flavanone 4-reductase [Glycine soja]	Metabolism;Metabolism	Global and overview maps;Biosynthesis of other secondary metabolites	ko01110//Biosynthesis of secondary metabolites;ko00943//Isoflavonoid biosynthesis	K13265;K13265	-	GO:0003824//catalytic activity;GO:0050662//coenzyme binding	-
Glyma.08G249900	115	133	86	1039	954	887	4.37	4.95	3.47	37.72	34.1	37.14	4.26333	36.32	3.09071	1.00196e-170	8.33657e-169	UPTG1	PREDICTED: alpha-1,4-glucan-protein synthase [UDP-forming] 1 [Glycine max]	Metabolism	Carbohydrate metabolism	ko00520//Amino sugar and nucleotide sugar metabolism	K13379	-	GO:0016866//intramolecular transferase activity;GO:0016866//intramolecular transferase activity	GO:0030244//cellulose biosynthetic process;GO:0030244//cellulose biosynthetic process
Glyma.03G138200	316	401	360	1553	1606	1429	9.28	11.56	11.07	43.23	44.14	45.83	10.6367	44.4	2.06151	1.77025e-170	1.46676e-168	GK-2	PREDICTED: guanylate kinase 1-like [Glycine max]	Metabolism;Metabolism	Global and overview maps;Nucleotide metabolism	ko01100//Metabolic pathways;ko00230//Purine metabolism	K00942;K00942	-	-	-
Glyma.13G365300	2990	2986	2815	1438	1414	1206	110.64	109.06	109.85	49.88	50.09	50.3	109.85	50.09	-1.13294	4.63638e-170	3.83355e-168	-	TPR repeat protein [Medicago truncatula]	-	-	-	-	-	-	-
Glyma.17G118300	195	167	163	1090	1147	940	4.14	3.46	3.67	22.04	22.85	21.91	3.75667	22.2667	2.56736	8.60893e-170	7.10344e-168	AKT1	potassium channel AKT1-like [Glycine max]	-	-	-	-	GO:0016020//membrane	GO:0005216//ion channel activity	GO:0006811//ion transport;GO:0055085//transmembrane transport
Glyma.11G163300	214	228	220	1164	1224	1023	5.73	5.94	6.24	29.63	30.7	30.03	5.97	30.12	2.33492	1.95719e-169	1.61158e-167	WRKY33	PREDICTED: probable WRKY transcription factor 25 [Glycine max]	Organismal Systems;Environmental Information Processing	Environmental adaptation;Signal transduction	ko04626//Plant-pathogen interaction;ko04016//MAPK signaling pathway - plant	K13424;K13424	-	GO:0003700//transcription factor activity, sequence-specific DNA binding;GO:0043565//sequence-specific DNA binding	GO:0006355//regulation of transcription, DNA-templated
Glyma.09G285700	3409	3491	3159	1610	1645	1254	138.39	138.1	135.9	62.2	62.6	55.85	137.463	60.2167	-1.19081	4.16909e-169	3.4258e-167	-	TPR1-like protein [Medicago truncatula]	-	-	-	-	-	-	-
Glyma.14G201800	303	296	281	1343	1404	1137	13.75	13.09	13.54	58.02	59.72	56.6	13.46	58.1133	2.11019	1.2582e-168	1.03175e-166	GSVIVT00023967001	PREDICTED: peroxidase 4 [Glycine max]	Metabolism;Metabolism;Metabolism	Global and overview maps;Global and overview maps;Biosynthesis of other secondary metabolites	ko01100//Metabolic pathways;ko01110//Biosynthesis of secondary metabolites;ko00940//Phenylpropanoid biosynthesis	K00430;K00430;K00430	-	GO:0004601//peroxidase activity;GO:0020037//heme binding	GO:0006979//response to oxidative stress;GO:0055114//oxidation-reduction process
Glyma.13G291700	302	286	264	1303	1321	1162	11.35	10.47	10.51	46.58	46.52	47.9	10.7767	47	2.12475	4.1349e-168	3.38373e-166	TBL39	PREDICTED: protein trichome birefringence-like 39 [Glycine max]	-	-	-	-	-	-	-
Glyma.02G005600	71	92	87	869	917	744	2.89	3.65	3.76	33.7	35.03	33.26	3.43333	33.9967	3.30771	3.24195e-167	2.64755e-165	MYB4	PREDICTED: myb-related protein Myb4-like [Glycine max]	-	-	-	-	-	-	-
Glyma.19G244200	21	31	23	899	923	760	0.93	1.34	1.06	38.1	38.54	37.17	1.11	37.9367	5.09496	9.35034e-167	7.62033e-165	AKR1	PREDICTED: probable aldo-keto reductase 1 [Glycine max]	-	-	-	-	-	-	-
Glyma.20G178300	501	503	436	1701	1717	1548	20.7	20.28	19.12	66.94	66.67	70.22	20.0333	67.9433	1.76193	2.47127e-166	2.00581e-164	-	Serine/threonine-protein kinase bur1 [Gossypium arboreum]	-	-	-	-	-	-	-
Glyma.08G109100	1280	1427	1246	367	356	298	34.42	37.39	35.51	9.39	8.97	8.79	35.7733	9.05	-1.98289	1.74778e-165	1.4157e-163	GAE6	PREDICTED: UDP-glucuronate 4-epimerase 6-like [Glycine max]	Metabolism;Metabolism	Global and overview maps;Carbohydrate metabolism	ko01100//Metabolic pathways;ko00520//Amino sugar and nucleotide sugar metabolism	K08679;K08679	-	GO:0003854//3-beta-hydroxy-delta5-steroid dehydrogenase activity;GO:0016616//oxidoreductase activity, acting on the CH-OH group of donors, NAD or NADP as acceptor	GO:0006694//steroid biosynthetic process;GO:0055114//oxidation-reduction process
Glyma.02G120600	3159	3207	2983	1556	1574	1403	94.64	93.63	94.7	44.36	44.2	46.11	94.3233	44.89	-1.07122	2.8499e-165	2.29905e-163	-	PREDICTED: primary amine oxidase-like [Glycine max]	Metabolism;Metabolism;Metabolism;Metabolism;Metabolism;Metabolism;Metabolism;Metabolism	Global and overview maps;Global and overview maps;Amino acid metabolism;Amino acid metabolism;Amino acid metabolism;Metabolism of other amino acids;Biosynthesis of other secondary metabolites;Biosynthesis of other secondary metabolites	ko01100//Metabolic pathways;ko01110//Biosynthesis of secondary metabolites;ko00260//Glycine, serine and threonine metabolism;ko00350//Tyrosine metabolism;ko00360//Phenylalanine metabolism;ko00410//beta-Alanine metabolism;ko00950//Isoquinoline alkaloid biosynthesis;ko00960//Tropane, piperidine and pyridine alkaloid biosynthesis	K00276;K00276;K00276;K00276;K00276;K00276;K00276;K00276	-	GO:0005507//copper ion binding;GO:0008131//primary amine oxidase activity;GO:0048038//quinone binding	GO:0009308//amine metabolic process;GO:0055114//oxidation-reduction process
Glyma.09G030300	1761	1633	1501	3830	3888	3370	65.32	58.99	58.98	135.66	135.71	137.42	61.0967	136.263	1.15723	2.14601e-164	1.72422e-162	MUR4	PREDICTED: UDP-arabinose 4-epimerase 1-like isoform X1 [Glycine max]	Metabolism;Metabolism	Global and overview maps;Carbohydrate metabolism	ko01100//Metabolic pathways;ko00520//Amino sugar and nucleotide sugar metabolism	K12448;K12448	-	GO:0003854//3-beta-hydroxy-delta5-steroid dehydrogenase activity;GO:0003854//3-beta-hydroxy-delta5-steroid dehydrogenase activity;GO:0003854//3-beta-hydroxy-delta5-steroid dehydrogenase activity;GO:0003854//3-beta-hydroxy-delta5-steroid dehydrogenase activity;GO:0003854//3-beta-hydroxy-delta5-steroid dehydrogenase activity;GO:0016616//oxidoreductase activity, acting on the CH-OH group of donors, …	GO:0006694//steroid biosynthetic process;GO:0006694//steroid biosynthetic process;GO:0006694//steroid biosynthetic process;GO:0006694//steroid biosynthetic process;GO:0006694//steroid biosynthetic process;GO:0055114//oxidation-reduction process;GO:0055114//oxidation-reduction process;GO:0055114//oxidation-reduction process;GO:0055114//oxidation-reduction process;GO:0055114//oxidation-reduction pr…
Glyma.18G226800	2191	2316	2150	920	967	787	22.1	22.76	22.98	8.83	9.14	8.71	22.6133	8.89333	-1.34638	3.4051e-164	2.73033e-162	At4g27220	Rpp4 candidate R5 [Glycine max]	-	-	-	-	-	GO:0005515//protein binding;GO:0043531//ADP binding	-
Glyma.16G145600	33	42	32	789	960	718	0.85	1.05	0.87	19.25	23.08	20.21	0.923333	20.8467	4.49682	3.96138e-162	3.15728e-160	MLO12	PREDICTED: MLO-like protein 12 [Glycine max]	-	-	-	-	GO:0016021//integral component of membrane;GO:0016021//integral component of membrane	-	GO:0006952//defense response;GO:0006952//defense response
Glyma.17G065300	319	355	329	1368	1498	1256	15.6	16.92	17.05	63.68	68.69	67.41	16.5233	66.5933	2.01087	5.86176e-162	4.66256e-160	XTH23	PREDICTED: probable xyloglucan endotransglucosylase/hydrolase protein 23 [Glycine max]	-	-	-	-	GO:0005618//cell wall;GO:0048046//apoplast	GO:0004553//hydrolase activity, hydrolyzing O-glycosyl compounds;GO:0016762//xyloglucan:xyloglucosyl transferase activity	GO:0005975//carbohydrate metabolic process;GO:0006073//cellular glucan metabolic process
Glyma.12G114900	2082	2176	1978	865	881	712	66.6	67.88	67.07	26.35	26.39	24.98	67.1833	25.9067	-1.37478	1.07509e-160	8.53442e-159	WSD1	PREDICTED: O-acyltransferase WSD1 [Glycine max]	-	-	-	-	-	GO:0004144//diacylglycerol O-acyltransferase activity;GO:0004144//diacylglycerol O-acyltransferase activity;GO:0004144//diacylglycerol O-acyltransferase activity	GO:0045017//glycerolipid biosynthetic process;GO:0045017//glycerolipid biosynthetic process;GO:0045017//glycerolipid biosynthetic process
Glyma.04G064100	523	576	588	1982	1939	1668	17.02	18.49	20.63	61.36	58.95	60.16	18.7133	60.1567	1.68466	6.38084e-160	5.03516e-158	-	PREDICTED: homeobox protein knotted-1-like 3 isoform X1 [Glycine max]	-	-	-	-	GO:0005634//nucleus;GO:0005634//nucleus	GO:0003677//DNA binding;GO:0003677//DNA binding	GO:0006355//regulation of transcription, DNA-templated
Glyma.16G064200	208	252	184	1161	1291	1038	4.15	4.89	3.87	22.01	24.11	22.69	4.30333	22.9367	2.41413	1.06445e-159	8.38299e-158	At4g08850	PREDICTED: probable LRR receptor-like serine/threonine-protein kinase At4g08850 isoform X2 [Glycine max]	-	-	-	-	-	GO:0004672//protein kinase activity;GO:0005515//protein binding;GO:0005524//ATP binding	GO:0006468//protein phosphorylation
Glyma.11G021400	476	535	487	1706	1800	1500	21.02	23.02	22.79	71.68	74.5	72.67	22.2767	72.95	1.71137	1.11826e-159	8.78942e-158	ISPF	PREDICTED: 2-C-methyl-D-erythritol 2,4-cyclodiphosphate synthase, chloroplastic [Cicer arietinum]	Metabolism;Metabolism;Metabolism	Global and overview maps;Global and overview maps;Metabolism of terpenoids and polyketides	ko01100//Metabolic pathways;ko01110//Biosynthesis of secondary metabolites;ko00900//Terpenoid backbone biosynthesis	K01770;K01770;K01770	-	GO:0008685//2-C-methyl-D-erythritol 2,4-cyclodiphosphate synthase activity	GO:0016114//terpenoid biosynthetic process
Glyma.19G121600	192	244	205	1127	1229	1038	10.46	12.94	11.81	58.33	62.69	61.98	11.7367	61	2.37779	2.08855e-159	1.63834e-157	dfr1	PREDICTED: dihydrofolate reductase-like [Glycine max]	-	-	-	-	-	-	-
Glyma.01G193600	425	464	387	1612	1614	1343	6.69	7.13	6.44	24.25	23.95	23.29	6.75333	23.83	1.81911	1.344e-158	1.05221e-156	ACA2	Calcium-transporting ATPase 2, plasma membrane-type [Glycine soja]	-	-	-	-	-	GO:0000166//nucleotide binding;GO:0000166//nucleotide binding;GO:0005516//calmodulin binding;GO:0005516//calmodulin binding;GO:0046872//metal ion binding;GO:0046872//metal ion binding	-
Glyma.11G180800	1701	1806	1703	630	652	524	98.05	101.45	104.03	34.56	35.23	33.14	101.177	34.31	-1.56018	1.46846e-158	1.14739e-156	-	Momilactone A synthase [Glycine soja]	-	-	-	-	-	-	-
Glyma.02G217800	302	293	228	1323	1315	1123	14.17	13.39	11.33	59.06	57.83	57.8	12.9633	58.23	2.16733	7.14526e-158	5.57204e-156	BHLH93	PREDICTED: transcription factor bHLH93 [Glycine max]	-	-	-	-	-	GO:0046983//protein dimerization activity	-
Glyma.02G234200	117	127	115	921	903	771	4.77	5.05	4.95	35.75	34.55	34.53	4.92333	34.9433	2.82731	1.20491e-157	9.37777e-156	GSVIVT00023967001	PREDICTED: peroxidase 4 [Glycine max]	Metabolism;Metabolism;Metabolism	Global and overview maps;Global and overview maps;Biosynthesis of other secondary metabolites	ko01100//Metabolic pathways;ko01110//Biosynthesis of secondary metabolites;ko00940//Phenylpropanoid biosynthesis	K00430;K00430;K00430	-	GO:0004601//peroxidase activity;GO:0020037//heme binding	GO:0006979//response to oxidative stress;GO:0055114//oxidation-reduction process
Glyma.16G199000	55	58	44	766	818	651	2.46	2.53	2.08	32.59	34.29	31.94	2.35667	32.94	3.80502	1.51488e-157	1.17672e-155	DREB1D	drought responsive element binding protein [Glycine soja]	-	-	-	-	-	GO:0003700//transcription factor activity, sequence-specific DNA binding	GO:0006355//regulation of transcription, DNA-templated
Glyma.03G138000	497	484	477	1668	1780	1446	13.92	13.31	14.14	44.21	46.56	44.27	13.79	45.0133	1.70673	1.60743e-156	1.24618e-154	CPK32	PREDICTED: calcium-dependent protein kinase 32-like [Glycine max]	Organismal Systems	Environmental adaptation	ko04626//Plant-pathogen interaction	K13412	-	GO:0004672//protein kinase activity;GO:0004672//protein kinase activity	GO:0006468//protein phosphorylation;GO:0006468//protein phosphorylation
Glyma.10G145900	1912	1912	1799	678	734	657	127.34	124.09	126.97	42.97	45.82	48.01	126.133	45.6	-1.46784	2.17427e-156	1.68235e-154	-	plant/F25P12-18 protein [Medicago truncatula]	-	-	-	-	-	-	-
Glyma.03G137100	1401	1471	1457	3428	3653	2991	24.07	24.66	26.65	56.13	58.83	56.38	25.1267	57.1133	1.18461	2.63005e-156	2.03106e-154	PXM16	PREDICTED: zinc-metallopeptidase, peroxisomal [Glycine max]	-	-	-	-	-	-	-
Glyma.02G232600	1948	1903	1849	4045	4058	3551	56.33	53.62	56.65	111.3	109.99	112.65	55.5333	111.313	1.0032	1.52002e-155	1.1693e-153	WRKY33	PREDICTED: probable WRKY transcription factor 25 [Glycine max]	Organismal Systems;Environmental Information Processing	Environmental adaptation;Signal transduction	ko04626//Plant-pathogen interaction;ko04016//MAPK signaling pathway - plant	K13424;K13424	-	GO:0003700//transcription factor activity, sequence-specific DNA binding;GO:0043565//sequence-specific DNA binding	GO:0006355//regulation of transcription, DNA-templated
Glyma.17G151200	691	701	675	63	50	52	50.45	49.87	52.22	4.38	3.42	4.16	50.8467	3.98667	-3.6729	2.17057e-155	1.66652e-153	-	plant invertase/pectin methylesterase inhibitor [Medicago truncatula]	-	-	-	-	-	GO:0004857//enzyme inhibitor activity	-
Glyma.02G302400	1231	1316	1299	355	358	295	43.34	45.19	48.48	11.91	11.84	11.43	45.67	11.7267	-1.96145	5.34234e-155	4.08596e-153	At4g11680	PREDICTED: E3 ubiquitin-protein ligase At4g11680 isoform X1 [Glycine max]	-	-	-	-	-	GO:0005515//protein binding;GO:0008270//zinc ion binding	-
Glyma.07G133500	1267	1265	1232	346	362	325	58.3	56.5	59.02	15.05	15.45	16.15	57.94	15.55	-1.89765	2.02982e-154	1.54948e-152	-	ripening-related protein [Phaseolus vulgaris]	-	-	-	-	-	-	-
Glyma.03G189100	1942	2143	1889	796	786	630	62.2	66.89	64.12	24.26	23.6	22.14	64.4033	23.3333	-1.46474	2.56955e-154	1.95773e-152	At5g03795	PREDICTED: probable glycosyltransferase At5g03795 [Glycine max]	-	-	-	-	-	-	-
Glyma.18G299100	1049	948	961	2703	2764	2274	32.53	28.62	31.58	79.76	80.31	77.34	30.91	79.1367	1.35627	1.53982e-153	1.1687e-151	tal	PREDICTED: transaldolase-like [Glycine max]	Metabolism;Metabolism;Metabolism;Metabolism;Metabolism	Global and overview maps;Global and overview maps;Global and overview maps;Global and overview maps;Carbohydrate metabolism	ko01100//Metabolic pathways;ko01110//Biosynthesis of secondary metabolites;ko01200//Carbon metabolism;ko01230//Biosynthesis of amino acids;ko00030//Pentose phosphate pathway	K00616;K00616;K00616;K00616;K00616	-	-	GO:0005975//carbohydrate metabolic process;GO:0005975//carbohydrate metabolic process
Glyma.13G289600	1554	1566	1482	519	559	450	67.11	65.9	67.82	21.33	22.63	21.32	66.9433	21.76	-1.62126	2.96819e-153	2.24853e-151	dnaJ	Chaperone protein DnaJ [Glycine soja]	-	-	-	-	-	-	-
Glyma.05G000700	472	490	475	1623	1691	1418	14.66	15.1	15.53	48.15	49.77	48.99	15.0967	48.97	1.69767	4.41365e-153	3.33717e-151	-	pyruvate kinase, cytosolic isozyme [Glycine max]	Metabolism;Metabolism;Metabolism;Metabolism;Metabolism;Metabolism;Metabolism	Global and overview maps;Global and overview maps;Global and overview maps;Global and overview maps;Nucleotide metabolism;Carbohydrate metabolism;Carbohydrate metabolism	ko01100//Metabolic pathways;ko01110//Biosynthesis of secondary metabolites;ko01200//Carbon metabolism;ko01230//Biosynthesis of amino acids;ko00230//Purine metabolism;ko00010//Glycolysis / Gluconeogenesis;ko00620//Pyruvate metabolism	K00873;K00873;K00873;K00873;K00873;K00873;K00873	-	GO:0000287//magnesium ion binding;GO:0000287//magnesium ion binding;GO:0004743//pyruvate kinase activity;GO:0004743//pyruvate kinase activity;GO:0030955//potassium ion binding;GO:0030955//potassium ion binding	GO:0006096//glycolytic process;GO:0006096//glycolytic process
Glyma.15G094700	2762	2871	2696	1345	1384	1219	107.95	109.35	111.66	50.02	50.71	52.27	109.653	51	-1.10438	1.2441e-152	9.37105e-151	-	La-related protein 7 [Glycine soja]	-	-	-	-	-	-	-
Glyma.10G295400	326	305	289	1341	1297	1126	8.27	7.94	7.83	32.56	31.03	31.56	8.01333	31.7167	1.98477	1.46909e-152	1.10449e-150	IPMS2	PREDICTED: 2-isopropylmalate synthase 2, chloroplastic-like [Glycine max]	Metabolism;Metabolism;Metabolism;Metabolism;Metabolism;Metabolism	Global and overview maps;Global and overview maps;Global and overview maps;Carbohydrate metabolism;Global and overview maps;Amino acid metabolism	ko01100//Metabolic pathways;ko01110//Biosynthesis of secondary metabolites;ko01230//Biosynthesis of amino acids;ko00620//Pyruvate metabolism;ko01210//2-Oxocarboxylic acid metabolism;ko00290//Valine, leucine and isoleucine biosynthesis	K01649;K01649;K01649;K01649;K01649;K01649	-	GO:0003824//catalytic activity;GO:0003824//catalytic activity;GO:0003824//catalytic activity;GO:0003824//catalytic activity;GO:0003852//2-isopropylmalate synthase activity;GO:0003852//2-isopropylmalate synthase activity;GO:0003852//2-isopropylmalate synthase activity;GO:0003852//2-isopropylmalate synthase activity	GO:0009098//leucine biosynthetic process;GO:0009098//leucine biosynthetic process;GO:0009098//leucine biosynthetic process;GO:0009098//leucine biosynthetic process
Glyma.05G236600	2456	2521	2353	1098	1127	1029	137.55	137.58	139.64	58.52	59.16	63.22	138.257	60.3	-1.19712	6.19575e-151	4.63179e-149	-	PREDICTED: 21 kDa protein-like [Glycine max]	-	-	-	-	-	GO:0004857//enzyme inhibitor activity	-
Glyma.03G056800	102	103	92	877	813	723	4.14	4.07	3.96	33.86	30.92	32.18	4.05667	32.32	2.99406	7.93709e-151	5.92244e-149	-	ALC-interacting protein [Medicago truncatula]	-	-	-	-	-	-	-
Glyma.07G243700	44	54	58	788	729	649	5.7	6.83	7.92	97.17	88.59	92.25	6.81667	92.67	3.76496	1.20434e-150	8.9529e-149	-	hypothetical protein GLYMA_07G243700 [Glycine max]	-	-	-	-	-	-	-
Glyma.15G015800	1739	1644	1484	540	571	481	64.99	59.87	58.77	19.2	20	19.72	61.21	19.64	-1.63997	2.01361e-150	1.49409e-148	-	late embryogenesis abundant protein [Medicago truncatula]	-	-	-	-	-	-	-
Glyma.17G258200	1818	1659	1677	3902	3952	3399	152.86	135.96	149.44	312.24	311.54	313.56	146.087	312.447	1.09679	3.46068e-150	2.56303e-148	SN2	Snakin-2 [Glycine soja]	-	-	-	-	-	-	-
Glyma.04G190400	1840	1740	1752	3861	4077	3498	49.06	45.21	49.5	97.96	101.9	102.32	47.9233	100.727	1.07165	5.38562e-150	3.98125e-148	SOBIR1	PREDICTED: leucine-rich repeat receptor-like serine/threonine/tyrosine-protein kinase SOBIR1 [Glycine max]	-	-	-	-	-	GO:0004672//protein kinase activity;GO:0005515//protein binding;GO:0005524//ATP binding	GO:0006468//protein phosphorylation
Glyma.05G204600	1413	1418	1260	3401	3184	2862	102.45	100.19	96.81	234.65	216.39	227.65	99.8167	226.23	1.18044	1.1351e-149	8.36001e-148	-	PREDICTED: protein P21 [Glycine max]	-	-	-	-	-	-	-
Glyma.18G247000	1559	1621	1511	574	552	443	44.65	45.24	45.86	15.64	14.82	13.92	45.25	14.7933	-1.61297	2.10262e-149	1.54286e-147	UGT74E1	PREDICTED: UDP-glycosyltransferase 74G1-like [Glycine max]	-	-	-	-	-	GO:0016758//transferase activity, transferring hexosyl groups	GO:0008152//metabolic process
Glyma.01G074600	100	95	93	804	808	719	4.02	3.72	3.97	30.75	30.35	31.56	3.90333	30.8867	2.98421	4.3701e-149	3.19491e-147	AS	PREDICTED: hydroquinone glucosyltransferase-like [Glycine max]	-	-	-	-	-	GO:0016758//transferase activity, transferring hexosyl groups;GO:0016758//transferase activity, transferring hexosyl groups	GO:0008152//metabolic process;GO:0008152//metabolic process
Glyma.07G127100	249	276	265	1192	1287	1034	4.89	5.28	5.51	22.25	23.65	22.26	5.22667	22.72	2.12	5.1954e-149	3.79131e-147	At4g29180	PREDICTED: probable LRR receptor-like serine/threonine-protein kinase At4g29180-like isoform X1 [Glycine max]	-	-	-	-	-	GO:0004672//protein kinase activity;GO:0004672//protein kinase activity;GO:0005515//protein binding;GO:0005515//protein binding	GO:0006468//protein phosphorylation;GO:0006468//protein phosphorylation
Glyma.15G250800	1977	1951	1829	806	736	644	62.69	60.29	61.46	24.32	21.88	22.4	61.48	22.8667	-1.42687	5.21204e-149	3.79648e-147	GLO1	PREDICTED: peroxisomal glycolate oxidase isoform X1 [Glycine max]	Metabolism;Metabolism;Metabolism;Cellular Processes;Metabolism	Global and overview maps;Global and overview maps;Global and overview maps;Transport and catabolism;Carbohydrate metabolism	ko01100//Metabolic pathways;ko01110//Biosynthesis of secondary metabolites;ko01200//Carbon metabolism;ko04146//Peroxisome;ko00630//Glyoxylate and dicarboxylate metabolism	K11517;K11517;K11517;K11517;K11517	-	GO:0016491//oxidoreductase activity	-
Glyma.02G195300	57	44	64	726	752	661	2.26	1.7	2.69	27.36	27.91	28.72	2.21667	27.9967	3.65879	5.87468e-148	4.25577e-146	SYP121	PREDICTED: syntaxin-121-like [Glycine max]	Genetic Information Processing	Folding, sorting and degradation	ko04130//SNARE interactions in vesicular transport	K08486	GO:0016020//membrane	GO:0005515//protein binding	-
Glyma.01G004800	158	183	176	989	1008	861	3.06	3.46	3.61	18.23	18.32	18.3	3.37667	18.2833	2.43686	6.29927e-148	4.55506e-146	At4g29180	PREDICTED: probable LRR receptor-like serine/threonine-protein kinase At4g29180 isoform X1 [Glycine max]	-	-	-	-	-	GO:0004672//protein kinase activity;GO:0004672//protein kinase activity;GO:0005515//protein binding;GO:0005515//protein binding	GO:0006468//protein phosphorylation;GO:0006468//protein phosphorylation
Glyma.06G292200	1188	1153	1114	2784	2976	2443	23.7	22.42	23.55	52.86	55.66	53.47	23.2233	53.9967	1.2173	1.36061e-147	9.82083e-146	At1g09600	PREDICTED: probable serine/threonine-protein kinase At1g54610 [Glycine max]	-	-	-	-	-	GO:0004672//protein kinase activity;GO:0004672//protein kinase activity;GO:0005524//ATP binding;GO:0005524//ATP binding	GO:0006468//protein phosphorylation;GO:0006468//protein phosphorylation
Glyma.17G188300	743	776	698	2154	2113	1780	14.55	14.81	14.49	40.14	38.78	38.24	14.6167	39.0533	1.41783	3.65466e-147	2.63314e-145	abkB	ABC1 family protein [Theobroma cacao]	-	-	-	-	-	-	-
Glyma.20G137700	20	28	25	843	733	688	0.53	0.72	0.7	21.33	18.28	20.09	0.65	19.9	4.93618	2.09939e-146	1.50441e-144	CRK29	receptor-like protein kinase [Glycine max]	-	-	-	-	-	GO:0004672//protein kinase activity;GO:0004672//protein kinase activity	GO:0006468//protein phosphorylation;GO:0006468//protein phosphorylation
Glyma.17G030400	125	104	87	864	833	792	8.17	6.62	6.03	53.74	51.03	56.79	6.94	53.8533	2.95603	2.13685e-146	1.5285e-144	-	stress-induced protein SAM22 [Glycine max]	-	-	-	-	-	-	GO:0006952//defense response;GO:0009607//response to biotic stimulus
Glyma.06G190200	2830	2949	2617	1416	1447	1218	107.41	109.07	105.26	51.14	51.48	50.72	107.247	51.1133	-1.06916	4.51241e-146	3.21618e-144	HAT5	Homeobox-leucine zipper protein HAT5 [Glycine soja]	-	-	-	-	-	GO:0003677//DNA binding;GO:0003700//transcription factor activity, sequence-specific DNA binding;GO:0043565//sequence-specific DNA binding	GO:0006355//regulation of transcription, DNA-templated
Glyma.18G193400	212	235	200	1049	1143	939	6.03	6.51	6.03	28.39	30.48	29.3	6.19	29.39	2.24731	1.57256e-145	1.11882e-143	LAC9	PREDICTED: laccase-7-like [Glycine max]	-	-	-	-	-	GO:0005507//copper ion binding;GO:0016491//oxidoreductase activity	GO:0055114//oxidation-reduction process
Glyma.13G087500	52	48	46	711	688	641	1.58	1.42	1.48	20.53	19.57	21.34	1.49333	20.48	3.77761	4.07145e-145	2.89153e-143	exgA	PREDICTED: glucan 1,3-beta-glucosidase A-like [Glycine max]	-	-	-	-	-	GO:0004553//hydrolase activity, hydrolyzing O-glycosyl compounds;GO:0051015//actin filament binding	GO:0005975//carbohydrate metabolic process;GO:0007015//actin filament organization
Glyma.20G179500	819	799	743	2160	2165	1988	25.65	24.38	24.66	64.37	63.55	68.31	24.8967	65.41	1.39356	1.24079e-144	8.79634e-143	EMB1144	PREDICTED: chorismate synthase, chloroplastic isoform X2 [Glycine max]	Metabolism;Metabolism;Metabolism;Metabolism	Global and overview maps;Global and overview maps;Global and overview maps;Amino acid metabolism	ko01100//Metabolic pathways;ko01110//Biosynthesis of secondary metabolites;ko01230//Biosynthesis of amino acids;ko00400//Phenylalanine, tyrosine and tryptophan biosynthesis	K01736;K01736;K01736;K01736	-	GO:0004107//chorismate synthase activity;GO:0004107//chorismate synthase activity	GO:0009073//aromatic amino acid family biosynthetic process;GO:0009073//aromatic amino acid family biosynthetic process
Glyma.11G129700	141	155	181	1047	991	865	4.78	5.13	6.54	33.91	31.61	32.27	5.48333	32.5967	2.5716	1.66817e-144	1.17842e-142	BGLU24	PREDICTED: cyanogenic beta-glucosidase-like [Glycine max]	Metabolism;Metabolism;Metabolism;Metabolism;Metabolism	Global and overview maps;Global and overview maps;Biosynthesis of other secondary metabolites;Carbohydrate metabolism;Metabolism of other amino acids	ko01100//Metabolic pathways;ko01110//Biosynthesis of secondary metabolites;ko00940//Phenylpropanoid biosynthesis;ko00500//Starch and sucrose metabolism;ko00460//Cyanoamino acid metabolism	K01188;K01188;K01188;K01188;K01188	-	GO:0004553//hydrolase activity, hydrolyzing O-glycosyl compounds	GO:0005975//carbohydrate metabolic process
Glyma.02G059600	59	68	55	789	695	705	3.33	3.74	3.29	42.43	36.81	43.71	3.45333	40.9833	3.56898	3.35839e-144	2.36401e-142	CML41	PREDICTED: probable calcium-binding protein CML41 [Vigna angularis]	Organismal Systems	Environmental adaptation	ko04626//Plant-pathogen interaction	K13448	-	-	-
Glyma.02G275900	1728	1895	1622	3762	4039	3359	52.97	55.9	52.84	109.15	114.74	112.67	53.9033	112.187	1.05745	4.03144e-144	2.83276e-142	CIPK3	PREDICTED: CBL-interacting serine/threonine-protein kinase 3-like [Vigna radiata var. radiata] [Vigna radiata]	-	-	-	-	-	-	GO:0007165//signal transduction;GO:0007165//signal transduction;GO:0007165//signal transduction;GO:0007165//signal transduction
Glyma.01G166100	149	164	136	967	905	808	3.98	4.29	3.84	24.67	22.74	23.65	4.03667	23.6867	2.55284	4.27462e-144	2.99834e-142	CPK28	PREDICTED: calcium-dependent protein kinase 28-like [Glycine max]	Organismal Systems	Environmental adaptation	ko04626//Plant-pathogen interaction	K13412	-	GO:0005509//calcium ion binding	-
Glyma.20G245100	87	92	94	768	780	696	3.31	3.41	3.79	27.82	27.83	29.07	3.50333	28.24	3.01094	1.68577e-143	1.18036e-141	G4DT	PREDICTED: glycinol 4-dimethylallyltransferase-like [Glycine max]	Metabolism;Metabolism;Metabolism	Global and overview maps;Global and overview maps;Metabolism of cofactors and vitamins	ko01100//Metabolic pathways;ko01110//Biosynthesis of secondary metabolites;ko00130//Ubiquinone and other terpenoid-quinone biosynthesis	K09833;K09833;K09833	GO:0016021//integral component of membrane	GO:0004659//prenyltransferase activity	-
Glyma.04G020700	736	755	687	2039	2021	1768	25.28	25.28	25.01	66.66	65.08	66.63	25.19	66.1233	1.39231	4.2974e-143	3.00373e-141	At1g76070	syringolide-induced protein 14-1-1 [Glycine max]	-	-	-	-	-	-	-
Glyma.08G250300	42	32	32	679	697	636	3.42	2.54	2.76	52.6	53.18	56.8	2.90667	54.1933	4.22068	5.21949e-143	3.64183e-141	-	B12D-like protein [Phaseolus vulgaris]	-	-	-	-	-	-	-
Glyma.08G002100	678	693	641	1899	1943	1691	18.66	18.59	18.7	49.74	50.13	51.06	18.65	50.31	1.43167	1.60567e-142	1.11837e-140	PAD4	Lipase [Glycine soja]	-	-	-	-	-	-	GO:0006629//lipid metabolic process
Glyma.05G037500	270	280	258	1175	1259	998	7.06	7.13	7.16	29.21	30.83	28.61	7.11667	29.55	2.05388	2.16016e-142	1.50195e-140	DXR	1-deoxy-D-xylulose 5-phosphate reductoisomerase, chloroplastic [Glycine soja]	Metabolism;Metabolism;Metabolism	Global and overview maps;Global and overview maps;Metabolism of terpenoids and polyketides	ko01100//Metabolic pathways;ko01110//Biosynthesis of secondary metabolites;ko00900//Terpenoid backbone biosynthesis	K00099;K00099;K00099	-	GO:0005515//protein binding;GO:0030604//1-deoxy-D-xylulose-5-phosphate reductoisomerase activity;GO:0046872//metal ion binding;GO:0070402//NADPH binding	GO:0008299//isoprenoid biosynthetic process;GO:0055114//oxidation-reduction process
Glyma.02G104500	217	232	231	1051	1148	997	5.36	5.59	6.05	24.71	26.59	27.03	5.66667	26.11	2.20403	6.00224e-142	4.1588e-140	AOG	PREDICTED: abscisate beta-glucosyltransferase-like [Glycine max]	Metabolism;Metabolism;Metabolism	Global and overview maps;Global and overview maps;Metabolism of terpenoids and polyketides	ko01100//Metabolic pathways;ko01110//Biosynthesis of secondary metabolites;ko00906//Carotenoid biosynthesis	K14595;K14595;K14595	-	GO:0016758//transferase activity, transferring hexosyl groups	GO:0008152//metabolic process
Glyma.08G004400	353	300	313	1385	1468	1132	9.52	7.88	8.95	35.55	37.11	33.5	8.78333	35.3867	2.01037	8.79697e-142	6.0846e-140	At4g24290	PREDICTED: MACPF domain-containing protein At4g24290-like [Glycine max]	-	-	-	-	-	-	-
Glyma.20G007900	1589	1709	1531	591	586	438	38.13	39.97	38.94	13.5	13.18	11.53	39.0133	12.7367	-1.61498	9.62107e-142	6.64305e-140	LACS2	PREDICTED: long chain acyl-CoA synthetase 2-like [Glycine max]	Metabolism;Cellular Processes;Metabolism;Metabolism;Metabolism	Global and overview maps;Transport and catabolism;Global and overview maps;Lipid metabolism;Lipid metabolism	ko01100//Metabolic pathways;ko04146//Peroxisome;ko01212//Fatty acid metabolism;ko00071//Fatty acid degradation;ko00061//Fatty acid biosynthesis	K01897;K01897;K01897;K01897;K01897	-	GO:0003824//catalytic activity;GO:0003824//catalytic activity;GO:0003824//catalytic activity	GO:0008152//metabolic process;GO:0008152//metabolic process;GO:0008152//metabolic process
Glyma.07G129000	17	17	21	834	875	664	0.73	0.74	0.96	35.24	36.52	32.46	0.81	34.74	5.42253	1.11273e-141	7.65648e-140	ACO1	PREDICTED: 1-aminocyclopropane-1-carboxylate oxidase 1-like [Glycine max]	Metabolism;Metabolism;Metabolism	Global and overview maps;Global and overview maps;Amino acid metabolism	ko01100//Metabolic pathways;ko01110//Biosynthesis of secondary metabolites;ko00270//Cysteine and methionine metabolism	K05933;K05933;K05933	-	GO:0016491//oxidoreductase activity;GO:0016491//oxidoreductase activity	GO:0055114//oxidation-reduction process;GO:0055114//oxidation-reduction process
Glyma.18G204200	390	334	325	1428	1363	1245	10.27	8.57	9.07	35.78	33.64	35.96	9.30333	35.1267	1.91675	1.15542e-141	7.9365e-140	PDC2	PREDICTED: pyruvate decarboxylase 2 [Glycine max]	Metabolism;Metabolism;Metabolism	Global and overview maps;Global and overview maps;Carbohydrate metabolism	ko01100//Metabolic pathways;ko01110//Biosynthesis of secondary metabolites;ko00010//Glycolysis / Gluconeogenesis	K01568;K01568;K01568	-	GO:0000287//magnesium ion binding;GO:0003824//catalytic activity;GO:0030976//thiamine pyrophosphate binding	-
Glyma.10G264900	2308	2375	2221	967	1089	924	53.6	53.75	54.66	21.37	23.7	23.54	54.0033	22.87	-1.23959	1.84082e-141	1.26226e-139	ABCG7	PREDICTED: ABC transporter G family member 7-like [Glycine max]	-	-	-	-	GO:0016020//membrane	GO:0005524//ATP binding;GO:0016887//ATPase activity	-
Glyma.17G168900	613	654	593	1816	1851	1596	25.1	26.09	25.73	70.75	71.03	71.68	25.64	71.1533	1.47254	4.67136e-141	3.19218e-139	WRKY15	PREDICTED: probable WRKY transcription factor 15 [Glycine max]	-	-	-	-	-	GO:0003700//transcription factor activity, sequence-specific DNA binding;GO:0043565//sequence-specific DNA binding	GO:0006355//regulation of transcription, DNA-templated
Glyma.09G250700	266	266	247	1193	1196	962	10.44	10.17	10.27	44.54	43.98	41.4	10.2933	43.3067	2.07288	9.6503e-141	6.58323e-139	At1g05000	PREDICTED: probable tyrosine-protein phosphatase At1g05000 [Glycine max]	-	-	-	-	-	-	-
Glyma.07G091600	1206	1221	1150	2948	2881	2403	74.28	73.28	75.05	172.77	166.32	162.37	74.2033	167.153	1.17162	5.27822e-140	3.59452e-138	LBD41	PREDICTED: LOB domain-containing protein 41-like [Glycine max]	-	-	-	-	-	-	-
Glyma.14G186900	732	685	688	1982	2025	1767	28.04	25.54	27.9	72.1	72.67	74.19	27.16	72.9867	1.42615	5.32827e-140	3.62241e-138	-	Pyruvate dehydrogenase E1 component subunit beta, mitochondrial [Glycine soja]	Metabolism;Metabolism;Metabolism;Metabolism;Metabolism;Metabolism	Global and overview maps;Global and overview maps;Global and overview maps;Carbohydrate metabolism;Carbohydrate metabolism;Carbohydrate metabolism	ko01100//Metabolic pathways;ko01110//Biosynthesis of secondary metabolites;ko01200//Carbon metabolism;ko00010//Glycolysis / Gluconeogenesis;ko00620//Pyruvate metabolism;ko00020//Citrate cycle (TCA cycle)	K00162;K00162;K00162;K00162;K00162;K00162	-	GO:0003824//catalytic activity;GO:0003824//catalytic activity;GO:0003824//catalytic activity;GO:0004739//pyruvate dehydrogenase (acetyl-transferring) activity;GO:0004739//pyruvate dehydrogenase (acetyl-transferring) activity;GO:0004739//pyruvate dehydrogenase (acetyl-transferring) activity	GO:0006086//acetyl-CoA biosynthetic process from pyruvate;GO:0006086//acetyl-CoA biosynthetic process from pyruvate;GO:0006086//acetyl-CoA biosynthetic process from pyruvate;GO:0008152//metabolic process;GO:0008152//metabolic process;GO:0008152//metabolic process
Glyma.17G164100	1870	1952	1789	764	824	684	36.09	36.71	36.58	14.03	14.9	14.48	36.46	14.47	-1.33325	6.41591e-140	4.35439e-138	SBT1.7	PREDICTED: subtilisin-like protease SBT1.7 [Glycine max]	-	-	-	-	-	GO:0004252//serine-type endopeptidase activity	GO:0006508//proteolysis
Glyma.20G127800	2491	2732	2420	1073	1207	1038	98.83	105.65	101.69	40.53	44.87	45.15	102.057	43.5167	-1.22973	6.89559e-140	4.67197e-138	LIP1	PREDICTED: triacylglycerol lipase 1 isoform X1 [Glycine max]	Metabolism	Lipid metabolism	ko00100//Steroid biosynthesis	K01052	-	-	GO:0006629//lipid metabolic process;GO:0006629//lipid metabolic process
Glyma.01G031500	506	591	584	1908	1858	1601	15.27	17.36	18.68	54.78	52.54	53.01	17.1033	53.4433	1.64373	8.91695e-140	6.03122e-138	ALDH2B7	PREDICTED: aldehyde dehydrogenase family 2 member B7, mitochondrial-like [Glycine max]	Metabolism;Metabolism;Metabolism;Metabolism;Metabolism;Metabolism;Metabolism;Metabolism;Metabolism;Metabolism;Metabolism;Metabolism;Metabolism	Global and overview maps;Global and overview maps;Carbohydrate metabolism;Carbohydrate metabolism;Amino acid metabolism;Lipid metabolism;Lipid metabolism;Amino acid metabolism;Metabolism of other amino acids;Carbohydrate metabolism;Amino acid metabolism;Amino acid metabolism;Amino acid metabolism	ko01100//Metabolic pathways;ko01110//Biosynthesis of secondary metabolites;ko00010//Glycolysis / Gluconeogenesis;ko00620//Pyruvate metabolism;ko00330//Arginine and proline metabolism;ko00561//Glycerolipid metabolism;ko00071//Fatty acid degradation;ko00280//Valine, leucine and isoleucine degradation;ko00410//beta-Alanine metabolism;ko00053//Ascorbate and aldarate metabolism;ko00310//Lysine degrada…	K00128;K00128;K00128;K00128;K00128;K00128;K00128;K00128;K00128;K00128;K00128;K00128;K00128	-	GO:0016491//oxidoreductase activity;GO:0016491//oxidoreductase activity	GO:0008152//metabolic process;GO:0008152//metabolic process;GO:0055114//oxidation-reduction process;GO:0055114//oxidation-reduction process
Glyma.20G110800	460	450	432	1501	1515	1314	29.33	27.96	29.19	91.09	90.56	91.93	28.8267	91.1933	1.66152	1.90999e-139	1.28968e-137	FDX3	2Fe-2S ferredoxin superfamily protein [Medicago truncatula]	Metabolism	Energy metabolism	ko00195//Photosynthesis	K02639	-	GO:0009055//electron carrier activity;GO:0051536//iron-sulfur cluster binding	-
Glyma.08G134200	46	54	71	726	727	613	2.13	2.44	3.49	32.05	31.62	31.2	2.68667	31.6233	3.5571	1.98584e-139	1.33862e-137	-	transmembrane protein [Medicago truncatula]	-	-	-	-	-	-	-
Glyma.04G124800	1303	1361	1247	446	421	372	43.8	44.58	44.4	14.26	13.26	13.71	44.26	13.7433	-1.68727	2.09914e-139	1.4126e-137	ZIFL1	PREDICTED: protein ZINC INDUCED FACILITATOR-LIKE 1-like isoform X1 [Glycine max]	-	-	-	-	GO:0016021//integral component of membrane;GO:0016021//integral component of membrane	GO:0022857//transmembrane transporter activity;GO:0022857//transmembrane transporter activity	GO:0055085//transmembrane transport;GO:0055085//transmembrane transport
Glyma.13G032100	326	307	337	1303	1393	1125	8.81	8.08	9.65	33.5	35.28	33.35	8.84667	34.0433	1.94417	2.16809e-139	1.45654e-137	At1g11050	PREDICTED: probable receptor-like protein kinase At1g11050 [Glycine max]	-	-	-	-	-	GO:0004672//protein kinase activity;GO:0005524//ATP binding	GO:0006468//protein phosphorylation
Glyma.13G029200	150	122	121	940	910	735	5.54	4.39	4.74	33.05	31.52	29.8	4.89	31.4567	2.68546	6.3877e-139	4.28407e-137	SCPL40	PREDICTED: serine carboxypeptidase-like 40 [Glycine max]	-	-	-	-	-	GO:0004185//serine-type carboxypeptidase activity	GO:0006508//proteolysis
Glyma.03G263000	129	159	155	1040	976	782	4.81	5.78	6.13	36.92	34.13	32	5.57333	34.35	2.6237	6.69653e-139	4.48363e-137	ATL3	PREDICTED: RING-H2 finger protein ATL3 [Glycine max]	-	-	-	-	-	GO:0005515//protein binding;GO:0008270//zinc ion binding	-
Glyma.08G317200	1792	1785	1611	711	690	602	81.52	79.13	77.66	30.78	29.42	30.04	79.4367	30.08	-1.401	1.51576e-138	1.01146e-136	-	senescence regulator [Medicago truncatula]	-	-	-	-	-	-	-
Glyma.20G167500	3093	2901	2846	1424	1334	1271	165.29	151.07	161.17	72.41	66.82	74.52	159.177	71.25	-1.15967	3.70272e-138	2.46668e-136	ASR2	abscisic stress ripening-like protein [Glycine max]	-	-	-	-	-	-	GO:0006950//response to stress
Glyma.18G242300	149	177	141	977	895	862	7.44	8.46	8.25	46.57	40.17	46.09	8.05	44.2767	2.45949	4.45063e-138	2.95996e-136	IPI2	Isopentenyl-diphosphate Delta-isomerase II [Glycine soja]	Metabolism;Metabolism;Metabolism	Global and overview maps;Global and overview maps;Metabolism of terpenoids and polyketides	ko01100//Metabolic pathways;ko01110//Biosynthesis of secondary metabolites;ko00900//Terpenoid backbone biosynthesis	K01823;K01823;K01823	-	GO:0004452//isopentenyl-diphosphate delta-isomerase activity;GO:0004452//isopentenyl-diphosphate delta-isomerase activity;GO:0016787//hydrolase activity;GO:0016787//hydrolase activity	GO:0008299//isoprenoid biosynthetic process;GO:0008299//isoprenoid biosynthetic process
Glyma.05G015400	99	106	92	836	803	650	1.36	1.52	1.34	11.51	11.13	10.01	1.40667	10.8833	2.95177	6.21078e-138	4.11682e-136	ALA10	PREDICTED: phospholipid-transporting ATPase 10-like [Vigna angularis]	-	-	-	-	GO:0016021//integral component of membrane;GO:0016021//integral component of membrane	GO:0000166//nucleotide binding;GO:0000166//nucleotide binding;GO:0000287//magnesium ion binding;GO:0000287//magnesium ion binding;GO:0004012//phospholipid-translocating ATPase activity;GO:0004012//phospholipid-translocating ATPase activity;GO:0005524//ATP binding;GO:0005524//ATP binding;GO:0046872//metal ion binding;GO:0046872//metal ion binding	GO:0015914//phospholipid transport;GO:0015914//phospholipid transport
Glyma.05G128200	39	38	62	731	683	627	0.66	0.63	1.12	11.81	10.87	11.68	0.803333	11.4533	3.83362	9.06794e-138	6.00068e-136	FLS2	PREDICTED: LRR receptor-like serine/threonine-protein kinase FLS2 [Glycine max]	Organismal Systems;Environmental Information Processing	Environmental adaptation;Signal transduction	ko04626//Plant-pathogen interaction;ko04016//MAPK signaling pathway - plant	K13420;K13420	-	GO:0004672//protein kinase activity;GO:0005515//protein binding;GO:0005524//ATP binding	GO:0006468//protein phosphorylation
Glyma.04G149300	47	56	60	699	716	571	1.33	1.54	1.79	18.77	18.94	17.68	1.55333	18.4633	3.57122	6.74297e-137	4.45473e-135	KCS11	PREDICTED: 3-ketoacyl-CoA synthase 11-like [Glycine max]	Metabolism;Metabolism;Organismal Systems;Metabolism	Global and overview maps;Global and overview maps;Environmental adaptation;Lipid metabolism	ko01100//Metabolic pathways;ko01110//Biosynthesis of secondary metabolites;ko04626//Plant-pathogen interaction;ko00062//Fatty acid elongation	K15397;K15397;K15397;K15397	GO:0016020//membrane	GO:0016747//transferase activity, transferring acyl groups other than amino-acyl groups	GO:0006633//fatty acid biosynthetic process;GO:0008610//lipid biosynthetic process
Glyma.05G199100	692	703	598	1876	1958	1711	12.68	12.55	11.61	32.72	33.64	34.4	12.28	33.5867	1.45158	1.21256e-136	7.99743e-135	SND1	PREDICTED: staphylococcal nuclease domain-containing protein 1-like [Glycine max]	-	-	-	-	-	GO:0003712//transcription cofactor activity	GO:0035194//posttranscriptional gene silencing by RNA
Glyma.08G015700	462	460	434	1601	1500	1320	12.13	11.77	12.07	40	36.91	38.02	11.99	38.31	1.67589	2.05095e-136	1.35047e-134	At5g41330	PREDICTED: BTB/POZ domain-containing protein At5g41330 [Glycine max]	-	-	-	-	-	-	GO:0051260//protein homooligomerization
Glyma.10G267700	43	77	53	728	700	624	1.49	2.6	1.95	24.01	22.74	23.73	2.01333	23.4933	3.54459	5.51431e-136	3.62495e-134	DTXL3	PREDICTED: protein DETOXIFICATION 12 [Glycine max]	-	-	-	-	GO:0016020//membrane	GO:0015238//drug transmembrane transporter activity;GO:0015297//antiporter activity	GO:0006855//drug transmembrane transport;GO:0055085//transmembrane transport
Glyma.06G137000	742	802	657	2092	2096	1762	23.59	24.79	22.11	63.12	62.33	61.26	23.4967	62.2367	1.40531	8.73477e-136	5.73252e-134	FHT	PREDICTED: 1-aminocyclopropane-1-carboxylate oxidase 5-like [Glycine max]	-	-	-	-	-	GO:0016491//oxidoreductase activity;GO:0016491//oxidoreductase activity	GO:0055114//oxidation-reduction process;GO:0055114//oxidation-reduction process
Glyma.02G298500	407	499	479	2801	2950	2294	4.95	5.91	6.16	32.37	33.58	30.57	5.67333	32.1733	2.5036	1.05964e-135	6.94282e-134	ABCC3	PREDICTED: LOW QUALITY PROTEIN: ABC transporter C family member 3-like [Glycine max]	-	-	-	-	GO:0016021//integral component of membrane	GO:0005524//ATP binding;GO:0016887//ATPase activity;GO:0042626//ATPase activity, coupled to transmembrane movement of substances	GO:0006810//transport;GO:0055085//transmembrane transport
Glyma.10G156500	203	220	199	1031	1032	853	7.77	8.21	8.07	37.55	37.03	35.82	8.01667	36.8	2.19863	3.35777e-135	2.1928e-133	ATL6	PREDICTED: E3 ubiquitin-protein ligase ATL6 [Glycine max]	-	-	-	-	-	GO:0005515//protein binding;GO:0008270//zinc ion binding	-
Glyma.08G318400	2591	2698	2437	1322	1331	1143	107.85	109.41	107.52	52.32	51.89	52.17	108.26	52.1267	-1.05441	4.51891e-135	2.94144e-133	At5g55050	PREDICTED: GDSL esterase/lipase At5g55050 [Glycine max]	-	-	-	-	-	GO:0016788//hydrolase activity, acting on ester bonds;GO:0016788//hydrolase activity, acting on ester bonds	-
Glyma.19G144700	152	193	157	975	1001	792	4.26	5.26	4.66	26	26.29	24.33	4.72667	25.54	2.43386	6.89148e-135	4.47845e-133	CYP93A2	cytochrome P450 93A2 [Glycine max]	Metabolism;Metabolism	Global and overview maps;Biosynthesis of other secondary metabolites	ko01110//Biosynthesis of secondary metabolites;ko00943//Isoflavonoid biosynthesis	K13261;K13261	-	GO:0005506//iron ion binding;GO:0016705//oxidoreductase activity, acting on paired donors, with incorporation or reduction of molecular oxygen;GO:0020037//heme binding	GO:0055114//oxidation-reduction process
Glyma.12G019900	62	69	50	702	767	572	2.31	2.5	1.97	24.86	26.76	23.35	2.26	24.99	3.46696	9.33386e-135	6.05574e-133	CCR1	Dihydroflavonol-4-reductase [Glycine soja]	-	-	-	-	-	GO:0003824//catalytic activity;GO:0050662//coenzyme binding	-
Glyma.03G042700	292	229	236	1182	1176	1015	8.6	6.6	7.4	33.21	32.52	32.88	7.53333	32.87	2.12541	2.16948e-134	1.40296e-132	WRKY33	PREDICTED: probable WRKY transcription factor 33 [Glycine max]	Organismal Systems;Environmental Information Processing	Environmental adaptation;Signal transduction	ko04626//Plant-pathogen interaction;ko04016//MAPK signaling pathway - plant	K13424;K13424	-	GO:0003700//transcription factor activity, sequence-specific DNA binding;GO:0003700//transcription factor activity, sequence-specific DNA binding;GO:0003700//transcription factor activity, sequence-specific DNA binding;GO:0043565//sequence-specific DNA binding;GO:0043565//sequence-specific DNA binding;GO:0043565//sequence-specific DNA binding	GO:0006355//regulation of transcription, DNA-templated;GO:0006355//regulation of transcription, DNA-templated;GO:0006355//regulation of transcription, DNA-templated
Glyma.04G230400	97	86	101	792	750	762	9.25	7.99	10.2	71.84	67.01	79.68	9.14667	72.8433	2.99348	1.16344e-133	7.51154e-132	-	hypothetical protein glysoja_027801 [Glycine soja]	-	-	-	-	-	-	-
Glyma.11G152400	108	78	102	808	802	662	6.15	4.33	6.16	43.8	42.83	41.37	5.54667	42.6667	2.94342	2.45291e-133	1.57856e-131	NQR	NADPH:quinone oxidoreductase [Glycine soja]	-	-	-	-	-	-	-
Glyma.04G100400	409	351	413	1498	1656	1309	13.94	11.66	14.91	48.57	52.89	48.94	13.5033	50.1333	1.89245	2.9028e-133	1.86506e-131	EXO	PREDICTED: protein EXORDIUM-like [Glycine max]	-	-	-	-	-	-	-
Glyma.07G035200	148	155	158	918	1096	796	4.02	4.1	4.55	23.73	27.91	23.73	4.22333	25.1233	2.57257	1.31303e-132	8.38207e-131	-	PREDICTED: verprolin-like [Glycine max]	-	-	-	-	-	-	-
Glyma.08G142400	78	79	64	719	706	590	4.64	4.58	4.03	40.71	39.37	38.51	4.41667	39.53	3.16192	1.35156e-132	8.61423e-131	WRKY51	WRKY6 [Glycine max]	-	-	-	-	-	GO:0003700//transcription factor activity, sequence-specific DNA binding;GO:0043565//sequence-specific DNA binding	GO:0006355//regulation of transcription, DNA-templated
Glyma.08G135200	124	125	97	790	823	687	2.02	1.98	1.68	12.24	12.59	12.27	1.89333	12.3667	2.70746	1.42039e-132	9.03842e-131	CMTA2	PREDICTED: calmodulin-binding transcription activator 3-like isoform X1 [Glycine max]	-	-	-	-	GO:0005634//nucleus;GO:0005634//nucleus	GO:0003677//DNA binding;GO:0003677//DNA binding;GO:0005515//protein binding;GO:0005515//protein binding	-
Glyma.14G103100	70	74	70	670	694	624	3.66	3.77	3.88	33.34	34.01	35.79	3.77	34.38	3.18893	1.66446e-132	1.05746e-130	WRKY40	PREDICTED: probable WRKY transcription factor 40 [Glycine max]	-	-	-	-	-	GO:0003700//transcription factor activity, sequence-specific DNA binding;GO:0043565//sequence-specific DNA binding	GO:0006355//regulation of transcription, DNA-templated
Glyma.15G013900	190	193	211	1018	982	887	9.87	9.77	11.62	50.35	47.82	50.56	10.42	49.5767	2.25031	1.83559e-132	1.16433e-130	At1g52360	PREDICTED: coatomer subunit beta'-2-like isoform X1 [Glycine max]	-	-	-	-	-	GO:0005515//protein binding;GO:0005515//protein binding	-
Glyma.10G169300	501	527	490	1583	1580	1456	28.72	29.17	29.57	88.06	86.93	93.73	29.1533	89.5733	1.61941	2.36052e-132	1.49491e-130	PP2B10	F-box protein PP2-B10 [Cajanus cajan]	-	-	-	-	-	GO:0005515//protein binding;GO:0005515//protein binding;GO:0005515//protein binding	-
Glyma.10G229400	98	105	113	774	800	658	2.13	2.22	2.6	16	16.29	15.68	2.31667	15.99	2.78705	6.09677e-132	3.84881e-130	figl-1	Fidgetin-like protein 1 [Glycine soja]	-	-	-	-	-	GO:0009378//four-way junction helicase activity	GO:0006281//DNA repair;GO:0006310//DNA recombination
Glyma.12G054200	41	30	39	702	618	582	1.28	0.91	1.29	20.84	18.07	19.92	1.16	19.61	4.07939	7.41093e-132	4.671e-130	BGLU24	PREDICTED: cyanogenic beta-glucosidase-like [Glycine max]	Metabolism;Metabolism;Metabolism;Metabolism;Metabolism	Global and overview maps;Global and overview maps;Biosynthesis of other secondary metabolites;Carbohydrate metabolism;Metabolism of other amino acids	ko01100//Metabolic pathways;ko01110//Biosynthesis of secondary metabolites;ko00940//Phenylpropanoid biosynthesis;ko00500//Starch and sucrose metabolism;ko00460//Cyanoamino acid metabolism	K01188;K01188;K01188;K01188;K01188	-	GO:0004553//hydrolase activity, hydrolyzing O-glycosyl compounds	GO:0005975//carbohydrate metabolic process
Glyma.09G018900	1067	1078	1036	2518	2772	2269	24.98	24.6	25.7	56.1	60.84	58.28	25.0933	58.4067	1.21883	8.00152e-132	5.03526e-130	At5g49770	PREDICTED: probable leucine-rich repeat receptor-like protein kinase At5g49770 [Glycine max]	-	-	-	-	-	GO:0004672//protein kinase activity	GO:0006468//protein phosphorylation
Glyma.13G088700	1994	2055	1877	891	910	798	94.39	94.79	94.15	40.14	40.38	41.44	94.4433	40.6533	-1.21608	1.33545e-131	8.39056e-130	ANN1	PREDICTED: annexin D1 [Cicer arietinum]	-	-	-	-	-	GO:0005509//calcium ion binding;GO:0005544//calcium-dependent phospholipid binding	-
Glyma.16G096600	1017	1088	990	273	298	258	18.04	18.49	18.65	4.53	4.87	4.94	18.3933	4.78	-1.9441	2.36206e-131	1.48173e-129	PHOT2	PREDICTED: phototropin-2-like [Glycine max]	-	-	-	-	-	GO:0004672//protein kinase activity;GO:0004672//protein kinase activity	GO:0006468//protein phosphorylation;GO:0006468//protein phosphorylation
Glyma.10G261200	1284	1309	1260	2948	2874	2556	72.31	72.03	75.38	157.76	151.67	157.77	73.24	155.733	1.08837	2.85283e-131	1.78677e-129	-	plant basic secretory protein (BSP) family protein [Medicago truncatula]	-	-	-	-	-	-	-
Glyma.20G138800	390	400	374	1355	1341	1179	11.16	11.15	11.34	36.89	35.97	37.01	11.2167	36.6233	1.70712	2.46596e-130	1.54204e-128	CRK29	PREDICTED: cysteine-rich receptor-like protein kinase 10 [Glycine max]	-	-	-	-	-	GO:0004672//protein kinase activity;GO:0005524//ATP binding	GO:0006468//protein phosphorylation
Glyma.12G073000	1071	1126	1089	2641	2628	2241	33.06	33.87	35.62	77.58	76.04	75.9	34.1833	76.5067	1.16229	5.72913e-130	3.57698e-128	MPK3	PREDICTED: mitogen-activated protein kinase 3 [Glycine max]	-	-	-	-	GO:0016020//membrane	GO:0005524//ATP binding;GO:0016773//phosphotransferase activity, alcohol group as acceptor	-
Glyma.07G073700	1457	1402	1318	497	521	431	21.75	20.38	20.83	7.05	7.29	7.05	20.9867	7.13	-1.5575	5.77114e-130	3.59756e-128	KEA2	PREDICTED: K(+) efflux antiporter 2, chloroplastic-like [Glycine max]	-	-	-	-	GO:0016021//integral component of membrane;GO:0016021//integral component of membrane;GO:0016021//integral component of membrane	GO:0015299//solute:proton antiporter activity;GO:0015299//solute:proton antiporter activity;GO:0015299//solute:proton antiporter activity	GO:0006812//cation transport;GO:0006812//cation transport;GO:0006812//cation transport;GO:0006813//potassium ion transport;GO:0006813//potassium ion transport;GO:0006813//potassium ion transport;GO:0055085//transmembrane transport;GO:0055085//transmembrane transport;GO:0055085//transmembrane transport
Glyma.13G301700	914	926	823	2279	2214	1989	47.4	46.79	45.23	112.46	107.62	113.16	46.4733	111.08	1.25712	1.51865e-129	9.45198e-128	-	wound-responsive family protein [Medicago truncatula]	-	-	-	-	-	-	-
Glyma.04G104200	1817	1797	1769	722	780	590	67.66	65.21	69.8	25.58	27.23	24.1	67.5567	25.6367	-1.39789	6.36463e-129	3.94895e-127	SPBC2A9.03	PREDICTED: uncharacterized WD repeat-containing protein C2A9.03 isoform X1 [Glycine max]	-	-	-	-	-	GO:0005515//protein binding	-
Glyma.19G057500	141	153	138	868	897	704	5.51	5.83	5.72	32.28	32.86	30.19	5.68667	31.7767	2.48231	7.99005e-129	4.94972e-127	OPR2	PREDICTED: 12-oxophytodienoate reductase 2-like [Glycine max]	Metabolism;Metabolism;Metabolism	Global and overview maps;Global and overview maps;Lipid metabolism	ko01100//Metabolic pathways;ko01110//Biosynthesis of secondary metabolites;ko00592//alpha-Linolenic acid metabolism	K05894;K05894;K05894	-	GO:0010181//FMN binding;GO:0016491//oxidoreductase activity	GO:0055114//oxidation-reduction process
Glyma.03G241500	409	484	410	1450	1528	1276	13.83	16.07	14.76	46.47	48.44	47.33	14.8867	47.4133	1.67127	9.00837e-129	5.57188e-127	At1g54730	PREDICTED: sugar transporter ERD6-like 5 isoform X1 [Glycine max]	-	-	-	-	GO:0016021//integral component of membrane;GO:0016021//integral component of membrane	-	GO:0055085//transmembrane transport;GO:0055085//transmembrane transport
Glyma.07G233900	480	567	533	1657	1751	1460	5.98	6.88	7.04	19.65	20.45	19.96	6.63333	20.02	1.59364	1.46374e-128	9.03948e-127	PDR3	PREDICTED: pleiotropic drug resistance protein 3-like isoform X2 [Glycine max]	-	-	-	-	GO:0016020//membrane	GO:0005524//ATP binding;GO:0016887//ATPase activity	-
Glyma.11G096700	1436	1455	1212	3175	3116	2794	58.52	58.09	52.58	126	121.65	127.32	56.3967	124.99	1.14813	2.21433e-128	1.36114e-126	EXLA1	PREDICTED: expansin-like A2 [Glycine max]	-	-	-	-	-	-	-
Glyma.15G088000	234	250	237	1017	1100	919	6.1	6.35	6.54	25.22	26.87	26.27	6.33	26.12	2.04488	2.14273e-127	1.31307e-125	HSP70	PREDICTED: heat shock 70 kDa protein-like [Glycine max]	Genetic Information Processing;Cellular Processes;Genetic Information Processing	Folding, sorting and degradation;Transport and catabolism;Transcription	ko04141//Protein processing in endoplasmic reticulum;ko04144//Endocytosis;ko03040//Spliceosome	K03283;K03283;K03283	-	-	-
Glyma.08G103400	666	623	615	1783	1834	1579	21.06	19.03	20.32	53.18	54.09	54.65	20.1367	53.9733	1.42242	3.95423e-127	2.41944e-125	At1g67480	PREDICTED: F-box/kelch-repeat protein At1g67480-like isoform X1 [Glycine max]	-	-	-	-	-	GO:0005515//protein binding;GO:0005515//protein binding;GO:0005515//protein binding;GO:0005515//protein binding;GO:0005515//protein binding;GO:0005515//protein binding	-
Glyma.19G106800	2074	2150	1955	957	1007	805	76.42	77.2	76.33	33.55	34.78	32.54	76.65	33.6233	-1.18882	4.55047e-127	2.77998e-125	GAPA	PREDICTED: glyceraldehyde-3-phosphate dehydrogenase A subunit isoform X1 [Glycine max]	Metabolism;Metabolism;Metabolism	Global and overview maps;Global and overview maps;Energy metabolism	ko01100//Metabolic pathways;ko01200//Carbon metabolism;ko00710//Carbon fixation in photosynthetic organisms	K05298;K05298;K05298	-	GO:0016620//oxidoreductase activity, acting on the aldehyde or oxo group of donors, NAD or NADP as acceptor	GO:0055114//oxidation-reduction process
Glyma.12G059300	30	37	35	594	619	542	1.77	2.12	2.18	33.28	34.17	35.01	2.02333	34.1533	4.07722	1.44001e-126	8.75701e-125	TR	PREDICTED: tropinone reductase homolog At5g06060-like isoform X1 [Glycine max]	Metabolism;Metabolism;Metabolism	Global and overview maps;Global and overview maps;Biosynthesis of other secondary metabolites	ko01100//Metabolic pathways;ko01110//Biosynthesis of secondary metabolites;ko00960//Tropane, piperidine and pyridine alkaloid biosynthesis	K08081;K08081;K08081	-	-	-
Glyma.13G149700	36	28	40	589	660	635	1.06	0.8	1.24	16.44	18.15	20.43	1.03333	18.34	4.14962	4.42112e-126	2.68446e-124	-	PREDICTED: DNA ligase 1-like [Vigna angularis]	-	-	-	-	-	-	-
Glyma.12G053700	214	242	241	1019	1053	916	14.02	15.45	16.73	63.51	64.65	65.82	15.4	64.66	2.06994	3.58944e-125	2.17284e-123	-	PREDICTED: acidic leucine-rich nuclear phosphoprotein 32-related protein-like [Sesamum indicum]	-	-	-	-	-	-	-
Glyma.12G129500	110	135	77	1645	1555	1440	4.92	5.88	3.65	69.95	65.13	70.59	4.81667	68.5567	3.83119	4.0897e-125	2.4719e-123	PER52	PREDICTED: peroxidase P7 [Glycine max]	Metabolism;Metabolism;Metabolism	Global and overview maps;Global and overview maps;Biosynthesis of other secondary metabolites	ko01100//Metabolic pathways;ko01110//Biosynthesis of secondary metabolites;ko00940//Phenylpropanoid biosynthesis	K00430;K00430;K00430	-	GO:0004601//peroxidase activity;GO:0020037//heme binding	GO:0006979//response to oxidative stress;GO:0055114//oxidation-reduction process
Glyma.07G191500	1219	1304	1127	397	396	370	45.5	47.43	44.58	14.1	13.86	15.15	45.8367	14.37	-1.67344	5.54551e-125	3.34674e-123	AHL	PAP-specific phosphatase HAL2-like [Glycine soja]	Metabolism;Metabolism	Global and overview maps;Energy metabolism	ko01100//Metabolic pathways;ko00920//Sulfur metabolism	K01082;K01082	-	-	GO:0046854//phosphatidylinositol phosphorylation
Glyma.08G118700	180	188	193	905	945	823	12.29	12.51	13.96	58.79	60.47	61.63	12.92	60.2967	2.22247	5.88389e-125	3.54558e-123	HSP26-A	probable glutathione S-transferase [Glycine max]	Metabolism	Metabolism of other amino acids	ko00480//Glutathione metabolism	K00799	-	GO:0005515//protein binding	-
Glyma.02G288600	251	255	272	1057	1161	997	4.44	4.53	5.05	18.43	19.68	19.99	4.67333	19.3667	2.05105	1.9936e-124	1.19769e-122	At1g07650	PREDICTED: probable LRR receptor-like serine/threonine-protein kinase At1g07650 isoform X1 [Glycine max]	-	-	-	-	-	GO:0004672//protein kinase activity;GO:0004672//protein kinase activity;GO:0005515//protein binding;GO:0005515//protein binding	GO:0006468//protein phosphorylation;GO:0006468//protein phosphorylation
Glyma.15G179600	1749	1883	1775	3787	4075	3246	79.46	82.3	85.89	173.44	183.89	170.9	82.55	176.077	1.09286	3.74367e-124	2.23894e-122	TIFY10A	PREDICTED: protein TIFY 10A [Glycine max]	Environmental Information Processing	Signal transduction	ko04075//Plant hormone signal transduction	K13464	-	-	-
Glyma.20G012900	1431	1423	1439	3172	3269	2697	41.08	39.8	43.77	86.64	87.96	84.93	41.55	86.51	1.05802	3.9169e-124	2.33902e-122	LRX3	leucine-rich repeat-like protein [Stylosanthes hamata]	-	-	-	-	-	-	-
Glyma.09G234300	214	208	202	942	967	858	8.52	8.07	8.53	35.7	36.1	37.49	8.37333	36.43	2.12125	4.5773e-124	2.72929e-122	At5g47840	PREDICTED: adenylate kinase, chloroplastic-like [Vigna radiata var. radiata] [Vigna radiata]	Metabolism;Metabolism;Metabolism;Metabolism	Global and overview maps;Global and overview maps;Nucleotide metabolism;Metabolism of cofactors and vitamins	ko01100//Metabolic pathways;ko01110//Biosynthesis of secondary metabolites;ko00230//Purine metabolism;ko00730//Thiamine metabolism	K00939;K00939;K00939;K00939	-	GO:0005524//ATP binding;GO:0019205//nucleobase-containing compound kinase activity	GO:0006139//nucleobase-containing compound metabolic process
Glyma.13G240600	2535	2643	2387	1313	1362	1137	82.97	84.3	82.79	40.9	41.79	40.83	83.3533	41.1733	-1.01753	5.79486e-124	3.45011e-122	ALN	PREDICTED: allantoinase [Glycine max]	Metabolism;Metabolism	Global and overview maps;Nucleotide metabolism	ko01100//Metabolic pathways;ko00230//Purine metabolism	K01466;K01466	-	GO:0016787//hydrolase activity	-
Glyma.18G281500	445	538	430	1552	1703	1355	6.36	7.48	6.5	21.08	22.79	21.22	6.78	21.6967	1.67812	6.64289e-124	3.9432e-122	ULP2B	PREDICTED: probable disease resistance protein At5g47250 isoform X1 [Glycine max]	-	-	-	-	-	GO:0005515//protein binding;GO:0008234//cysteine-type peptidase activity;GO:0043531//ADP binding	GO:0006508//proteolysis
Glyma.07G186600	101	86	126	1397	1464	1185	2.92	2.45	3.95	38.22	39.28	37.19	3.10667	38.23	3.62127	1.18907e-123	7.04778e-122	-	BnaA09g13620D [Brassica napus]	-	-	-	-	GO:0016021//integral component of membrane;GO:0016021//integral component of membrane	-	-
Glyma.03G044500	124	154	129	841	791	739	7.74	9.36	8.53	49.92	46.25	50.58	8.54333	48.9167	2.51746	1.51603e-123	8.9723e-122	DIR3	PREDICTED: dirigent protein 22-like [Glycine max]	-	-	-	-	-	-	-
Glyma.13G056100	157	174	183	867	966	813	4.54	4.9	5.6	23.84	26.17	25.78	5.01333	25.2633	2.3332	5.02602e-123	2.96573e-121	PMAT1	malonyl-CoA:isoflavone 7-O-glucoside-6''-O-malonyltransferase [Glycine max]	Metabolism;Metabolism	Biosynthesis of other secondary metabolites;Biosynthesis of other secondary metabolites	ko00943//Isoflavonoid biosynthesis;ko00944//Flavone and flavonol biosynthesis	K13264;K13264	-	GO:0016747//transferase activity, transferring acyl groups other than amino-acyl groups	-
Glyma.17G256900	2368	2557	2364	1189	1108	880	39.11	41.15	41.37	18.69	17.15	15.94	40.5433	17.26	-1.23203	8.91637e-123	5.25352e-121	FPP4	PREDICTED: filament-like plant protein 4 [Glycine max]	-	-	-	-	-	-	-
Glyma.19G228700	216	241	228	990	1007	893	13.62	14.82	14.84	58.59	58.23	60.67	14.4267	59.1633	2.03597	1.49549e-122	8.79839e-121	At3g01520	PREDICTED: universal stress protein A-like protein [Glycine max]	-	-	-	-	-	-	GO:0006950//response to stress;GO:0006950//response to stress;GO:0006950//response to stress
Glyma.06G195100	317	294	267	1133	1139	1014	11.61	10.49	10.36	39.49	39.11	40.75	10.82	39.7833	1.87846	1.50815e-122	8.8598e-121	At1g08570	PREDICTED: thioredoxin-like 1-2, chloroplastic [Glycine max]	-	-	-	-	-	GO:0015035//protein disulfide oxidoreductase activity	GO:0006662//glycerol ether metabolic process;GO:0045454//cell redox homeostasis
Glyma.09G250200	545	585	519	1713	1657	1380	21.37	22.35	21.56	63.91	60.9	59.36	21.76	61.39	1.49633	2.21291e-122	1.29808e-120	IPI2	PREDICTED: isopentenyl-diphosphate Delta-isomerase I [Glycine max]	Metabolism;Metabolism;Metabolism	Global and overview maps;Global and overview maps;Metabolism of terpenoids and polyketides	ko01100//Metabolic pathways;ko01110//Biosynthesis of secondary metabolites;ko00900//Terpenoid backbone biosynthesis	K01823;K01823;K01823	-	GO:0004452//isopentenyl-diphosphate delta-isomerase activity;GO:0016787//hydrolase activity	GO:0008299//isoprenoid biosynthetic process
Glyma.11G181200	166	151	145	882	929	705	6.53	5.79	6.04	33.01	34.25	30.42	6.12	32.56	2.4115	3.07378e-122	1.8004e-120	At2g27310	PREDICTED: probable F-box protein At1g60180 [Glycine max]	-	-	-	-	-	-	-
Glyma.10G009100	315	377	339	1279	1276	1083	10.53	12.28	12.01	40.67	39.97	39.71	11.6067	40.1167	1.78925	3.28618e-122	1.92198e-120	PTI1	pto-interacting protein 1-like [Glycine max]	Organismal Systems	Environmental adaptation	ko04626//Plant-pathogen interaction	K13436	-	GO:0004672//protein kinase activity;GO:0004672//protein kinase activity	GO:0006468//protein phosphorylation;GO:0006468//protein phosphorylation
Glyma.19G120900	2620	2585	2346	1269	1345	1082	80.35	78.25	76.83	37.52	39.08	37.46	78.4767	38.02	-1.04551	3.53189e-122	2.06266e-120	TT12	PREDICTED: protein DETOXIFICATION 21-like isoform X1 [Glycine max]	-	-	-	-	GO:0016020//membrane;GO:0016020//membrane	GO:0015238//drug transmembrane transporter activity;GO:0015238//drug transmembrane transporter activity;GO:0015297//antiporter activity;GO:0015297//antiporter activity	GO:0006855//drug transmembrane transport;GO:0006855//drug transmembrane transport;GO:0055085//transmembrane transport;GO:0055085//transmembrane transport
Glyma.03G202400	77	73	65	623	668	579	2.74	2.52	2.45	20.95	22.09	22.31	2.57	21.7833	3.08338	6.8663e-122	4.0041e-120	At3g05675	BTB/POZ domain-containing protein, partial [Glycine soja]	-	-	-	-	-	-	-
Glyma.08G292800	263	271	272	1098	1077	944	9.24	9.27	10.13	36.71	35.47	36.39	9.54667	36.19	1.92252	8.78678e-122	5.11653e-120	-	PREDICTED: pyruvate dehydrogenase E1 component subunit alpha, mitochondrial [Glycine max]	Metabolism;Metabolism;Metabolism;Metabolism;Metabolism;Metabolism	Global and overview maps;Global and overview maps;Global and overview maps;Carbohydrate metabolism;Carbohydrate metabolism;Carbohydrate metabolism	ko01100//Metabolic pathways;ko01110//Biosynthesis of secondary metabolites;ko01200//Carbon metabolism;ko00010//Glycolysis / Gluconeogenesis;ko00620//Pyruvate metabolism;ko00020//Citrate cycle (TCA cycle)	K00161;K00161;K00161;K00161;K00161;K00161	-	GO:0016624//oxidoreductase activity, acting on the aldehyde or oxo group of donors, disulfide as acceptor	GO:0008152//metabolic process
Glyma.17G008000	36	46	38	640	630	485	1.18	1.46	1.32	20	19.31	17.39	1.32	18.9	3.83978	1.56575e-121	9.104e-120	At5g47530	PREDICTED: cytochrome b561 and DOMON domain-containing protein At5g47530-like [Glycine max]	-	-	-	-	GO:0016021//integral component of membrane	-	-
Glyma.18G211000	271	275	262	1055	1115	932	13.54	13.39	13.87	50.16	52.22	51.09	13.6	51.1567	1.91132	1.87938e-121	1.09117e-119	PNC1	PREDICTED: cationic peroxidase 1-like [Glycine max]	Metabolism;Metabolism;Metabolism	Global and overview maps;Global and overview maps;Biosynthesis of other secondary metabolites	ko01100//Metabolic pathways;ko01110//Biosynthesis of secondary metabolites;ko00940//Phenylpropanoid biosynthesis	K00430;K00430;K00430	-	GO:0004601//peroxidase activity;GO:0020037//heme binding	GO:0006979//response to oxidative stress;GO:0055114//oxidation-reduction process
Glyma.04G086300	99	92	74	669	752	607	2.56	2.32	2.03	16.48	18.39	17.32	2.30333	17.3967	2.91702	2.24393e-121	1.30092e-119	ME1	PREDICTED: NADP-dependent malic enzyme isoform X1 [Glycine max]	Metabolism;Metabolism;Metabolism;Metabolism	Global and overview maps;Global and overview maps;Carbohydrate metabolism;Energy metabolism	ko01100//Metabolic pathways;ko01200//Carbon metabolism;ko00620//Pyruvate metabolism;ko00710//Carbon fixation in photosynthetic organisms	K00029;K00029;K00029;K00029	-	GO:0004471//malate dehydrogenase (decarboxylating) (NAD+) activity;GO:0004471//malate dehydrogenase (decarboxylating) (NAD+) activity;GO:0004471//malate dehydrogenase (decarboxylating) (NAD+) activity;GO:0004471//malate dehydrogenase (decarboxylating) (NAD+) activity;GO:0051287//NAD binding;GO:0051287//NAD binding;GO:0051287//NAD binding;GO:0051287//NAD binding	GO:0055114//oxidation-reduction process;GO:0055114//oxidation-reduction process;GO:0055114//oxidation-reduction process;GO:0055114//oxidation-reduction process
Glyma.15G031400	632	632	606	101	97	77	24.32	23.7	24.72	3.7	3.5	3.25	24.2467	3.48333	-2.79925	2.81847e-121	1.63163e-119	BGLU11	PREDICTED: beta-glucosidase 12-like [Glycine max]	Metabolism;Metabolism;Metabolism;Metabolism;Metabolism	Global and overview maps;Global and overview maps;Biosynthesis of other secondary metabolites;Carbohydrate metabolism;Metabolism of other amino acids	ko01100//Metabolic pathways;ko01110//Biosynthesis of secondary metabolites;ko00940//Phenylpropanoid biosynthesis;ko00500//Starch and sucrose metabolism;ko00460//Cyanoamino acid metabolism	K01188;K01188;K01188;K01188;K01188	-	GO:0004553//hydrolase activity, hydrolyzing O-glycosyl compounds	GO:0005975//carbohydrate metabolic process
Glyma.19G120400	2210	2280	2073	1067	1124	954	66.91	67.27	66.51	30.74	31.9	31.69	66.8967	31.4433	-1.08918	4.71781e-121	2.72721e-119	GMN56	PREDICTED: probable 2-isopropylmalate synthase [Glycine max]	Metabolism;Metabolism;Metabolism;Metabolism;Metabolism;Metabolism	Global and overview maps;Global and overview maps;Global and overview maps;Carbohydrate metabolism;Global and overview maps;Amino acid metabolism	ko01100//Metabolic pathways;ko01110//Biosynthesis of secondary metabolites;ko01230//Biosynthesis of amino acids;ko00620//Pyruvate metabolism;ko01210//2-Oxocarboxylic acid metabolism;ko00290//Valine, leucine and isoleucine biosynthesis	K01649;K01649;K01649;K01649;K01649;K01649	-	GO:0003824//catalytic activity;GO:0003852//2-isopropylmalate synthase activity	GO:0009098//leucine biosynthetic process
Glyma.03G063600	2712	2866	2494	1441	1458	1210	64.33	66.25	62.69	32.53	32.42	31.49	64.4233	32.1467	-1.00291	5.51847e-121	3.18541e-119	LAX4	PREDICTED: auxin transporter-like protein 2 [Glycine max]	Environmental Information Processing	Signal transduction	ko04075//Plant hormone signal transduction	K13946	-	-	-
Glyma.07G153800	43	51	32	585	597	521	1.17	1.35	0.92	15.17	15.25	15.58	1.14667	15.3333	3.74115	6.32181e-121	3.64384e-119	AMT2	PREDICTED: ammonium transporter 2-like [Glycine max]	-	-	-	-	GO:0016020//membrane	GO:0008519//ammonium transmembrane transporter activity	GO:0015696//ammonium transport;GO:0072488//ammonium transmembrane transport
Glyma.03G027400	620	687	632	1761	1899	1568	16.75	18.07	18.1	45.26	48.07	46.46	17.64	46.5967	1.40138	2.26343e-120	1.30273e-118	-	PREDICTED: 3-phosphoshikimate 1-carboxyvinyltransferase 2 [Glycine max]	Metabolism;Metabolism;Metabolism;Metabolism	Global and overview maps;Global and overview maps;Global and overview maps;Amino acid metabolism	ko01100//Metabolic pathways;ko01110//Biosynthesis of secondary metabolites;ko01230//Biosynthesis of amino acids;ko00400//Phenylalanine, tyrosine and tryptophan biosynthesis	K00800;K00800;K00800;K00800	-	GO:0016765//transferase activity, transferring alkyl or aryl (other than methyl) groups	-
Glyma.06G127700	2390	2468	2270	1159	1268	1060	56.25	56.12	56.79	25.9	27.96	27.26	56.3867	27.04	-1.06026	2.70777e-120	1.55622e-118	PAP14	PREDICTED: probable plastid-lipid-associated protein 14, chloroplastic [Glycine max]	-	-	-	-	-	GO:0004672//protein kinase activity;GO:0004672//protein kinase activity;GO:0004672//protein kinase activity;GO:0004672//protein kinase activity;GO:0005524//ATP binding;GO:0005524//ATP binding;GO:0005524//ATP binding;GO:0005524//ATP binding	GO:0006468//protein phosphorylation;GO:0006468//protein phosphorylation;GO:0006468//protein phosphorylation;GO:0006468//protein phosphorylation
Glyma.18G226500	1725	1818	1694	754	753	696	10.27	10.55	10.69	4.27	4.2	4.55	10.5033	4.34	-1.27508	2.94721e-120	1.69139e-118	At4g27220	Rpp4 candidate 2 [Glycine max]	-	-	-	-	-	GO:0005515//protein binding;GO:0043531//ADP binding	-
Glyma.08G044400	227	189	191	951	1053	831	6.93	5.62	6.19	27.65	30.15	27.87	6.24667	28.5567	2.19267	6.78181e-120	3.88644e-118	SARD1	PREDICTED: protein SAR DEFICIENT 1 [Glycine max]	-	-	-	-	-	GO:0005516//calmodulin binding;GO:0005516//calmodulin binding	GO:0006950//response to stress;GO:0006950//response to stress
Glyma.20G132400	389	382	387	1286	1336	1224	21.48	20.56	22.65	67.57	69.15	74.15	21.5633	70.29	1.70474	8.06611e-120	4.61579e-118	SERK1	PREDICTED: somatic embryogenesis receptor kinase 1-like isoform X1 [Glycine max]	-	-	-	-	-	GO:0005515//protein binding	-
Glyma.14G101500	237	284	280	1184	1239	944	6.61	7.72	8.28	31.44	32.41	28.9	7.53667	30.9167	2.03639	1.18425e-119	6.76709e-118	IBI1	PREDICTED: aspartate--tRNA ligase 2, cytoplasmic-like [Glycine max]	Genetic Information Processing	Translation	ko00970//Aminoacyl-tRNA biosynthesis	K01876	-	GO:0000166//nucleotide binding;GO:0004812//aminoacyl-tRNA ligase activity;GO:0005524//ATP binding	GO:0006418//tRNA aminoacylation for protein translation
Glyma.06G021200	1264	1259	1205	369	414	395	39.09	38.02	39.51	10.84	12.02	13.42	38.8733	12.0933	-1.68457	2.21913e-119	1.26443e-117	Os01g0794400	PREDICTED: probable nucleoredoxin 2 isoform X1 [Glycine max]	-	-	-	-	-	-	-
Glyma.16G175200	864	789	755	2119	2123	1781	33.81	30.09	31.3	78.91	77.88	76.46	31.7333	77.75	1.29284	3.80504e-119	2.16495e-117	GmIF7GT1	GmUGT3 protein [Glycine max]	-	-	-	-	-	GO:0016758//transferase activity, transferring hexosyl groups	GO:0008152//metabolic process
Glyma.11G088600	2091	2153	1916	946	986	890	74.69	74.92	72.69	32.12	32.96	35.01	74.1	33.3633	-1.15121	5.29502e-119	3.00411e-117	YBR287W	PREDICTED: uncharacterized transporter YBR287W [Glycine max]	-	-	-	-	GO:0016021//integral component of membrane;GO:0016021//integral component of membrane;GO:0016021//integral component of membrane;GO:0016021//integral component of membrane;GO:0016021//integral component of membrane;GO:0016021//integral component of membrane	-	GO:0055085//transmembrane transport;GO:0055085//transmembrane transport;GO:0055085//transmembrane transport;GO:0055085//transmembrane transport;GO:0055085//transmembrane transport;GO:0055085//transmembrane transport
Glyma.16G044900	2065	2070	1821	909	844	668	80.36	78.5	75.1	33.66	30.79	28.52	77.9867	30.99	-1.33142	1.10902e-118	6.28304e-117	GAPA	PREDICTED: glyceraldehyde-3-phosphate dehydrogenase A, chloroplastic [Glycine max]	Metabolism;Metabolism;Metabolism	Global and overview maps;Global and overview maps;Energy metabolism	ko01100//Metabolic pathways;ko01200//Carbon metabolism;ko00710//Carbon fixation in photosynthetic organisms	K05298;K05298;K05298	-	GO:0016620//oxidoreductase activity, acting on the aldehyde or oxo group of donors, NAD or NADP as acceptor	GO:0055114//oxidation-reduction process
Glyma.03G121300	799	726	656	96	138	107	18.18	16.1	15.85	2.12	2.95	2.69	16.71	2.58667	-2.69155	1.48789e-118	8.4175e-117	GgbAS1	PREDICTED: beta-amyrin synthase-like [Glycine max]	Metabolism;Metabolism	Global and overview maps;Metabolism of terpenoids and polyketides	ko01110//Biosynthesis of secondary metabolites;ko00909//Sesquiterpenoid and triterpenoid biosynthesis	K15813;K15813	-	GO:0003824//catalytic activity;GO:0003824//catalytic activity;GO:0003824//catalytic activity;GO:0003824//catalytic activity	-
Glyma.11G189000	1235	1278	1138	417	441	389	28.99	29.22	28.29	9.32	9.69	10.02	28.8333	9.67667	-1.57516	2.2704e-118	1.28262e-116	NAT12	PREDICTED: nucleobase-ascorbate transporter 12-like [Glycine max]	-	-	-	-	GO:0016020//membrane	GO:0005215//transporter activity	GO:0006810//transport;GO:0055085//transmembrane transport
Glyma.11G238800	231	264	243	989	1106	958	7.48	8.33	8.34	30.49	33.58	34.04	8.05	32.7033	2.02238	4.31395e-118	2.43362e-116	-	myo-inositol-1-phosphate synthase [Glycine max]	Metabolism;Metabolism	Global and overview maps;Carbohydrate metabolism	ko01100//Metabolic pathways;ko00562//Inositol phosphate metabolism	K01858;K01858	-	GO:0004512//inositol-3-phosphate synthase activity	GO:0006021//inositol biosynthetic process;GO:0008654//phospholipid biosynthetic process
Glyma.16G209100	1964	2083	2020	925	959	831	66.64	68.87	72.63	29.86	30.5	30.93	69.38	30.43	-1.18903	1.17159e-117	6.59991e-116	At3g47200	UPF0481 plant-like protein [Medicago truncatula]	-	-	-	-	-	-	-
Glyma.04G088800	245	212	232	1013	992	887	4.76	4.01	4.77	18.71	18.05	18.89	4.51333	18.55	2.03915	3.0013e-117	1.68833e-115	IKU2	PREDICTED: receptor-like protein kinase HAIKU2 [Glycine max]	-	-	-	-	-	GO:0004672//protein kinase activity;GO:0005524//ATP binding	GO:0006468//protein phosphorylation
Glyma.05G132900	398	424	370	1308	1301	1144	7.55	7.84	7.44	23.65	23.16	23.84	7.61	23.55	1.62976	3.5144e-117	1.97417e-115	RAN1	PREDICTED: copper-transporting ATPase RAN1-like [Glycine max]	-	-	-	-	-	GO:0000166//nucleotide binding;GO:0046872//metal ion binding	GO:0030001//metal ion transport
Glyma.19G147400	2326	2366	2134	1187	1115	1001	78.63	78.03	76.41	38.05	35.32	36.99	77.69	36.7867	-1.07855	4.04767e-117	2.27052e-115	FAD2-2	PREDICTED: omega-6 fatty acid desaturase, endoplasmic reticulum isozyme 2-like [Glycine max]	Metabolism;Metabolism	Global and overview maps;Lipid metabolism	ko01212//Fatty acid metabolism;ko01040//Biosynthesis of unsaturated fatty acids	K10256;K10256	-	GO:0016717//oxidoreductase activity, acting on paired donors, with oxidation of a pair of donors resulting in the reduction of molecular oxygen to two molecules of water;GO:0016717//oxidoreductase activity, acting on paired donors, with oxidation of a pair of donors resulting in the reduction of molecular oxygen to two molecules of water	GO:0006629//lipid metabolic process;GO:0006629//lipid metabolic process;GO:0055114//oxidation-reduction process;GO:0055114//oxidation-reduction process
Glyma.15G079100	82	62	81	635	667	578	3.58	2.64	3.75	26.38	27.3	27.69	3.32333	27.1233	3.02883	4.44316e-117	2.48886e-115	PTI5	PREDICTED: pathogenesis-related genes transcriptional activator PTI5 isoform X3 [Glycine max]	-	-	-	-	-	GO:0003700//transcription factor activity, sequence-specific DNA binding	GO:0006355//regulation of transcription, DNA-templated
Glyma.16G010000	846	895	760	2240	2152	1802	42.57	43.89	40.53	107.27	101.51	99.49	42.33	102.757	1.27948	6.21174e-117	3.46976e-115	TIFY11B	protein TIFY 11B-like [Glycine max]	Environmental Information Processing	Signal transduction	ko04075//Plant hormone signal transduction	K13464	-	-	-
Glyma.19G139800	483	498	473	1451	1508	1258	8.49	8.53	8.8	24.27	24.85	24.26	8.60667	24.46	1.5069	6.64672e-117	3.70753e-115	PXM16	PREDICTED: zinc-metallopeptidase, peroxisomal-like [Glycine max]	-	-	-	-	-	-	-
Glyma.01G009200	1926	1763	1904	732	719	669	81.28	72.5	85.15	29.4	28.44	30.97	79.6433	29.6033	-1.42779	7.5453e-117	4.20286e-115	LFS	PREDICTED: lachrymatory-factor synthase-like [Glycine max]	-	-	-	-	-	-	-
Glyma.17G224300	860	896	827	2083	2106	1856	21.58	21.91	21.99	49.74	49.53	51.09	21.8267	50.12	1.19929	7.92012e-117	4.40547e-115	LECRK91	lectin-like receptor kinase [Glycine max]	-	-	-	-	-	GO:0004672//protein kinase activity;GO:0004672//protein kinase activity;GO:0005524//ATP binding;GO:0005524//ATP binding;GO:0030246//carbohydrate binding;GO:0030246//carbohydrate binding	GO:0006468//protein phosphorylation;GO:0006468//protein phosphorylation
Glyma.07G048500	2097	2079	1894	980	1007	825	42.74	41.4	41.15	19.24	19.12	18.35	41.7633	18.9033	-1.1436	1.14479e-116	6.34999e-115	LHY	PREDICTED: protein LHY isoform X1 [Glycine max]	Organismal Systems	Environmental adaptation	ko04712//Circadian rhythm - plant	K12133	-	-	-
Glyma.06G295400	616	601	534	1658	1656	1432	23.42	22.27	21.52	59.99	59.02	59.74	22.4033	59.5833	1.4112	1.22197e-116	6.76866e-115	-	uncharacterized protein LOC100305963 [Glycine max]	-	-	-	-	-	-	-
Glyma.15G024600	158	162	140	838	798	711	4.84	4.84	4.55	24.45	22.93	23.92	4.74333	23.7667	2.32497	1.29714e-116	7.17505e-115	BFRUCT1	PREDICTED: beta-fructofuranosidase, cell wall isozyme-like [Glycine max]	Metabolism;Metabolism;Metabolism	Global and overview maps;Carbohydrate metabolism;Carbohydrate metabolism	ko01100//Metabolic pathways;ko00500//Starch and sucrose metabolism;ko00052//Galactose metabolism	K01193;K01193;K01193	-	-	-
Glyma.11G093200	1183	1268	1197	2718	2785	2314	28.01	29.26	30.03	61.24	61.81	60.11	29.1	61.0533	1.06905	1.48359e-116	8.19499e-115	SIR	PREDICTED: sulfite reductase [ferredoxin], chloroplastic [Glycine max]	Metabolism;Metabolism	Global and overview maps;Energy metabolism	ko01100//Metabolic pathways;ko00920//Sulfur metabolism	K00392;K00392	-	GO:0016491//oxidoreductase activity;GO:0020037//heme binding;GO:0051536//iron-sulfur cluster binding	GO:0055114//oxidation-reduction process
Glyma.19G159900	568	610	567	1602	1686	1443	8.19	8.58	8.67	21.99	22.8	22.84	8.48	22.5433	1.41056	1.90361e-116	1.04859e-114	ACA12	PREDICTED: calcium-transporting ATPase 12, plasma membrane-type-like [Glycine max]	-	-	-	-	-	GO:0000166//nucleotide binding;GO:0046872//metal ion binding	-
Glyma.18G045200	108	122	101	691	732	641	5.68	6.25	5.62	34.55	36.06	36.95	5.85	35.8533	2.6156	2.57811e-116	1.41818e-114	-	PREDICTED: uncharacterized serine-rich protein C215.13-like [Vigna radiata var. radiata] [Vigna radiata]	-	-	-	-	-	-	-
Glyma.18G272200	109	108	86	696	770	593	4.31	4.16	3.6	26.18	28.53	25.7	4.02333	26.8033	2.73595	4.88071e-116	2.68108e-114	UAM1	PREDICTED: UDP-arabinopyranose mutase 1-like [Glycine max]	Metabolism	Carbohydrate metabolism	ko00520//Amino sugar and nucleotide sugar metabolism	K13379	-	GO:0016866//intramolecular transferase activity	GO:0030244//cellulose biosynthetic process
Glyma.14G102900	247	216	241	1088	1018	875	10.78	9.19	11.15	45.21	41.66	41.91	10.3733	42.9267	2.04899	7.01629e-116	3.8489e-114	WRKY40	PREDICTED: probable WRKY transcription factor 40 [Glycine max]	-	-	-	-	-	GO:0003700//transcription factor activity, sequence-specific DNA binding;GO:0043565//sequence-specific DNA binding	GO:0006355//regulation of transcription, DNA-templated
Glyma.18G127900	22	33	26	588	639	462	1.03	1.5	1.28	26.08	27.91	23.62	1.27	25.87	4.34838	2.13182e-115	1.16783e-113	N	TIR-NBS-LRR type disease resistance protein [Glycine max]	-	-	-	-	-	GO:0005515//protein binding	GO:0007165//signal transduction
Glyma.08G312400	1240	1278	1152	2639	2685	2340	40.28	39.65	39.62	79.46	79.88	82.43	39.85	80.59	1.01602	2.76894e-115	1.51477e-113	GPT1	PREDICTED: glucose-6-phosphate/phosphate translocator 1, chloroplastic [Glycine max]	-	-	-	-	GO:0016020//membrane;GO:0016020//membrane;GO:0016021//integral component of membrane;GO:0016021//integral component of membrane	-	-
Glyma.02G116100	1410	1472	1310	572	519	477	64.89	66	63.89	25.05	22.37	24.06	64.9267	23.8267	-1.44623	4.12124e-115	2.24836e-113	PDCB3	Glucan endo-1,3-beta-glucosidase-like protein [Glycine soja]	-	-	-	-	-	-	-
Glyma.01G142400	813	836	840	199	214	151	33.07	33.14	36.21	7.7	8.16	6.74	34.14	7.53333	-2.1801	4.63282e-115	2.524e-113	-	ruBisCO-associated protein [Glycine max]	-	-	-	-	-	GO:0004553//hydrolase activity, hydrolyzing O-glycosyl compounds	GO:0005975//carbohydrate metabolic process
Glyma.20G209700	156	110	128	805	811	695	6.27	4.31	5.45	30.78	30.55	30.64	5.34333	30.6567	2.52039	7.37261e-115	4.01116e-113	MYB4	Myb-related protein Myb4 [Cajanus cajan]	-	-	-	-	-	-	-
Glyma.13G359000	460	490	416	1383	1491	1230	10.2	10.59	9.78	29.19	31	29.93	10.19	30.04	1.55973	8.34278e-115	4.5328e-113	-	BZIP protein [Medicago truncatula]	-	-	-	-	-	-	-
Glyma.13G094900	65	69	61	582	608	554	3.09	3.2	3.07	26.34	27.1	28.9	3.12	27.4467	3.13701	1.19301e-114	6.47303e-113	XTH22	PREDICTED: xyloglucan endotransglucosylase/hydrolase protein 22 [Glycine max]	Environmental Information Processing	Signal transduction	ko04075//Plant hormone signal transduction	K14504	GO:0005618//cell wall;GO:0048046//apoplast	GO:0004553//hydrolase activity, hydrolyzing O-glycosyl compounds;GO:0016762//xyloglucan:xyloglucosyl transferase activity	GO:0005975//carbohydrate metabolic process;GO:0006073//cellular glucan metabolic process
Glyma.15G074900	1997	2092	1851	970	970	789	55.08	56.23	54.09	25.46	25.08	23.88	55.1333	24.8067	-1.1522	1.68176e-114	9.11241e-113	HT1	protein kinase [Glycine max]	-	-	-	-	-	GO:0004672//protein kinase activity;GO:0004672//protein kinase activity;GO:0004674//protein serine/threonine kinase activity;GO:0004674//protein serine/threonine kinase activity	GO:0006468//protein phosphorylation;GO:0006468//protein phosphorylation
Glyma.18G277300	776	773	742	1905	1950	1755	21.81	21.15	22.09	50.92	51.35	54.07	21.6833	52.1133	1.26507	3.87215e-114	2.08954e-112	At3g02360	PREDICTED: 6-phosphogluconate dehydrogenase isoform X1 [Glycine max]	Metabolism;Metabolism;Metabolism;Metabolism;Metabolism	Global and overview maps;Global and overview maps;Global and overview maps;Metabolism of other amino acids;Carbohydrate metabolism	ko01100//Metabolic pathways;ko01110//Biosynthesis of secondary metabolites;ko01200//Carbon metabolism;ko00480//Glutathione metabolism;ko00030//Pentose phosphate pathway	K00033;K00033;K00033;K00033;K00033	-	GO:0004616//phosphogluconate dehydrogenase (decarboxylating) activity;GO:0050661//NADP binding	GO:0006098//pentose-phosphate shunt;GO:0055114//oxidation-reduction process
Glyma.18G254100	17	16	18	620	632	506	0.49	0.45	0.55	17.02	17.09	16.01	0.496667	16.7067	5.072	4.81768e-114	2.59626e-112	bcsl1b	PREDICTED: probable mitochondrial chaperone BCS1-B [Glycine max]	-	-	-	-	-	GO:0005524//ATP binding	-
Glyma.08G204300	142	152	147	774	806	682	3.55	3.7	3.89	18.42	18.87	18.7	3.71333	18.6633	2.32942	5.42091e-114	2.91739e-112	AAE13	PREDICTED: malonate--CoA ligase-like [Glycine max]	Metabolism	Amino acid metabolism	ko00280//Valine, leucine and isoleucine degradation	K18660	-	GO:0003824//catalytic activity;GO:0003824//catalytic activity	GO:0008152//metabolic process;GO:0008152//metabolic process
Glyma.02G012700	805	757	715	1918	1996	1687	33.08	30.32	31.14	75.01	76.9	76.07	31.5133	75.9933	1.26991	9.42411e-114	5.06495e-112	OBF1	bZIP transcription factor bZIP60 [Glycine max]	-	-	-	-	-	GO:0003700//transcription factor activity, sequence-specific DNA binding;GO:0043565//sequence-specific DNA binding	GO:0006355//regulation of transcription, DNA-templated
Glyma.19G020000	1584	1628	1418	3505	3492	2771	71.2	72.1	67.88	151.69	147.93	136.89	70.3933	145.503	1.04754	1.0826e-113	5.81056e-112	HIR1	PREDICTED: hypersensitive-induced response protein 2-like isoform X1 [Glycine max]	-	-	-	-	GO:0016020//membrane;GO:0016020//membrane;GO:0016020//membrane;GO:0016020//membrane	-	-
Glyma.05G034500	32	44	32	552	550	478	2.51	3.36	2.66	41.16	40.4	41.1	2.84333	40.8867	3.84598	1.45153e-113	7.78019e-112	SN2	Snakin-2 [Glycine soja]	-	-	-	-	-	-	-
Glyma.12G200500	1093	1107	1067	2488	2493	2329	59.47	58.69	61.52	128.82	127.15	139.02	59.8933	131.663	1.13639	3.16539e-113	1.68981e-111	-	wound-responsive family protein [Medicago truncatula]	-	-	-	-	-	-	-
Glyma.07G199800	82	104	106	713	670	635	2.09	2.58	2.86	17.26	15.97	17.72	2.51	16.9833	2.75836	3.47516e-113	1.85269e-111	NSL1	PREDICTED: MACPF domain-containing protein NSL1-like [Glycine max]	-	-	-	-	-	-	-
Glyma.13G185200	1160	1258	1131	434	427	349	42.44	44.85	43.85	15.11	14.64	14.01	43.7133	14.5867	-1.58342	3.70991e-113	1.97519e-111	AHL	PREDICTED: PAP-specific phosphatase HAL2-like [Glycine max]	Metabolism;Metabolism	Global and overview maps;Energy metabolism	ko01100//Metabolic pathways;ko00920//Sulfur metabolism	K01082;K01082	-	-	GO:0046854//phosphatidylinositol phosphorylation
Glyma.14G086300	816	885	794	213	217	199	37.25	39.44	37.49	9.41	9.21	9.57	38.06	9.39667	-2.01805	8.31625e-113	4.40994e-111	At3g16150	PREDICTED: probable isoaspartyl peptidase/L-asparaginase 2 [Glycine max]	-	-	-	-	-	GO:0016787//hydrolase activity;GO:0016787//hydrolase activity;GO:0016787//hydrolase activity;GO:0016787//hydrolase activity	-
Glyma.18G158400	73	78	77	620	625	532	0.86	0.89	0.96	6.93	6.88	6.85	0.903333	6.88667	2.93048	1.17688e-112	6.23244e-111	ABCC3	PREDICTED: ABC transporter C family member 3-like isoform X1 [Glycine max]	-	-	-	-	GO:0016021//integral component of membrane	GO:0005524//ATP binding;GO:0016887//ATPase activity;GO:0042626//ATPase activity, coupled to transmembrane movement of substances	GO:0006810//transport;GO:0055085//transmembrane transport
Glyma.13G301400	265	262	242	1046	1036	854	20.64	19.88	19.97	77.52	75.63	72.97	20.1633	75.3733	1.90232	1.19132e-112	6.30052e-111	-	wound-responsive family protein [Medicago truncatula]	-	-	-	-	-	-	-
Glyma.19G115300	44	34	32	578	564	455	1.45	1.09	1.14	18.13	17.44	16.44	1.22667	17.3367	3.82101	1.40638e-112	7.42802e-111	PCO2	PREDICTED: plant cysteine oxidase 2-like [Glycine max]	Metabolism;Metabolism	Global and overview maps;Metabolism of other amino acids	ko01100//Metabolic pathways;ko00430//Taurine and hypotaurine metabolism	K10712;K10712	-	GO:0016702//oxidoreductase activity, acting on single donors with incorporation of molecular oxygen, incorporation of two atoms of oxygen	GO:0055114//oxidation-reduction process
Glyma.07G162900	1853	1985	1822	842	883	804	71.36	75.53	77.31	31.98	30.99	33.03	74.7333	32	-1.22368	2.18441e-112	1.1522e-110	CYP74A2	allene oxide synthase, chloroplastic-like [Glycine max]	Metabolism;Metabolism;Metabolism	Global and overview maps;Global and overview maps;Lipid metabolism	ko01100//Metabolic pathways;ko01110//Biosynthesis of secondary metabolites;ko00592//alpha-Linolenic acid metabolism	K01723;K01723;K01723	-	GO:0005506//iron ion binding;GO:0016705//oxidoreductase activity, acting on paired donors, with incorporation or reduction of molecular oxygen;GO:0020037//heme binding	GO:0055114//oxidation-reduction process
Glyma.15G209300	3209	3470	2821	1650	1717	1437	126.13	132.91	117.5	61.71	63.26	61.96	125.513	62.31	-1.01031	2.48252e-112	1.30771e-110	PGIP1	polygalacturonase inhibitor 1-like precursor [Glycine max]	-	-	-	-	-	GO:0005515//protein binding	-
Glyma.01G232400	96	95	111	663	707	636	3.63	3.5	4.44	23.84	25.04	26.35	3.85667	25.0767	2.70092	2.61055e-112	1.37334e-110	-	4-coumarate:Coenzyme A ligase isoenzyme 4 [Glycine max]	Metabolism;Metabolism;Metabolism;Metabolism;Metabolism	Global and overview maps;Global and overview maps;Biosynthesis of other secondary metabolites;Metabolism of cofactors and vitamins;Amino acid metabolism	ko01100//Metabolic pathways;ko01110//Biosynthesis of secondary metabolites;ko00940//Phenylpropanoid biosynthesis;ko00130//Ubiquinone and other terpenoid-quinone biosynthesis;ko00360//Phenylalanine metabolism	K01904;K01904;K01904;K01904;K01904	-	GO:0003824//catalytic activity	GO:0008152//metabolic process
Glyma.11G182100	994	1175	1078	326	334	258	60.39	69.57	69.41	18.85	19.02	17.2	66.4567	18.3567	-1.85611	1.19673e-111	6.27076e-110	-	pollen Ole e I family allergen [Medicago truncatula]	-	-	-	-	-	-	-
Glyma.17G040700	930	953	977	242	280	240	29.68	29.95	33.38	7.59	8.36	8.22	31.0033	8.05667	-1.94417	1.42768e-111	7.47109e-110	CIPK1	CBL-interacting serine/threonine-protein kinase 1 [Glycine soja]	-	-	-	-	-	-	GO:0007165//signal transduction;GO:0007165//signal transduction;GO:0007165//signal transduction
Glyma.07G143500	353	371	321	1166	1231	1027	6.9	7.07	6.65	21.7	22.56	22.03	6.87333	22.0967	1.68475	2.28886e-111	1.19463e-109	GSO1	PREDICTED: LRR receptor-like serine/threonine-protein kinase GSO1 [Glycine max]	-	-	-	-	-	GO:0005515//protein binding	-
Glyma.14G189400	1384	1355	1229	2957	2843	2459	51.38	49.02	48.35	104.47	98.94	100.16	49.5833	101.19	1.02914	3.7221e-111	1.93759e-109	ALDC	Fructose-bisphosphate aldolase, cytoplasmic isozyme [Glycine soja]	Metabolism;Metabolism;Metabolism;Metabolism;Metabolism;Metabolism;Metabolism;Metabolism	Global and overview maps;Global and overview maps;Global and overview maps;Global and overview maps;Carbohydrate metabolism;Energy metabolism;Carbohydrate metabolism;Carbohydrate metabolism	ko01100//Metabolic pathways;ko01110//Biosynthesis of secondary metabolites;ko01200//Carbon metabolism;ko01230//Biosynthesis of amino acids;ko00010//Glycolysis / Gluconeogenesis;ko00710//Carbon fixation in photosynthetic organisms;ko00051//Fructose and mannose metabolism;ko00030//Pentose phosphate pathway	K01623;K01623;K01623;K01623;K01623;K01623;K01623;K01623	-	GO:0004332//fructose-bisphosphate aldolase activity	GO:0006096//glycolytic process
Glyma.03G201000	664	679	638	1790	1711	1544	31.6	31.49	32.17	81.06	76.32	80.61	31.7533	79.33	1.32096	1.10853e-110	5.75552e-109	YLS9	PREDICTED: protein YLS9 [Glycine max]	-	-	-	-	-	-	-
Glyma.07G151300	401	424	357	1256	1430	1147	11.86	12.22	11.19	35.37	39.65	37.22	11.7567	37.4133	1.67007	2.5491e-110	1.32006e-108	FAD7	Omega-3 fatty acid desaturase, chloroplastic [Glycine soja]	-	-	-	-	-	GO:0016717//oxidoreductase activity, acting on paired donors, with oxidation of a pair of donors resulting in the reduction of molecular oxygen to two molecules of water	GO:0006629//lipid metabolic process;GO:0055114//oxidation-reduction process
Glyma.07G066800	423	413	351	1274	1329	1109	14.43	13.73	12.69	41.36	42.5	41.5	13.6167	41.7867	1.61767	5.8256e-110	3.01287e-108	MMK2	Mitogen-activated protein kinase like MMK2 [Glycine soja]	-	-	-	-	-	GO:0004672//protein kinase activity;GO:0005524//ATP binding	GO:0006468//protein phosphorylation
Glyma.04G220200	1514	1686	1490	664	679	536	32.13	34.82	33.52	13.37	13.43	12.63	33.49	13.1433	-1.3494	5.89005e-110	3.04225e-108	At1g79600	PREDICTED: uncharacterized aarF domain-containing protein kinase At1g79600, chloroplastic [Cicer arietinum]	-	-	-	-	-	-	-
Glyma.14G179500	1518	1501	1416	647	629	516	30.45	29.34	30.1	12.35	11.83	11.36	29.9633	11.8467	-1.33872	6.87686e-110	3.54733e-108	At5g49980	PREDICTED: transport inhibitor response 1-like protein [Glycine max]	-	-	-	-	-	-	-
Glyma.06G108100	308	283	278	1040	1113	988	10.21	9.15	9.77	32.83	34.61	35.96	9.71	34.4667	1.82766	7.36187e-110	3.7926e-108	B3GALT7	PREDICTED: beta-1,3-galactosyltransferase 7-like isoform X2 [Glycine max]	-	-	-	-	GO:0016020//membrane	GO:0008378//galactosyltransferase activity	GO:0006486//protein glycosylation
Glyma.02G041900	71	63	47	573	582	522	2.22	1.92	1.56	17.06	17.07	17.92	1.9	17.35	3.19086	7.47068e-110	3.84368e-108	PSAT1	PREDICTED: phosphoserine aminotransferase 2, chloroplastic-like [Glycine max]	Metabolism;Metabolism;Metabolism;Metabolism;Metabolism	Global and overview maps;Global and overview maps;Global and overview maps;Amino acid metabolism;Metabolism of cofactors and vitamins	ko01100//Metabolic pathways;ko01200//Carbon metabolism;ko01230//Biosynthesis of amino acids;ko00260//Glycine, serine and threonine metabolism;ko00750//Vitamin B6 metabolism	K00831;K00831;K00831;K00831;K00831	-	-	-
Glyma.08G188800	2418	2635	2308	1296	1340	1108	48.61	51.62	49.17	24.79	25.25	24.44	49.8	24.8267	-1.00426	8.00353e-110	4.11251e-108	CPSF73-I	Cleavage and polyadenylation specificity factor subunit 3-I [Glycine soja]	Genetic Information Processing	Translation	ko03015//mRNA surveillance pathway	K14403	-	-	-
Glyma.04G017700	1662	1739	1560	747	770	600	32.5	33	32.55	13.84	14.11	12.97	32.6833	13.64	-1.26071	1.70712e-109	8.7492e-108	SBEII	PREDICTED: 1,4-alpha-glucan-branching enzyme 1, chloroplastic/amyloplastic-like isoform X1 [Glycine max]	Metabolism;Metabolism;Metabolism	Global and overview maps;Global and overview maps;Carbohydrate metabolism	ko01100//Metabolic pathways;ko01110//Biosynthesis of secondary metabolites;ko00500//Starch and sucrose metabolism	K00700;K00700;K00700	-	GO:0003824//catalytic activity;GO:0003824//catalytic activity;GO:0004553//hydrolase activity, hydrolyzing O-glycosyl compounds;GO:0004553//hydrolase activity, hydrolyzing O-glycosyl compounds;GO:0043169//cation binding;GO:0043169//cation binding	GO:0005975//carbohydrate metabolic process;GO:0005975//carbohydrate metabolic process
Glyma.15G142400	62	62	57	558	566	503	2.82	2.75	2.75	24.19	24.17	25.14	2.77333	24.5	3.14309	9.93552e-109	5.07899e-107	-	PREDICTED: glucan endo-1,3-beta-glucosidase, basic isoform [Glycine max]	-	-	-	-	-	GO:0004553//hydrolase activity, hydrolyzing O-glycosyl compounds	GO:0005975//carbohydrate metabolic process
Glyma.20G202200	230	227	247	940	999	867	4.21	4.06	4.82	16.43	17.17	17.42	4.36333	17.0067	1.9626	1.69002e-108	8.62821e-107	ETR2	PREDICTED: ethylene receptor 2-like [Glycine max]	Environmental Information Processing;Environmental Information Processing	Signal transduction;Signal transduction	ko04075//Plant hormone signal transduction;ko04016//MAPK signaling pathway - plant	K14509;K14509	-	GO:0000155//phosphorelay sensor kinase activity;GO:0000155//phosphorelay sensor kinase activity;GO:0000155//phosphorelay sensor kinase activity;GO:0000155//phosphorelay sensor kinase activity;GO:0000155//phosphorelay sensor kinase activity;GO:0005515//protein binding;GO:0005515//protein binding;GO:0005515//protein binding;GO:0005515//protein binding;GO:0005515//protein binding	GO:0000160//phosphorelay signal transduction system;GO:0000160//phosphorelay signal transduction system;GO:0000160//phosphorelay signal transduction system;GO:0000160//phosphorelay signal transduction system;GO:0000160//phosphorelay signal transduction system;GO:0007165//signal transduction;GO:0007165//signal transduction;GO:0007165//signal transduction;GO:0007165//signal transduction;GO:0007165/…
Glyma.08G178100	175	200	185	866	846	746	6.66	7.42	7.46	31.35	30.17	31.14	7.18	30.8867	2.10493	3.09171e-108	1.57439e-106	yrpB	PREDICTED: probable nitronate monooxygenase [Glycine max]	-	-	-	-	-	GO:0018580//nitronate monooxygenase activity	GO:0055114//oxidation-reduction process
Glyma.19G000700	667	662	605	1706	1773	1446	20.79	19.97	20.21	48.77	50.54	48.76	20.3233	49.3567	1.28011	3.7906e-108	1.92783e-106	-	PREDICTED: pyruvate kinase isoform X1 [Glycine max]	Metabolism;Metabolism;Metabolism;Metabolism;Metabolism;Metabolism;Metabolism	Global and overview maps;Global and overview maps;Global and overview maps;Global and overview maps;Nucleotide metabolism;Carbohydrate metabolism;Carbohydrate metabolism	ko01100//Metabolic pathways;ko01110//Biosynthesis of secondary metabolites;ko01200//Carbon metabolism;ko01230//Biosynthesis of amino acids;ko00230//Purine metabolism;ko00010//Glycolysis / Gluconeogenesis;ko00620//Pyruvate metabolism	K00873;K00873;K00873;K00873;K00873;K00873;K00873	-	GO:0000287//magnesium ion binding;GO:0000287//magnesium ion binding;GO:0004743//pyruvate kinase activity;GO:0004743//pyruvate kinase activity;GO:0030955//potassium ion binding;GO:0030955//potassium ion binding	GO:0006096//glycolytic process;GO:0006096//glycolytic process
Glyma.07G072500	783	866	771	2074	1980	1736	12.66	13.65	13.21	31.92	30.01	30.8	13.1733	30.91	1.23045	4.2979e-108	2.18304e-106	QKY	PREDICTED: protein QUIRKY-like [Glycine max]	-	-	-	-	-	GO:0005515//protein binding	-
Glyma.01G037200	231	204	178	925	928	773	8.15	7.01	6.65	31.05	30.69	29.92	7.27	30.5533	2.0713	5.36464e-108	2.72139e-106	3MMP	PREDICTED: metalloendoproteinase 5-MMP-like [Glycine max]	-	-	-	-	GO:0031012//extracellular matrix	GO:0004222//metalloendopeptidase activity;GO:0008270//zinc ion binding	GO:0006508//proteolysis
Glyma.03G161600	326	327	291	1097	1118	953	20.33	19.88	19.23	65.13	65.36	65.17	19.8133	65.22	1.71884	6.09498e-108	3.08794e-106	-	lesion inducing protein [Phaseolus vulgaris]	-	-	-	-	-	-	-
Glyma.13G095000	28	22	19	534	535	450	1.46	1.11	1.05	26.42	26.07	25.66	1.20667	26.05	4.43218	7.29208e-108	3.68505e-106	XTH23	PREDICTED: probable xyloglucan endotransglucosylase/hydrolase protein 23 [Glycine max]	-	-	-	-	GO:0005618//cell wall;GO:0048046//apoplast	GO:0004553//hydrolase activity, hydrolyzing O-glycosyl compounds;GO:0016762//xyloglucan:xyloglucosyl transferase activity	GO:0005975//carbohydrate metabolic process;GO:0006073//cellular glucan metabolic process
Glyma.12G092900	1472	1679	1508	649	580	548	85.16	94.66	92.45	35.73	31.45	34.78	90.7567	33.9867	-1.41703	7.81669e-108	3.94515e-106	-	Momilactone A synthase [Glycine soja]	-	-	-	-	-	-	-
Glyma.19G231900	2011	2246	2093	983	1009	760	90.3	98.28	99.59	42	42.46	37.44	96.0567	40.6333	-1.24122	9.70991e-108	4.89446e-106	EPHX2	epoxide hydrolase [Glycine max]	-	-	-	-	-	-	-
Glyma.11G129500	32	39	50	535	530	488	1.07	1.26	1.76	16.94	16.54	17.82	1.36333	17.1	3.64879	1.07786e-107	5.42625e-106	BGLU24	PREDICTED: cyanogenic beta-glucosidase-like [Glycine max]	Metabolism;Metabolism;Metabolism;Metabolism;Metabolism	Global and overview maps;Global and overview maps;Biosynthesis of other secondary metabolites;Carbohydrate metabolism;Metabolism of other amino acids	ko01100//Metabolic pathways;ko01110//Biosynthesis of secondary metabolites;ko00940//Phenylpropanoid biosynthesis;ko00500//Starch and sucrose metabolism;ko00460//Cyanoamino acid metabolism	K01188;K01188;K01188;K01188;K01188	-	GO:0004553//hydrolase activity, hydrolyzing O-glycosyl compounds	GO:0005975//carbohydrate metabolic process
Glyma.08G327100	1019	1105	994	357	344	310	35.85	37.88	37.05	11.95	11.34	11.96	36.9267	11.75	-1.652	1.16985e-107	5.88196e-106	CYP71D11	PREDICTED: cytochrome P450 71D11 [Glycine max]	-	-	-	-	-	GO:0005506//iron ion binding;GO:0016705//oxidoreductase activity, acting on paired donors, with incorporation or reduction of molecular oxygen;GO:0020037//heme binding	GO:0055114//oxidation-reduction process
Glyma.07G047500	329	351	286	1117	1136	990	9.62	9.91	8.23	30.63	29.96	31.95	9.25333	30.8467	1.73707	1.49566e-107	7.51059e-106	PAP29	PREDICTED: probable inactive purple acid phosphatase 29 [Glycine max]	-	-	-	-	-	GO:0016787//hydrolase activity;GO:0016787//hydrolase activity;GO:0016787//hydrolase activity	-
Glyma.02G109100	637	673	579	127	104	75	25.15	25.89	24.22	4.77	3.85	3.25	25.0867	3.95667	-2.66456	1.5332e-107	7.68941e-106	EXPA1	expansin-A1-like precursor [Glycine max]	-	-	-	-	-	-	-
Glyma.09G010700	1004	1010	887	2309	2276	1910	28.79	28.23	26.96	63.01	61.18	60.09	27.9933	61.4267	1.13378	5.83362e-107	2.91835e-105	TDT	PREDICTED: tonoplast dicarboxylate transporter-like [Glycine max]	-	-	-	-	GO:0016021//integral component of membrane;GO:0016021//integral component of membrane	-	GO:0055085//transmembrane transport;GO:0055085//transmembrane transport
Glyma.19G098500	63	73	81	619	613	503	2.82	3.19	3.85	26.4	25.75	24.73	3.28667	25.6267	2.96295	8.63315e-107	4.31343e-105	GDPD1	PREDICTED: glycerophosphodiester phosphodiesterase GDPD1, chloroplastic-like [Glycine max]	Metabolism	Lipid metabolism	ko00564//Glycerophospholipid metabolism	K18696	-	GO:0008081//phosphoric diester hydrolase activity	GO:0006629//lipid metabolic process
Glyma.05G243200	1903	1981	1739	927	921	791	40.63	41.22	39.34	18.83	18.43	18.53	40.3967	18.5967	-1.11919	1.16092e-106	5.79308e-105	-	PREDICTED: protein PLASTID MOVEMENT IMPAIRED 1-like [Vigna angularis]	-	-	-	-	-	-	-
Glyma.11G054600	1234	1255	1217	466	499	402	44.86	42.78	46.89	16.06	18.32	15.68	44.8433	16.6867	-1.4262	1.16567e-106	5.8095e-105	SPT	PREDICTED: transcription factor SPATULA-like isoform X1 [Glycine max]	-	-	-	-	-	GO:0046983//protein dimerization activity;GO:0046983//protein dimerization activity;GO:0046983//protein dimerization activity	-
Glyma.07G080400	247	269	267	992	1007	889	4.26	4.52	4.88	16.27	16.27	16.81	4.55333	16.45	1.85309	1.80168e-106	8.96802e-105	PLDBETA1	PREDICTED: phospholipase D gamma 1-like [Glycine max]	Metabolism;Metabolism;Cellular Processes;Metabolism;Metabolism	Global and overview maps;Global and overview maps;Transport and catabolism;Lipid metabolism;Lipid metabolism	ko01100//Metabolic pathways;ko01110//Biosynthesis of secondary metabolites;ko04144//Endocytosis;ko00564//Glycerophospholipid metabolism;ko00565//Ether lipid metabolism	K01115;K01115;K01115;K01115;K01115	-	GO:0003824//catalytic activity;GO:0005515//protein binding	-
Glyma.09G054200	629	673	596	1694	1653	1461	17.34	18.08	17.41	44.43	42.71	44.18	17.61	43.7733	1.31366	2.14142e-106	1.06458e-104	At3g12360	PREDICTED: ankyrin repeat-containing protein At3g12360-like isoform X1 [Glycine max]	-	-	-	-	-	-	-
Glyma.11G082700	541	496	464	1462	1487	1257	15.85	14.16	14.41	40.77	40.85	40.41	14.8067	40.6767	1.45795	2.56143e-106	1.27179e-104	AATL1	PREDICTED: lysine histidine transporter-like 8 [Glycine max]	-	-	-	-	-	-	-
Glyma.13G224300	2063	2189	1904	1016	1031	926	88.69	90.23	86.23	40.06	38.64	42.63	88.3833	40.4433	-1.12787	3.10469e-106	1.53961e-104	ASK7	PREDICTED: shaggy-related protein kinase eta-like isoform X2 [Glycine max]	-	-	-	-	-	GO:0004672//protein kinase activity;GO:0004672//protein kinase activity;GO:0004672//protein kinase activity;GO:0004672//protein kinase activity;GO:0004672//protein kinase activity;GO:0004672//protein kinase activity;GO:0004672//protein kinase activity;GO:0004672//protein kinase activity;GO:0004672//protein kinase activity;GO:0004672//protein kinase activity;GO:0004672//protein kinase activity;GO:…	GO:0006468//protein phosphorylation;GO:0006468//protein phosphorylation;GO:0006468//protein phosphorylation;GO:0006468//protein phosphorylation;GO:0006468//protein phosphorylation;GO:0006468//protein phosphorylation;GO:0006468//protein phosphorylation;GO:0006468//protein phosphorylation;GO:0006468//protein phosphorylation;GO:0006468//protein phosphorylation;GO:0006468//protein phosphorylation;GO:…
Glyma.12G094100	127	103	106	719	679	598	5.35	4.23	4.73	28.82	26.81	27.63	4.77	27.7533	2.5406	3.34474e-106	1.65658e-104	aifA	Apoptosis-inducing factor like A [Glycine soja]	-	-	-	-	-	GO:0016491//oxidoreductase activity	GO:0055114//oxidation-reduction process
Glyma.13G176600	45	23	28	532	648	458	1.14	0.57	0.75	12.88	15.45	12.78	0.82	13.7033	4.06276	3.91225e-106	1.93525e-104	NSL1	PREDICTED: MACPF domain-containing protein NSL1-like [Glycine max]	-	-	-	-	-	-	-
Glyma.09G052600	2617	2996	2492	1409	1408	1192	64.03	71.56	64.81	32.98	32.61	32.32	66.8	32.6367	-1.03335	5.12996e-106	2.53446e-104	FTSH8	PREDICTED: ATP-dependent zinc metalloprotease FTSH 2, chloroplastic [Glycine max]	-	-	-	-	GO:0016021//integral component of membrane;GO:0016021//integral component of membrane;GO:0016021//integral component of membrane;GO:0016021//integral component of membrane;GO:0016021//integral component of membrane	GO:0004222//metalloendopeptidase activity;GO:0004222//metalloendopeptidase activity;GO:0004222//metalloendopeptidase activity;GO:0004222//metalloendopeptidase activity;GO:0004222//metalloendopeptidase activity;GO:0005524//ATP binding;GO:0005524//ATP binding;GO:0005524//ATP binding;GO:0005524//ATP binding;GO:0005524//ATP binding;GO:0008270//zinc ion binding;GO:0008270//zinc ion binding;GO:0008270/…	GO:0006508//proteolysis;GO:0006508//proteolysis;GO:0006508//proteolysis;GO:0006508//proteolysis;GO:0006508//proteolysis
Glyma.06G170300	2016	2165	1972	1047	1045	834	56.4	59.03	58.46	27.87	27.41	25.6	57.9633	26.96	-1.10432	5.61697e-106	2.77162e-104	PAP27	probable inactive purple acid phosphatase 27-like precursor [Glycine max]	-	-	-	-	-	GO:0016787//hydrolase activity	-
Glyma.05G098200	467	462	413	1401	1418	1134	14.51	13.99	13.6	41.42	41.29	38.65	14.0333	40.4533	1.5274	8.09034e-106	3.98712e-104	MYB44	PREDICTED: transcription factor MYB44 [Glycine max]	-	-	-	-	-	-	-
Glyma.06G275900	52	42	45	529	541	452	2.25	1.77	2.06	21.78	21.94	21.46	2.02667	21.7267	3.42229	8.82183e-106	4.34224e-104	GSVIVT00023967001	PREDICTED: peroxidase P7-like [Glycine max]	Metabolism;Metabolism;Metabolism	Global and overview maps;Global and overview maps;Biosynthesis of other secondary metabolites	ko01100//Metabolic pathways;ko01110//Biosynthesis of secondary metabolites;ko00940//Phenylpropanoid biosynthesis	K00430;K00430;K00430	-	GO:0004601//peroxidase activity;GO:0020037//heme binding	GO:0006979//response to oxidative stress;GO:0055114//oxidation-reduction process
Glyma.14G003800	196	228	193	854	916	815	11.47	13	11.96	47.54	50.23	52.31	12.1433	50.0267	2.04253	1.27864e-105	6.28586e-104	-	PREDICTED: X-linked retinitis pigmentosa GTPase regulator-interacting protein 1-like [Glycine max]	-	-	-	-	-	-	-
Glyma.09G003300	680	666	619	1687	1699	1494	18.52	17.68	17.87	43.73	43.38	44.65	18.0233	43.92	1.28501	1.41499e-105	6.94758e-104	At1g04910	DUF246 domain-containing protein At1g04910 family [Cajanus cajan]	-	-	-	-	-	-	-
Glyma.16G137200	88	101	96	619	643	575	3.36	3.76	3.89	22.52	23.04	24.12	3.67	23.2267	2.66193	1.49951e-105	7.3535e-104	N	PREDICTED: TMV resistance protein N [Glycine max]	-	-	-	-	-	GO:0005515//protein binding;GO:0043531//ADP binding	GO:0007165//signal transduction
Glyma.04G052800	299	310	299	1141	1085	916	10.31	10.41	10.92	37.42	35.05	34.64	10.5467	35.7033	1.75927	1.67782e-105	8.21779e-104	-	DUF3511 domain protein [Medicago truncatula]	-	-	-	-	-	-	-
Glyma.11G028200	961	982	892	289	323	255	26.19	26.08	25.76	7.49	8.25	7.62	26.01	7.78667	-1.73999	2.21048e-105	1.08134e-103	ACS10	PREDICTED: probable aminotransferase ACS12 [Glycine max]	-	-	-	-	-	GO:0030170//pyridoxal phosphate binding	GO:0009058//biosynthetic process
Glyma.17G047700	300	299	327	1120	1150	950	14	13.5	15.81	53.98	54.51	52.71	14.4367	53.7333	1.89608	3.09983e-105	1.50898e-103	TIFY10A	Protein TIFY 10A [Glycine soja]	Environmental Information Processing	Signal transduction	ko04075//Plant hormone signal transduction	K13464	-	-	-
MSTRG.30423	137	165	119	770	782	638	3.24	3.81	2.98	17.34	17.35	16.57	3.34333	17.0867	2.35351	3.22387e-105	1.56744e-103	--	F-box/FBD/LRR-repeat protein At3g14710-like [Glycine soja]	-	-	-	-	-	-	-
Glyma.03G102800	39	58	35	517	542	477	1.06	1.53	1	13.32	13.76	14.17	1.19667	13.75	3.52234	3.66062e-105	1.77761e-103	DRP1E	PREDICTED: dynamin-related protein 1E-like [Glycine max]	Cellular Processes	Transport and catabolism	ko04144//Endocytosis	K01528	-	GO:0003924//GTPase activity;GO:0005525//GTP binding	-
Glyma.13G157400	1134	1085	990	2380	2424	2192	92.43	86.18	85.51	184.6	185.2	196.01	88.04	188.603	1.09912	3.77227e-105	1.82959e-103	-	stress induced protein [Medicago truncatula]	-	-	-	-	-	-	-
Glyma.16G170900	63	69	57	572	574	470	1.06	1.14	1.02	9.2	9.09	8.71	1.07333	9	3.06783	3.84518e-105	1.86269e-103	FLS2	PREDICTED: LRR receptor-like serine/threonine-protein kinase GSO1 [Glycine max]	-	-	-	-	-	GO:0005515//protein binding	-
Glyma.15G059800	124	117	136	712	756	611	3.26	2.76	3.57	16.68	17.35	16.58	3.19667	16.87	2.39982	4.32386e-105	2.09202e-103	OPT4	PREDICTED: LOW QUALITY PROTEIN: oligopeptide transporter 4 [Glycine max]	-	-	-	-	-	-	GO:0055085//transmembrane transport;GO:0055085//transmembrane transport;GO:0055085//transmembrane transport
Glyma.18G050800	667	636	618	1780	1735	1434	16.84	15.65	16.54	42.77	41.07	39.73	16.3433	41.19	1.33359	6.89199e-105	3.32244e-103	RPT2	PREDICTED: root phototropism protein 2 [Glycine max]	-	-	-	-	-	GO:0004871//signal transducer activity;GO:0005515//protein binding	GO:0009638//phototropism
Glyma.11G124700	130	126	103	682	693	621	13.32	12.58	11.18	66.49	66.55	69.8	12.36	67.6133	2.45163	7.92274e-105	3.81471e-103	-	unknown [Glycine max]	-	-	-	-	-	-	-
Glyma.13G043900	1115	1146	1041	2467	2436	2060	33.14	33.19	32.78	69.77	67.86	67.17	33.0367	68.2667	1.04711	1.19806e-104	5.76154e-103	EXL2	PREDICTED: protein EXORDIUM-like 2 [Glycine max]	-	-	-	-	-	-	-
Glyma.19G255300	610	668	577	1633	1728	1411	13.78	14.69	13.8	35.11	36.69	35.12	14.09	35.64	1.33883	1.87701e-104	9.01575e-103	CNGC1	PREDICTED: cyclic nucleotide-gated ion channel 1-like isoform X1 [Glycine max]	Organismal Systems	Environmental adaptation	ko04626//Plant-pathogen interaction	K05391	GO:0016020//membrane;GO:0016020//membrane	GO:0005216//ion channel activity;GO:0005216//ion channel activity	GO:0006811//ion transport;GO:0006811//ion transport;GO:0055085//transmembrane transport;GO:0055085//transmembrane transport
Glyma.06G259400	169	190	171	851	831	685	2.75	2.99	2.95	13.2	12.75	12.24	2.89667	12.73	2.13577	3.58597e-104	1.72036e-102	N	TMV resistance protein N [Glycine soja]	-	-	-	-	-	GO:0005515//protein binding;GO:0005515//protein binding;GO:0005515//protein binding;GO:0005515//protein binding;GO:0005515//protein binding;GO:0005515//protein binding;GO:0043531//ADP binding;GO:0043531//ADP binding;GO:0043531//ADP binding;GO:0043531//ADP binding;GO:0043531//ADP binding;GO:0043531//ADP binding	GO:0007165//signal transduction;GO:0007165//signal transduction;GO:0007165//signal transduction;GO:0007165//signal transduction;GO:0007165//signal transduction;GO:0007165//signal transduction
Glyma.12G047500	2227	2169	2141	1134	1085	993	118.37	112.03	120.26	56.95	53.94	57.96	116.887	56.2833	-1.05433	5.41865e-104	2.59645e-102	COR413PM2	PREDICTED: cold-regulated protein isoform X1 [Glycine max]	-	-	-	-	-	-	-
Glyma.08G006400	179	198	199	834	907	741	3.21	3.46	3.78	14.24	15.26	14.59	3.48333	14.6967	2.07695	5.60244e-104	2.68128e-102	SND1	PREDICTED: staphylococcal nuclease domain-containing protein 1 [Glycine max]	-	-	-	-	-	GO:0003712//transcription cofactor activity	GO:0035194//posttranscriptional gene silencing by RNA
Glyma.03G170300	1226	1186	1220	448	465	381	26.19	24.68	27.59	9.12	9.32	8.93	26.1533	9.12333	-1.51936	6.15388e-104	2.94166e-102	PIF1	bHLH transcription factor, partial [Glycine max]	-	-	-	-	-	GO:0046983//protein dimerization activity;GO:0046983//protein dimerization activity;GO:0046983//protein dimerization activity;GO:0046983//protein dimerization activity	-
Glyma.10G060300	512	516	468	67	40	50	32.83	32.23	31.79	4.09	2.4	3.49	32.2833	3.32667	-3.27864	1.18101e-103	5.6319e-102	TL1	PREDICTED: thaumatin-like protein 1b [Glycine max]	-	-	-	-	-	-	-
Glyma.04G121100	251	253	244	942	1042	829	5.15	4.98	5.23	18.22	19.93	18.51	5.12	18.8867	1.88315	1.31329e-103	6.25519e-102	PUB35	PREDICTED: U-box domain-containing protein 35-like isoform X1 [Glycine max]	-	-	-	-	-	GO:0004672//protein kinase activity;GO:0004672//protein kinase activity;GO:0004672//protein kinase activity;GO:0004672//protein kinase activity;GO:0004842//ubiquitin-protein transferase activity;GO:0004842//ubiquitin-protein transferase activity;GO:0004842//ubiquitin-protein transferase activity;GO:0004842//ubiquitin-protein transferase activity;GO:0005524//ATP binding;GO:0005524//ATP binding;GO:…	GO:0006468//protein phosphorylation;GO:0006468//protein phosphorylation;GO:0006468//protein phosphorylation;GO:0006468//protein phosphorylation;GO:0016567//protein ubiquitination;GO:0016567//protein ubiquitination;GO:0016567//protein ubiquitination;GO:0016567//protein ubiquitination
Glyma.01G139600	506	498	445	1424	1439	1185	15.03	14.43	13.99	40.25	40.07	38.62	14.4833	39.6467	1.45281	1.34686e-103	6.40742e-102	-	PREDICTED: 3-phosphoshikimate 1-carboxyvinyltransferase 2 [Glycine max]	Metabolism;Metabolism;Metabolism;Metabolism	Global and overview maps;Global and overview maps;Global and overview maps;Amino acid metabolism	ko01100//Metabolic pathways;ko01110//Biosynthesis of secondary metabolites;ko01230//Biosynthesis of amino acids;ko00400//Phenylalanine, tyrosine and tryptophan biosynthesis	K00800;K00800;K00800;K00800	-	GO:0016765//transferase activity, transferring alkyl or aryl (other than methyl) groups	-
Glyma.13G261700	2086	2097	1966	983	1100	897	74	72.51	73.82	33.22	36.66	34.99	73.4433	34.9567	-1.07106	1.37464e-103	6.53177e-102	CYP72A154	PREDICTED: 11-oxo-beta-amyrin 30-oxidase [Glycine max]	-	-	-	-	-	GO:0005506//iron ion binding;GO:0005506//iron ion binding;GO:0005506//iron ion binding;GO:0016705//oxidoreductase activity, acting on paired donors, with incorporation or reduction of molecular oxygen;GO:0016705//oxidoreductase activity, acting on paired donors, with incorporation or reduction of molecular oxygen;GO:0016705//oxidoreductase activity, acting on paired donors, with incorporation or …	GO:0055114//oxidation-reduction process;GO:0055114//oxidation-reduction process;GO:0055114//oxidation-reduction process
Glyma.12G002400	429	433	418	1307	1307	1103	9.19	9.04	9.49	26.64	26.24	25.92	9.24	26.2667	1.50727	1.42355e-103	6.7561e-102	CCR4	cytokinin-regulated kinase precursor [Glycine max]	-	-	-	-	-	GO:0004672//protein kinase activity;GO:0005524//ATP binding	GO:0006468//protein phosphorylation
Glyma.03G261800	2141	2334	2050	1132	1146	919	44.21	46.9	44.91	22.2	22.29	20.83	45.34	21.7733	-1.05822	1.66942e-103	7.91352e-102	LHY	MYB transcription factor MYB114 [Glycine max]	Organismal Systems	Environmental adaptation	ko04712//Circadian rhythm - plant	K12133	-	-	-
Glyma.02G238800	1065	1163	1008	2349	2456	2085	30.68	32.65	30.77	64.4	66.32	65.9	31.3667	65.54	1.06314	4.14454e-103	1.96229e-101	HACL	PREDICTED: 2-hydroxyacyl-CoA lyase-like [Glycine max]	Cellular Processes	Transport and catabolism	ko04146//Peroxisome	K12261	-	GO:0000287//magnesium ion binding;GO:0003824//catalytic activity;GO:0030976//thiamine pyrophosphate binding	-
Glyma.16G211700	1091	1162	1063	417	418	342	61.82	64.16	63.82	22.48	22.2	21.26	63.2667	21.98	-1.52525	1.51518e-102	7.16529e-101	-	Kunitz trypsin protease inhibitor-like precursor [Glycine max]	-	-	-	-	-	GO:0004866//endopeptidase inhibitor activity	-
Glyma.19G130800	1745	1783	1593	770	851	682	20.29	19.84	19.29	8.45	9.11	8.55	19.8067	8.70333	-1.18635	2.16533e-102	1.02277e-100	GLU1	PREDICTED: LOW QUALITY PROTEIN: ferredoxin-dependent glutamate synthase, chloroplastic-like [Glycine max]	Metabolism;Metabolism	Carbohydrate metabolism;Energy metabolism	ko00630//Glyoxylate and dicarboxylate metabolism;ko00910//Nitrogen metabolism	K00284;K00284	-	GO:0015930//glutamate synthase activity;GO:0015930//glutamate synthase activity;GO:0015930//glutamate synthase activity;GO:0016491//oxidoreductase activity;GO:0016491//oxidoreductase activity;GO:0016491//oxidoreductase activity;GO:0016638//oxidoreductase activity, acting on the CH-NH2 group of donors;GO:0016638//oxidoreductase activity, acting on the CH-NH2 group of donors;GO:0016638//oxidoreduct…	GO:0006537//glutamate biosynthetic process;GO:0006537//glutamate biosynthetic process;GO:0006537//glutamate biosynthetic process;GO:0006807//nitrogen compound metabolic process;GO:0006807//nitrogen compound metabolic process;GO:0006807//nitrogen compound metabolic process;GO:0008152//metabolic process;GO:0008152//metabolic process;GO:0008152//metabolic process;GO:0055114//oxidation-reduction proc…
Glyma.18G202600	158	166	131	842	774	646	4.53	4.69	3.96	23.12	21.02	20.51	4.39333	21.55	2.2943	2.2601e-102	1.06627e-100	FAD7	omega-3 fatty acid desaturase [Glycine max]	-	-	-	-	-	GO:0016717//oxidoreductase activity, acting on paired donors, with oxidation of a pair of donors resulting in the reduction of molecular oxygen to two molecules of water;GO:0016717//oxidoreductase activity, acting on paired donors, with oxidation of a pair of donors resulting in the reduction of molecular oxygen to two molecules of water	GO:0006629//lipid metabolic process;GO:0006629//lipid metabolic process;GO:0055114//oxidation-reduction process;GO:0055114//oxidation-reduction process
Glyma.08G056200	1097	1095	1003	2338	2374	2006	38.42	37.37	37.22	77.92	77.94	77.08	37.67	77.6467	1.04351	2.61638e-102	1.23289e-100	-	PREDICTED: UV-B-induced protein At3g17800, chloroplastic [Glycine max]	-	-	-	-	-	-	-
Glyma.08G330100	83	117	86	611	701	599	4.61	6.35	5.09	31.72	36.12	35.91	5.35	34.5833	2.69247	5.44941e-102	2.5618e-100	NUDT2	PREDICTED: nudix hydrolase 10-like isoform X1 [Glycine max]	-	-	-	-	-	GO:0016787//hydrolase activity;GO:0016787//hydrolase activity;GO:0016787//hydrolase activity;GO:0016787//hydrolase activity	-
Glyma.12G011700	85	88	93	602	602	547	1.51	1.53	1.75	10.2	10.05	10.68	1.59667	10.31	2.69091	6.29148e-102	2.95417e-100	RPP13	PREDICTED: disease resistance protein RPP13-like [Glycine max]	-	-	-	-	-	GO:0043531//ADP binding	-
Glyma.03G192000	450	566	488	52	59	46	13.38	16.4	15.38	1.47	1.64	1.5	15.0533	1.53667	-3.29221	8.85265e-102	4.15187e-100	-	PREDICTED: histone-lysine N-methyltransferase SETD1B-like [Pyrus x bretschneideri]	-	-	-	-	-	-	-
Glyma.19G028400	2133	2279	1920	1018	1094	841	39.73	41.37	37.9	18.04	19.09	17.18	39.6667	18.1033	-1.13167	1.19237e-101	5.57903e-100	PHO1	PREDICTED: alpha-1,4 glucan phosphorylase L isozyme, chloroplastic/amyloplastic [Glycine max]	Metabolism;Metabolism;Metabolism	Global and overview maps;Global and overview maps;Carbohydrate metabolism	ko01100//Metabolic pathways;ko01110//Biosynthesis of secondary metabolites;ko00500//Starch and sucrose metabolism	K00688;K00688;K00688	-	GO:0008184//glycogen phosphorylase activity	GO:0005975//carbohydrate metabolic process
Glyma.03G191500	725	662	572	1824	1751	1622	28.93	25.74	24.19	69.26	65.49	71	26.2867	68.5833	1.38353	1.70383e-101	7.95339e-100	ALDC	PREDICTED: fructose-bisphosphate aldolase, cytoplasmic isozyme [Glycine max]	Metabolism;Metabolism;Metabolism;Metabolism;Metabolism;Metabolism;Metabolism;Metabolism	Global and overview maps;Global and overview maps;Global and overview maps;Global and overview maps;Carbohydrate metabolism;Energy metabolism;Carbohydrate metabolism;Carbohydrate metabolism	ko01100//Metabolic pathways;ko01110//Biosynthesis of secondary metabolites;ko01200//Carbon metabolism;ko01230//Biosynthesis of amino acids;ko00010//Glycolysis / Gluconeogenesis;ko00710//Carbon fixation in photosynthetic organisms;ko00051//Fructose and mannose metabolism;ko00030//Pentose phosphate pathway	K01623;K01623;K01623;K01623;K01623;K01623;K01623;K01623	-	GO:0004332//fructose-bisphosphate aldolase activity	GO:0006096//glycolytic process
Glyma.13G032600	284	311	312	1078	1056	949	7.75	8.29	9.06	28.08	27.09	28.48	8.36667	27.8833	1.73668	2.85783e-101	1.3309e-99	At5g39030	PREDICTED: G-type lectin S-receptor-like serine/threonine-protein kinase SD1-1 [Glycine max]	-	-	-	-	-	GO:0004672//protein kinase activity;GO:0004672//protein kinase activity;GO:0030247//polysaccharide binding;GO:0030247//polysaccharide binding	GO:0006468//protein phosphorylation;GO:0006468//protein phosphorylation
Glyma.13G206700	15	20	13	550	515	457	0.56	0.72	0.51	19.39	17.88	18.57	0.596667	18.6133	4.96327	4.34927e-101	2.0231e-99	GPT2	PREDICTED: glucose-6-phosphate/phosphate translocator 2, chloroplastic-like [Glycine max]	Metabolism;Metabolism;Metabolism;Metabolism;Metabolism	Global and overview maps;Global and overview maps;Biosynthesis of other secondary metabolites;Carbohydrate metabolism;Metabolism of other amino acids	ko01100//Metabolic pathways;ko01110//Biosynthesis of secondary metabolites;ko00940//Phenylpropanoid biosynthesis;ko00500//Starch and sucrose metabolism;ko00460//Cyanoamino acid metabolism	K05350;K05350;K05350;K05350;K05350	-	-	-
Glyma.06G082400	928	908	880	2045	2116	1861	29.15	27.86	29.34	61.28	62.37	64.13	28.7833	62.5933	1.12078	5.3513e-101	2.48629e-99	AAT-1	aspartate aminotransferase glyoxysomal isozyme AAT1 precursor [Glycine max]	Metabolism;Metabolism;Metabolism;Metabolism;Metabolism;Metabolism;Metabolism;Metabolism;Metabolism;Metabolism;Metabolism;Metabolism;Metabolism;Metabolism;Metabolism	Global and overview maps;Global and overview maps;Global and overview maps;Global and overview maps;Amino acid metabolism;Energy metabolism;Amino acid metabolism;Global and overview maps;Amino acid metabolism;Amino acid metabolism;Amino acid metabolism;Amino acid metabolism;Amino acid metabolism;Biosynthesis of other secondary metabolites;Biosynthesis of other secondary metabolites	ko01100//Metabolic pathways;ko01110//Biosynthesis of secondary metabolites;ko01200//Carbon metabolism;ko01230//Biosynthesis of amino acids;ko00270//Cysteine and methionine metabolism;ko00710//Carbon fixation in photosynthetic organisms;ko00330//Arginine and proline metabolism;ko01210//2-Oxocarboxylic acid metabolism;ko00250//Alanine, aspartate and glutamate metabolism;ko00350//Tyrosine metabolism…	K14454;K14454;K14454;K14454;K14454;K14454;K14454;K14454;K14454;K14454;K14454;K14454;K14454;K14454;K14454	-	GO:0008483//transaminase activity;GO:0008483//transaminase activity;GO:0030170//pyridoxal phosphate binding;GO:0030170//pyridoxal phosphate binding	GO:0006520//cellular amino acid metabolic process;GO:0006520//cellular amino acid metabolic process;GO:0009058//biosynthetic process;GO:0009058//biosynthetic process
Glyma.06G020800	373	369	377	1166	1204	1084	13.1	12.63	14.03	38.97	39.64	41.77	13.2533	40.1267	1.59821	6.72757e-101	3.12208e-99	At1g76070	syringolide-induced protein 14-1-1 [Glycine max]	-	-	-	-	-	-	-
Glyma.09G098000	1153	1207	1042	431	433	373	34.03	34.71	32.59	12.1	11.98	12.08	33.7767	12.0533	-1.48659	1.00167e-100	4.63766e-99	CIPK6	PREDICTED: CBL-interacting serine/threonine-protein kinase 6 [Glycine max]	-	-	-	-	-	-	GO:0007165//signal transduction
Glyma.07G256300	111	106	101	606	707	603	5.17	4.81	4.99	26.87	30.88	30.83	4.99	29.5267	2.56491	1.32789e-100	6.14086e-99	TMEM45A	transmembrane protein 45A-like [Glycine max]	-	-	-	-	-	-	-
Glyma.13G106900	885	911	853	2003	2072	1764	28.5	28.59	29.09	61.37	62.53	62.32	28.7267	62.0733	1.11158	4.63996e-100	2.14079e-98	MKK2	PREDICTED: mitogen-activated protein kinase kinase 2 [Glycine max]	Organismal Systems	Environmental adaptation	ko04626//Plant-pathogen interaction	K04368	-	-	-
Glyma.11G070600	217	196	186	834	848	753	9.53	8.39	8.66	34.87	34.92	36.3	8.86	35.3633	1.99688	5.05938e-100	2.33159e-98	IFR	PREDICTED: isoflavone reductase-like [Glycine max]	-	-	-	-	-	-	-
Glyma.07G144100	199	217	217	863	873	767	3.37	3.57	3.95	13.88	13.82	14.25	3.63	13.9833	1.94567	7.83719e-100	3.60756e-98	GSO1	PREDICTED: LRR receptor-like serine/threonine-protein kinase GSO1 [Glycine max]	-	-	-	-	-	GO:0005515//protein binding;GO:0005515//protein binding;GO:0005515//protein binding	-
Glyma.06G315100	67	56	40	520	537	477	1.01	0.81	0.63	7.34	7.47	7.76	0.816667	7.52333	3.20355	9.5573e-100	4.39426e-98	ALA1	PREDICTED: phospholipid-transporting ATPase 1-like isoform X1 [Glycine max]	-	-	-	-	GO:0016021//integral component of membrane;GO:0016021//integral component of membrane	GO:0000166//nucleotide binding;GO:0000166//nucleotide binding;GO:0000287//magnesium ion binding;GO:0000287//magnesium ion binding;GO:0004012//phospholipid-translocating ATPase activity;GO:0004012//phospholipid-translocating ATPase activity;GO:0005524//ATP binding;GO:0005524//ATP binding;GO:0046872//metal ion binding;GO:0046872//metal ion binding	GO:0015914//phospholipid transport;GO:0015914//phospholipid transport
Glyma.09G183800	204	210	220	863	870	787	4.78	4.74	5.45	19.29	19.25	20.27	4.99	19.6033	1.97399	1.13243e-99	5.1887e-98	Rasa4	PREDICTED: synaptotagmin-4 [Glycine max]	-	-	-	-	-	GO:0005515//protein binding;GO:0005515//protein binding	-
Glyma.13G245500	414	451	401	1259	1255	1142	17.82	18.86	18.31	51.19	50.28	53.55	18.33	51.6733	1.49521	1.36549e-99	6.24935e-98	TMEM184A	PREDICTED: transmembrane protein 184A-like [Glycine max]	-	-	-	-	-	-	-
Glyma.18G254000	16	25	29	530	494	406	0.36	0.54	0.67	11.17	10.26	9.89	0.523333	10.44	4.31825	1.77575e-99	8.11765e-98	At4g08850	PREDICTED: probable LRR receptor-like serine/threonine-protein kinase At4g08850 [Glycine max]	-	-	-	-	-	GO:0004672//protein kinase activity;GO:0005515//protein binding;GO:0005524//ATP binding	GO:0006468//protein phosphorylation
Glyma.11G010400	326	277	272	1056	1044	931	5.13	4.25	4.53	15.82	15.41	16.08	4.63667	15.77	1.76602	2.14081e-99	9.77521e-98	CSLD3	PREDICTED: cellulose synthase-like protein D2 [Glycine max]	-	-	-	-	-	-	-
Glyma.04G203300	372	395	314	1142	1226	1036	6.9	7.14	6.18	20.15	21.31	21.07	6.74	20.8433	1.62877	2.40351e-99	1.09622e-97	CLPD	PREDICTED: chaperone protein ClpD, chloroplastic-like [Glycine max]	-	-	-	-	-	GO:0005524//ATP binding;GO:0016887//ATPase activity	GO:0019538//protein metabolic process
Glyma.15G268200	458	488	457	1361	1350	1154	26.82	27.85	28.36	75.84	74.1	74.13	27.6767	74.69	1.43224	2.59713e-99	1.18317e-97	-	BnaA05g11040D [Brassica napus]	-	-	-	-	-	-	-
Glyma.07G070300	24	48	31	530	471	464	0.44	0.85	0.6	9.16	8.01	9.24	0.63	8.80333	3.80463	1.05805e-98	4.80362e-97	PUB33	PREDICTED: U-box domain-containing protein 33-like isoform X1 [Glycine max]	-	-	-	-	-	GO:0004672//protein kinase activity;GO:0004672//protein kinase activity;GO:0004842//ubiquitin-protein transferase activity;GO:0004842//ubiquitin-protein transferase activity;GO:0005524//ATP binding;GO:0005524//ATP binding	GO:0006468//protein phosphorylation;GO:0006468//protein phosphorylation;GO:0016567//protein ubiquitination;GO:0016567//protein ubiquitination
Glyma.10G222400	775	818	731	1818	1883	1623	46.5	47.83	46.48	103.81	105.91	106.84	46.9367	105.52	1.16873	1.23988e-98	5.62273e-97	PER12	PREDICTED: peroxidase 12-like, partial [Glycine max]	Metabolism;Metabolism;Metabolism	Global and overview maps;Global and overview maps;Biosynthesis of other secondary metabolites	ko01100//Metabolic pathways;ko01110//Biosynthesis of secondary metabolites;ko00940//Phenylpropanoid biosynthesis	K00430;K00430;K00430	-	GO:0004601//peroxidase activity;GO:0020037//heme binding	GO:0006979//response to oxidative stress;GO:0055114//oxidation-reduction process
Glyma.06G010200	351	313	305	1113	1076	1010	17.86	15.52	16.45	53.9	51.33	56.39	16.61	53.8733	1.69752	1.36451e-98	6.17383e-97	OBF1	bZIP transcription factor bZIP123 [Glycine max]	-	-	-	-	-	GO:0003700//transcription factor activity, sequence-specific DNA binding;GO:0043565//sequence-specific DNA binding	GO:0006355//regulation of transcription, DNA-templated
Glyma.U020300	1238	1357	1219	498	519	372	42.65	45.55	44.5	16.32	16.76	14.06	44.2333	15.7133	-1.49314	1.68821e-98	7.62111e-97	AMP2-2	allergen Gly m Bd 28K precursor [Glycine max]	-	-	-	-	-	GO:0045735//nutrient reservoir activity	-
Glyma.09G238100	227	244	206	879	904	763	7.48	7.84	7.19	27.56	27.92	27.58	7.50333	27.6867	1.88359	3.74169e-98	1.68719e-96	AVT1	PREDICTED: vacuolar amino acid transporter 1-like isoform X1 [Glycine max]	-	-	-	-	-	-	-
Glyma.08G180300	242	237	194	915	876	821	15.62	14.86	13.24	56.1	52.93	58.01	14.5733	55.68	1.93383	6.07181e-98	2.73479e-96	ATJ20	PREDICTED: chaperone protein dnaJ 20, chloroplastic-like [Glycine max]	-	-	-	-	-	-	-
Glyma.08G140600	64	76	67	534	575	467	1.78	2.06	1.97	14.1	14.96	14.22	1.93667	14.4267	2.89709	6.20651e-98	2.7923e-96	-	PREDICTED: cytochrome P450 CYP736A12-like isoform X1 [Glycine max]	-	-	-	-	-	GO:0005506//iron ion binding;GO:0016705//oxidoreductase activity, acting on paired donors, with incorporation or reduction of molecular oxygen;GO:0020037//heme binding	GO:0055114//oxidation-reduction process
Glyma.01G181800	177	217	154	907	834	720	5.66	6.76	5.21	27.58	24.98	25.24	5.87667	25.9333	2.14174	7.02305e-98	3.15609e-96	CYP82A3	PREDICTED: cytochrome P450 CYP82D47-like [Glycine max]	-	-	-	-	-	GO:0005506//iron ion binding;GO:0016705//oxidoreductase activity, acting on paired donors, with incorporation or reduction of molecular oxygen;GO:0020037//heme binding	GO:0055114//oxidation-reduction process
Glyma.03G076100	327	370	286	1199	1112	971	12.29	13.55	11.39	42.87	39.16	40.02	12.41	40.6833	1.71293	9.64393e-98	4.32899e-96	PUMP1	PREDICTED: mitochondrial uncoupling protein 1-like [Glycine max]	-	-	-	-	-	-	-
Glyma.18G182000	211	201	193	873	831	718	6.66	6.19	6.46	26.24	24.6	24.88	6.43667	25.24	1.97133	1.08467e-97	4.86339e-96	ORP3A	Oxysterol-binding protein-related protein 3A [Glycine soja]	-	-	-	-	-	-	-
Glyma.13G303800	146	179	180	902	787	719	2.7	3.22	3.53	15.86	13.63	14.58	3.15	14.69	2.22141	1.11202e-97	4.98042e-96	At4g03230	PREDICTED: G-type lectin S-receptor-like serine/threonine-protein kinase At4g03230 isoform X1 [Glycine max]	-	-	-	-	-	GO:0004672//protein kinase activity;GO:0004672//protein kinase activity	GO:0006468//protein phosphorylation;GO:0006468//protein phosphorylation;GO:0048544//recognition of pollen;GO:0048544//recognition of pollen
Glyma.12G135600	248	214	232	903	956	788	3.96	3.16	3.86	13.64	14.13	13.77	3.66	13.8467	1.91962	1.4081e-97	6.29937e-96	N	PREDICTED: TMV resistance protein N-like [Glycine max]	-	-	-	-	-	GO:0005515//protein binding;GO:0005515//protein binding;GO:0043531//ADP binding;GO:0043531//ADP binding;GO:0043531//ADP binding	GO:0007165//signal transduction;GO:0007165//signal transduction
Glyma.12G205000	392	353	335	1136	1175	1019	8.15	7.15	7.38	22.47	22.89	23.24	7.56	22.8667	1.59679	1.69031e-97	7.55342e-96	At1g09600	PREDICTED: probable serine/threonine-protein kinase At1g54610 [Glycine max]	-	-	-	-	-	GO:0004672//protein kinase activity;GO:0005524//ATP binding	GO:0006468//protein phosphorylation
Glyma.05G068000	150	132	138	690	734	619	4.62	3.96	4.5	20.22	21.19	20.91	4.36	20.7733	2.25233	1.97366e-97	8.79982e-96	BAM3	PREDICTED: beta-amylase 3, chloroplastic [Glycine max]	Metabolism	Carbohydrate metabolism	ko00500//Starch and sucrose metabolism	K01177	-	GO:0016161//beta-amylase activity	GO:0000272//polysaccharide catabolic process
Glyma.17G258400	53	70	69	539	571	454	1.48	1.91	2.04	14.33	14.95	13.92	1.81	14.4	2.99201	4.10127e-97	1.82656e-95	-	DUF668 family protein [Medicago truncatula]	-	-	-	-	-	-	-
Glyma.18G031100	171	169	155	735	828	657	6.43	6.25	6.18	26.55	29.19	27.11	6.28667	27.6167	2.13517	6.47824e-97	2.88195e-95	At3g11320	PREDICTED: probable sugar phosphate/phosphate translocator At3g11320 [Glycine max]	-	-	-	-	-	-	GO:0055085//transmembrane transport;GO:0055085//transmembrane transport
Glyma.18G185500	113	149	137	724	690	627	3.52	4.52	4.52	21.44	20.12	21.4	4.18667	20.9867	2.3256	3.73529e-96	1.65615e-94	LECRKS4	PREDICTED: L-type lectin-domain containing receptor kinase S.4-like [Glycine max]	-	-	-	-	-	GO:0004672//protein kinase activity;GO:0005524//ATP binding;GO:0030246//carbohydrate binding	GO:0006468//protein phosphorylation
Glyma.16G011400	1031	947	903	313	300	293	65.77	59.04	61.36	18.79	17.78	20.68	62.0567	19.0833	-1.70127	8.73126e-96	3.86694e-94	-	PREDICTED: auxin-repressed 12.5 kDa protein-like isoform X2 [Glycine max]	-	-	-	-	-	-	-
Glyma.09G180300	1369	1337	1248	546	593	491	54.6	51.94	52.74	20.72	22.15	21.5	53.0933	21.4567	-1.3071	1.16395e-95	5.14924e-94	MBR2	E3 ubiquitin ligase BIG BROTHER-related [Glycine soja]	-	-	-	-	-	GO:0005515//protein binding;GO:0008270//zinc ion binding	-
Glyma.10G179500	391	400	382	1247	1238	998	6.8	6.78	7.04	20.75	20.3	19.16	6.87333	20.07	1.54596	1.33599e-95	5.90373e-94	PUB44	PREDICTED: U-box domain-containing protein 44 isoform X1 [Glycine max]	-	-	-	-	-	GO:0004842//ubiquitin-protein transferase activity;GO:0004842//ubiquitin-protein transferase activity;GO:0004842//ubiquitin-protein transferase activity	GO:0016567//protein ubiquitination;GO:0016567//protein ubiquitination;GO:0016567//protein ubiquitination
Glyma.02G257700	114	104	97	599	645	542	4.41	3.92	3.98	22.05	23.38	23	4.10333	22.81	2.4748	1.35289e-95	5.97179e-94	ANS	PREDICTED: leucoanthocyanidin dioxygenase-like [Glycine max]	-	-	-	-	-	GO:0016491//oxidoreductase activity	GO:0055114//oxidation-reduction process
Glyma.15G065600	2051	2105	1933	1086	1107	868	82.57	82.58	82.47	41.6	41.78	38.34	82.54	40.5733	-1.02456	3.89092e-95	1.71559e-93	GgbAS1	PREDICTED: beta-amyrin synthase-like [Glycine max]	Metabolism;Metabolism	Global and overview maps;Metabolism of terpenoids and polyketides	ko01110//Biosynthesis of secondary metabolites;ko00909//Sesquiterpenoid and triterpenoid biosynthesis	K15813;K15813	-	GO:0003824//catalytic activity	-
Glyma.01G091400	20	23	10	451	536	426	0.8	0.9	0.42	17.2	20.14	18.73	0.706667	18.69	4.72509	5.31366e-95	2.3403e-93	CHS6	PREDICTED: chalcone synthase 6-like [Glycine max]	Metabolism;Metabolism;Organismal Systems;Metabolism	Global and overview maps;Global and overview maps;Environmental adaptation;Biosynthesis of other secondary metabolites	ko01100//Metabolic pathways;ko01110//Biosynthesis of secondary metabolites;ko04712//Circadian rhythm - plant;ko00941//Flavonoid biosynthesis	K00660;K00660;K00660;K00660	-	GO:0016747//transferase activity, transferring acyl groups other than amino-acyl groups	GO:0008610//lipid biosynthetic process
Glyma.15G176000	543	568	475	83	96	84	36.55	37.26	33.88	5.32	6.06	6.2	35.8967	5.86	-2.61488	6.49196e-95	2.8561e-93	TT2	MYB transcription factor MYB121, partial [Glycine max]	-	-	-	-	-	-	-
Glyma.11G121900	360	404	399	1328	1380	1027	20.07	21.95	23.57	70.46	72.13	62.82	21.8633	68.47	1.64696	1.33744e-94	5.87101e-93	-	DUF4228 domain protein [Medicago truncatula]	-	-	-	-	-	-	-
Glyma.02G116300	1430	1528	1404	654	610	592	51.52	53.78	53.71	22.75	21.12	24.21	53.0033	22.6933	-1.22381	1.3726e-94	6.01869e-93	A3	PREDICTED: probable ureide permease A3 isoform X2 [Glycine max]	-	-	-	-	-	-	GO:0071705//nitrogen compound transport;GO:0071705//nitrogen compound transport;GO:0071705//nitrogen compound transport;GO:0071705//nitrogen compound transport;GO:0071705//nitrogen compound transport;GO:0071705//nitrogen compound transport
Glyma.10G230000	492	423	384	1368	1335	1147	16.21	13.58	13.41	42.9	41.24	41.47	14.4	41.87	1.53985	1.43163e-94	6.27064e-93	SGT1B	Protein SGT1 like B [Glycine soja]	Organismal Systems	Environmental adaptation	ko04626//Plant-pathogen interaction	K12795	-	-	-
Glyma.05G096500	774	804	738	1882	1912	1541	29.39	29.75	29.7	68.01	68.07	64.21	29.6133	66.7633	1.17281	1.69039e-94	7.39589e-93	WRKY15	transcription factor [Glycine max]	-	-	-	-	-	GO:0003700//transcription factor activity, sequence-specific DNA binding;GO:0043565//sequence-specific DNA binding	GO:0006355//regulation of transcription, DNA-templated
Glyma.08G072200	751	695	707	1795	1836	1509	31.82	28.7	31.74	72.37	72.92	70.15	30.7533	71.8133	1.22351	2.30684e-94	1.00819e-92	AOX3	alternative oxidase 2b [Glycine max]	-	-	-	-	-	GO:0009916//alternative oxidase activity	GO:0055114//oxidation-reduction process
Glyma.06G093600	932	981	860	331	313	269	35.29	36.2	34.51	11.93	11.11	11.17	35.3333	11.4033	-1.63157	2.80381e-94	1.22404e-92	nep1	PREDICTED: protein ASPARTIC PROTEASE IN GUARD CELL 2-like [Glycine max]	-	-	-	-	-	GO:0004190//aspartic-type endopeptidase activity	GO:0006508//proteolysis
Glyma.18G187200	1295	1377	1296	586	517	433	24.38	25.31	25.85	10.56	9.12	8.96	25.18	9.54667	-1.39921	3.04834e-94	1.32934e-92	BHLH155	PREDICTED: transcription factor LHW-like [Glycine max]	-	-	-	-	-	-	-
Glyma.15G021400	119	139	118	654	651	607	2.54	2.89	2.68	13.31	13.05	14.25	2.70333	13.5367	2.32406	4.29394e-94	1.87047e-92	At1g51890	stress-induced receptor-like kinase 2 precursor [Glycine max]	-	-	-	-	-	GO:0004672//protein kinase activity;GO:0005515//protein binding	GO:0006468//protein phosphorylation
Glyma.06G122200	1446	1399	1328	592	564	559	45.19	43.05	44.51	17.76	16.77	19.19	44.25	17.9067	-1.30518	6.12932e-94	2.66706e-92	SWEET1	PREDICTED: bidirectional sugar transporter SWEET1 isoform X4 [Glycine max]	-	-	-	-	-	-	-
Glyma.17G089200	853	894	791	1918	1986	1669	17.3	17.67	16.98	37	37.73	37.13	17.3167	37.2867	1.1065	8.57938e-94	3.72908e-92	PANK2	PREDICTED: pantothenate kinase 2-like isoform X2 [Glycine max]	Metabolism;Metabolism	Global and overview maps;Metabolism of cofactors and vitamins	ko01100//Metabolic pathways;ko00770//Pantothenate and CoA biosynthesis	K09680;K09680	-	GO:0004594//pantothenate kinase activity;GO:0004594//pantothenate kinase activity;GO:0005524//ATP binding;GO:0005524//ATP binding	GO:0015937//coenzyme A biosynthetic process;GO:0015937//coenzyme A biosynthetic process
Glyma.03G232400	101	92	95	595	584	517	2.68	2.36	2.67	15.07	14.6	15.09	2.57	14.92	2.53741	9.64513e-94	4.18773e-92	CBP60B	PREDICTED: calmodulin-binding protein 60 D-like [Glycine max]	-	-	-	-	-	GO:0005516//calmodulin binding;GO:0005516//calmodulin binding	GO:0006950//response to stress;GO:0006950//response to stress
Glyma.09G041500	1026	1066	1027	2249	2263	1944	54.78	55.47	58.11	114.27	113.26	113.88	56.12	113.803	1.01996	1.85896e-93	8.05367e-92	RAP2-3	ethylene-responsive transcription factor RAP2-3-like [Glycine max]	-	-	-	-	-	GO:0003700//transcription factor activity, sequence-specific DNA binding	GO:0006355//regulation of transcription, DNA-templated
Glyma.17G092500	1059	1060	959	359	388	348	60.49	59	58.05	19.51	20.78	21.81	59.18	20.7	-1.51548	1.91908e-93	8.3051e-92	-	DUF4228 domain protein [Medicago truncatula]	-	-	-	-	-	-	-
Glyma.04G127100	107	107	106	615	669	514	2.43	2.37	2.56	13.32	14.27	12.83	2.45333	13.4733	2.45729	2.61723e-93	1.13141e-91	CRK10	PREDICTED: cysteine-rich receptor-like protein kinase 10 isoform X1 [Glycine max]	-	-	-	-	-	GO:0004672//protein kinase activity;GO:0004672//protein kinase activity;GO:0004672//protein kinase activity	GO:0006468//protein phosphorylation;GO:0006468//protein phosphorylation;GO:0006468//protein phosphorylation
Glyma.07G018800	846	905	852	289	293	244	22.31	23.26	23.81	7.25	7.24	7.06	23.1267	7.18333	-1.68683	3.95699e-93	1.70873e-91	NPF1.2	PREDICTED: protein NRT1/ PTR FAMILY 1.2-like [Glycine max]	-	-	-	-	GO:0016020//membrane;GO:0016020//membrane	GO:0005215//transporter activity;GO:0005215//transporter activity	GO:0006810//transport;GO:0006810//transport
Glyma.18G071500	1110	1231	1167	2514	2535	2154	12.09	13.06	13.47	26.05	25.88	25.74	12.8733	25.89	1.00801	7.05227e-93	3.03874e-91	PA200	PREDICTED: proteasome activator subunit 4-like [Glycine max]	Genetic Information Processing	Folding, sorting and degradation	ko03050//Proteasome	K06699	-	-	-
Glyma.18G070800	1090	1140	1062	2276	2447	2039	47.33	48.24	48.87	94.04	99.6	97.13	48.1467	96.9233	1.00941	7.81505e-93	3.36377e-91	-	PREDICTED: cyclin-dependent protein kinase inhibitor SMR3-like [Cucumis sativus]	-	-	-	-	-	-	-
Glyma.02G129300	137	115	113	663	681	548	2.62	2.14	2.29	12.07	12.21	11.5	2.35	11.9267	2.34346	8.15317e-93	3.50551e-91	PERK8	PREDICTED: proline-rich receptor-like protein kinase PERK9 [Glycine max]	-	-	-	-	-	GO:0004672//protein kinase activity;GO:0005524//ATP binding	GO:0006468//protein phosphorylation
Glyma.20G137900	8	6	7	747	762	690	0.22	0.16	0.2	19.66	19.74	20.98	0.193333	20.1267	6.70187	8.56408e-93	3.67821e-91	CRK29	Cysteine-rich receptor-like protein kinase 29 [Glycine soja]	-	-	-	-	-	GO:0004672//protein kinase activity;GO:0004672//protein kinase activity	GO:0006468//protein phosphorylation;GO:0006468//protein phosphorylation
Glyma.18G287800	48	46	48	454	484	456	1.3	1.2	1.36	11.68	12.27	13.53	1.28667	12.4933	3.27945	9.14228e-93	3.9223e-91	HSP70	PREDICTED: heat shock cognate 70 kDa protein 2-like isoform X1 [Glycine max]	Genetic Information Processing;Cellular Processes;Genetic Information Processing	Folding, sorting and degradation;Transport and catabolism;Transcription	ko04141//Protein processing in endoplasmic reticulum;ko04144//Endocytosis;ko03040//Spliceosome	K03283;K03283;K03283	-	-	-
Glyma.04G134200	129	161	123	689	686	614	8.4	10.21	8.48	42.67	41.85	43.84	9.03	42.7867	2.24436	1.24087e-92	5.31795e-91	SIB1	PREDICTED: sigma factor binding protein 1, chloroplastic-like [Vigna radiata var. radiata] [Vigna radiata]	-	-	-	-	-	-	-
Glyma.02G242200	1356	1412	1365	619	624	541	70.32	71.35	75.01	30.55	30.33	30.78	72.2267	30.5533	-1.2412	1.61601e-92	6.91823e-91	-	Importin-5 [Glycine soja]	-	-	-	-	-	-	-
Glyma.08G042100	142	131	111	672	681	561	6.51	5.85	5.39	29.32	29.27	28.22	5.91667	28.9367	2.29004	1.65205e-92	7.06493e-91	MYB21	PREDICTED: MYB transcription factor MYB184 isoform X1 [Glycine max]	-	-	-	-	-	-	-
Glyma.11G077300	327	375	371	1167	1167	978	8.72	9.76	10.49	29.62	29.17	28.62	9.65667	29.1367	1.59324	2.48053e-92	1.05851e-90	CPK28	PREDICTED: calcium-dependent protein kinase 28-like [Glycine max]	Organismal Systems	Environmental adaptation	ko04626//Plant-pathogen interaction	K13412	-	GO:0004672//protein kinase activity;GO:0005509//calcium ion binding;GO:0005509//calcium ion binding	GO:0006468//protein phosphorylation
Glyma.06G310000	132	192	153	832	848	644	1.7	2.41	2.09	10.2	10.24	9.1	2.06667	9.84667	2.25233	3.66947e-92	1.56418e-90	N	PREDICTED: TMV resistance protein N-like [Glycine max]	-	-	-	-	-	GO:0005515//protein binding;GO:0043531//ADP binding	GO:0007165//signal transduction
Glyma.15G158200	23	25	16	440	463	377	1.21	1.28	0.89	22.08	22.88	21.81	1.12667	22.2567	4.3041	7.40143e-92	3.15163e-90	VQ22	VQ motif protein [Medicago truncatula]	-	-	-	-	-	-	-
Glyma.11G082500	333	320	329	1067	1050	996	18.82	17.62	19.7	57.37	55.62	61.75	18.7133	58.2467	1.63811	8.42745e-92	3.58469e-90	-	Protein GDAP2 isogeny [Cajanus cajan]	-	-	-	-	-	-	-
Glyma.16G079200	736	641	622	1683	1831	1644	19.35	16.43	17.33	42.11	45.13	47.43	17.7033	44.89	1.34237	8.59984e-92	3.65411e-90	At5g48380	PREDICTED: protein kinase isoform X1 [Glycine max]	-	-	-	-	-	GO:0004672//protein kinase activity	GO:0006468//protein phosphorylation
Glyma.06G181900	992	1011	912	334	380	288	17.46	17.34	17.01	5.59	6.27	5.56	17.27	5.80667	-1.57249	1.75133e-91	7.41769e-90	BOR2	PREDICTED: boron transporter 1-like isoform X1 [Glycine max]	-	-	-	-	GO:0016020//membrane;GO:0016020//membrane;GO:0016021//integral component of membrane;GO:0016021//integral component of membrane	GO:0005452//inorganic anion exchanger activity;GO:0005452//inorganic anion exchanger activity	GO:0006820//anion transport;GO:0006820//anion transport
Glyma.01G211800	23	25	10	447	451	401	0.92	1.16	0.42	17.29	17.44	17.87	0.833333	17.5333	4.39506	1.85693e-91	7.85661e-90	IFR	PREDICTED: isoflavone reductase-like [Glycine max]	-	-	-	-	-	-	-
Glyma.08G228800	378	410	336	1122	1235	1008	5.33	5.64	5.02	15.07	16.34	15.62	5.33	15.6767	1.55641	1.90508e-91	8.05176e-90	ALA1	PREDICTED: phospholipid-transporting ATPase 1-like [Glycine max]	-	-	-	-	GO:0016021//integral component of membrane;GO:0016021//integral component of membrane;GO:0016021//integral component of membrane	GO:0000166//nucleotide binding;GO:0000166//nucleotide binding;GO:0000287//magnesium ion binding;GO:0000287//magnesium ion binding;GO:0000287//magnesium ion binding;GO:0004012//phospholipid-translocating ATPase activity;GO:0004012//phospholipid-translocating ATPase activity;GO:0004012//phospholipid-translocating ATPase activity;GO:0005524//ATP binding;GO:0005524//ATP binding;GO:0005524//ATP bindin…	GO:0015914//phospholipid transport;GO:0015914//phospholipid transport;GO:0015914//phospholipid transport
Glyma.03G232500	22	34	15	468	473	368	0.62	0.94	0.45	12.58	12.5	11.38	0.67	12.1533	4.18105	2.11585e-91	8.93306e-90	CBP60B	PREDICTED: calmodulin-binding protein 60 B isoform X2 [Glycine max]	-	-	-	-	-	GO:0005516//calmodulin binding;GO:0005516//calmodulin binding	GO:0006950//response to stress;GO:0006950//response to stress
Glyma.09G270500	883	916	789	1914	2025	1728	24.63	24.91	23.33	50.8	52.95	52.87	24.29	52.2067	1.10387	2.90604e-91	1.22433e-89	PGM1	PREDICTED: 2,3-bisphosphoglycerate-independent phosphoglycerate mutase-like [Glycine max]	Metabolism;Metabolism;Metabolism;Metabolism;Metabolism;Metabolism	Global and overview maps;Global and overview maps;Global and overview maps;Global and overview maps;Carbohydrate metabolism;Amino acid metabolism	ko01100//Metabolic pathways;ko01110//Biosynthesis of secondary metabolites;ko01200//Carbon metabolism;ko01230//Biosynthesis of amino acids;ko00010//Glycolysis / Gluconeogenesis;ko00260//Glycine, serine and threonine metabolism	K15633;K15633;K15633;K15633;K15633;K15633	GO:0005737//cytoplasm;GO:0005737//cytoplasm	GO:0003824//catalytic activity;GO:0003824//catalytic activity;GO:0004619//phosphoglycerate mutase activity;GO:0004619//phosphoglycerate mutase activity;GO:0030145//manganese ion binding;GO:0030145//manganese ion binding;GO:0046872//metal ion binding;GO:0046872//metal ion binding	GO:0006007//glucose catabolic process;GO:0006007//glucose catabolic process
Glyma.18G022700	188	205	187	790	776	737	24.83	26.39	26.17	99.3	96.08	106.8	25.7967	100.727	1.96519	3.5161e-91	1.47978e-89	WUN1	wound-induced protein 1-like protein [Phaseolus vulgaris]	-	-	-	-	-	-	-
Glyma.01G234000	1584	1765	1454	748	745	638	69.51	75.48	67.6	31.25	30.64	30.75	70.8633	30.88	-1.19837	4.5025e-91	1.89291e-89	At3g50808	PLATZ transcription factor family protein [Medicago truncatula]	-	-	-	-	-	-	-
Glyma.18G061100	419	439	425	1203	1244	1094	11.99	12.35	12.98	32.63	33.53	34.3	12.44	33.4867	1.4286	8.37606e-91	3.51768e-89	AS2	PREDICTED: asparagine synthetase 1 [Glycine max]	Metabolism;Metabolism;Metabolism	Global and overview maps;Global and overview maps;Amino acid metabolism	ko01100//Metabolic pathways;ko01110//Biosynthesis of secondary metabolites;ko00250//Alanine, aspartate and glutamate metabolism	K01953;K01953;K01953	-	GO:0004066//asparagine synthase (glutamine-hydrolyzing) activity;GO:0004066//asparagine synthase (glutamine-hydrolyzing) activity;GO:0004066//asparagine synthase (glutamine-hydrolyzing) activity	GO:0006529//asparagine biosynthetic process;GO:0006529//asparagine biosynthetic process;GO:0006529//asparagine biosynthetic process
Glyma.16G052000	67	65	60	512	501	431	2.45	2.32	2.33	17.85	17.19	17.29	2.36667	17.4433	2.88175	1.02632e-90	4.30565e-89	GDPD1	PREDICTED: glycerophosphodiester phosphodiesterase GDPD1, chloroplastic [Glycine max]	Metabolism	Lipid metabolism	ko00564//Glycerophospholipid metabolism	K18696	-	GO:0008081//phosphoric diester hydrolase activity;GO:0008081//phosphoric diester hydrolase activity	GO:0006629//lipid metabolic process;GO:0006629//lipid metabolic process
Glyma.16G136600	446	492	449	1334	1272	1141	6.15	6.61	6.56	17.5	16.43	17.25	6.44	17.06	1.40549	1.69988e-90	7.12391e-89	N	PREDICTED: protein SUPPRESSOR OF npr1-1, CONSTITUTIVE 1 [Glycine max]	-	-	-	-	-	GO:0005515//protein binding;GO:0005515//protein binding;GO:0005515//protein binding;GO:0043531//ADP binding;GO:0043531//ADP binding;GO:0043531//ADP binding	GO:0007165//signal transduction;GO:0007165//signal transduction;GO:0007165//signal transduction
Glyma.17G180300	468	434	419	1278	1367	1071	9.67	8.91	9.15	25.25	26.4	24.58	9.24333	25.41	1.45891	1.75963e-90	7.36653e-89	At5g66900	PREDICTED: probable disease resistance protein At5g66900 [Glycine max]	-	-	-	-	-	GO:0043531//ADP binding;GO:0043531//ADP binding	-
Glyma.09G063300	136	126	136	688	679	557	5.3	4.78	5.61	25.49	24.78	23.8	5.23	24.69	2.23904	1.93024e-90	8.07232e-89	-	DUF4408 domain protein [Medicago truncatula]	-	-	-	-	-	-	-
Glyma.09G116400	782	809	751	1757	1876	1605	21.81	21.97	22.18	46.61	49.03	49.09	21.9867	48.2433	1.1337	2.9218e-90	1.21934e-88	GT-2	PREDICTED: trihelix transcription factor GT-2-like [Glycine max]	-	-	-	-	-	-	-
Glyma.03G121500	1302	1288	1208	494	578	423	37	35.65	36.41	13.36	15.38	13.16	36.3533	13.9667	-1.3801	4.61538e-90	1.92409e-88	GgbAS1	PREDICTED: beta-amyrin synthase-like [Glycine max]	Metabolism;Metabolism	Global and overview maps;Metabolism of terpenoids and polyketides	ko01110//Biosynthesis of secondary metabolites;ko00909//Sesquiterpenoid and triterpenoid biosynthesis	K15813;K15813	-	GO:0003824//catalytic activity;GO:0003824//catalytic activity	-
Glyma.09G052700	1226	1181	1183	478	512	437	25.86	24.28	26.43	9.61	10.23	10.29	25.5233	10.0433	-1.34558	5.37949e-90	2.23794e-88	POT11	PREDICTED: potassium transporter 10 [Glycine max]	-	-	-	-	GO:0016020//membrane;GO:0016020//membrane;GO:0016020//membrane	GO:0015079//potassium ion transmembrane transporter activity;GO:0015079//potassium ion transmembrane transporter activity;GO:0015079//potassium ion transmembrane transporter activity	GO:0071805//potassium ion transmembrane transport;GO:0071805//potassium ion transmembrane transport;GO:0071805//potassium ion transmembrane transport
Glyma.17G185000	193	182	165	790	734	685	11.71	10.77	10.61	45.63	41.76	45.62	11.03	44.3367	2.00707	1.5521e-89	6.43677e-88	NAC083	PREDICTED: NAC domain-containing protein 83 [Vigna angularis]	-	-	-	-	-	GO:0003677//DNA binding	GO:0006355//regulation of transcription, DNA-templated
Glyma.19G182300	621	694	564	1709	1589	1408	16.09	17.52	15.48	42.13	38.59	40.02	16.3633	40.2467	1.2984	2.4557e-89	1.01735e-87	PAL1	PREDICTED: phenylalanine ammonia-lyase 1 [Glycine max]	Metabolism;Metabolism;Metabolism;Metabolism	Global and overview maps;Global and overview maps;Biosynthesis of other secondary metabolites;Amino acid metabolism	ko01100//Metabolic pathways;ko01110//Biosynthesis of secondary metabolites;ko00940//Phenylpropanoid biosynthesis;ko00360//Phenylalanine metabolism	K10775;K10775;K10775;K10775	-	-	-
Glyma.15G055700	64	49	50	502	507	398	1.76	1.31	1.46	13.13	13.06	12	1.51	12.73	3.07561	2.51412e-89	1.04047e-87	RIBA1	PREDICTED: bifunctional riboflavin biosynthesis protein RIBA 1, chloroplastic-like [Glycine max]	Metabolism;Metabolism;Metabolism;Metabolism	Global and overview maps;Global and overview maps;Metabolism of cofactors and vitamins;Metabolism of cofactors and vitamins	ko01100//Metabolic pathways;ko01110//Biosynthesis of secondary metabolites;ko00790//Folate biosynthesis;ko00740//Riboflavin metabolism	K14652;K14652;K14652;K14652	-	GO:0003935//GTP cyclohydrolase II activity;GO:0008686//3,4-dihydroxy-2-butanone-4-phosphate synthase activity	GO:0009231//riboflavin biosynthetic process
Glyma.18G036400	778	799	736	236	246	218	27.98	28.17	28.29	7.61	8.29	8.35	28.1467	8.08333	-1.79994	2.84247e-89	1.17391e-87	RCA	ribulose bisphosphate carboxylase/oxygenase activase, chloroplastic-like [Glycine max]	-	-	-	-	-	GO:0005524//ATP binding;GO:0005524//ATP binding;GO:0005524//ATP binding	-
Glyma.03G074900	574	581	507	124	119	98	13.04	12.86	12.21	2.68	2.53	2.44	12.7033	2.55	-2.31664	3.27296e-89	1.3503e-87	At1g04910	DUF246 domain-containing protein [Glycine soja]	-	-	-	-	-	-	-
Glyma.01G164300	486	506	507	1355	1403	1162	18.04	18.31	19.95	47.87	48.83	47.33	18.7667	48.01	1.35516	3.36742e-89	1.38783e-87	DHQS	3-dehydroquinate synthase [Glycine soja]	Metabolism;Metabolism;Metabolism;Metabolism	Global and overview maps;Global and overview maps;Global and overview maps;Amino acid metabolism	ko01100//Metabolic pathways;ko01110//Biosynthesis of secondary metabolites;ko01230//Biosynthesis of amino acids;ko00400//Phenylalanine, tyrosine and tryptophan biosynthesis	K01735;K01735;K01735;K01735	-	-	-
Glyma.03G176300	7	3	4	1200	1130	1011	0.27	0.11	0.16	43.58	40.51	42.38	0.18	42.1567	7.87162	3.6742e-89	1.5127e-87	GSTL3	lambda class glutathione S-transferase [Glycine max]	Metabolism	Metabolism of other amino acids	ko00480//Glutathione metabolism	K00799	-	GO:0005515//protein binding;GO:0005515//protein binding;GO:0005515//protein binding	-
Glyma.16G214500	44	37	33	460	428	392	2.35	1.94	1.88	23.45	21.53	23.07	2.05667	22.6833	3.46325	4.83309e-89	1.98776e-87	N	PREDICTED: uncharacterized LOC100527447 isoform X1 [Glycine max]	Organismal Systems;Environmental Information Processing;Environmental Information Processing	Environmental adaptation;Signal transduction;Signal transduction	ko04626//Plant-pathogen interaction;ko04016//MAPK signaling pathway - plant;ko04070//Phosphatidylinositol signaling system	K02183;K02183;K02183	-	GO:0005515//protein binding	GO:0007165//signal transduction
Glyma.09G004800	630	592	561	1605	1677	1286	20.92	19.16	19.74	50.73	52.21	46.86	19.94	49.9333	1.32434	5.2671e-89	2.16403e-87	At4g22030	PREDICTED: probable F-box protein At4g22030 [Glycine max]	-	-	-	-	-	-	-
Glyma.15G016800	44	29	32	445	436	387	2.64	1.7	2.04	25.43	24.55	25.5	2.12667	25.16	3.56447	7.16311e-89	2.93998e-87	PCR8	PREDICTED: protein PLANT CADMIUM RESISTANCE 8 [Vigna angularis]	-	-	-	-	-	-	-
Glyma.10G188500	383	412	340	1103	1233	1025	8.23	7.91	7.27	21.88	24.17	23.77	7.80333	23.2733	1.57652	8.16145e-89	3.34628e-87	ETR2	Ethylene receptor 2 [Glycine soja]	Environmental Information Processing;Environmental Information Processing	Signal transduction;Signal transduction	ko04075//Plant hormone signal transduction;ko04016//MAPK signaling pathway - plant	K14509;K14509	-	GO:0000155//phosphorelay sensor kinase activity;GO:0000155//phosphorelay sensor kinase activity;GO:0000155//phosphorelay sensor kinase activity;GO:0000155//phosphorelay sensor kinase activity;GO:0000155//phosphorelay sensor kinase activity;GO:0000155//phosphorelay sensor kinase activity;GO:0000155//phosphorelay sensor kinase activity;GO:0005515//protein binding;GO:0005515//protein binding;GO:0005…	GO:0000160//phosphorelay signal transduction system;GO:0007165//signal transduction;GO:0007165//signal transduction;GO:0007165//signal transduction;GO:0007165//signal transduction;GO:0007165//signal transduction;GO:0007165//signal transduction;GO:0007165//signal transduction
Glyma.16G107300	851	897	815	1964	2046	1626	28.76	29.46	29.12	62.74	64.93	59.94	29.1133	62.5367	1.10302	1.49501e-88	6.11081e-87	PAE8	PREDICTED: pectin acetylesterase 8-like isoform X1 [Glycine max]	-	-	-	-	-	GO:0016787//hydrolase activity;GO:0016787//hydrolase activity;GO:0016787//hydrolase activity	-
Glyma.06G187400	259	271	210	925	893	786	7.1	7.25	6.08	24.18	22.94	23.61	6.81	23.5767	1.79163	1.49892e-88	6.12049e-87	EDS1	PREDICTED: protein EDS1L-like [Vigna radiata var. radiata] [Vigna radiata]	Organismal Systems	Environmental adaptation	ko04626//Plant-pathogen interaction	K18875	-	-	GO:0006629//lipid metabolic process;GO:0006629//lipid metabolic process;GO:0006629//lipid metabolic process
Glyma.12G054700	1502	1631	1372	635	728	578	30.91	32.7	29.92	12.43	14.04	13.05	31.1767	13.1733	-1.24285	1.60844e-88	6.56094e-87	LOX2.1	PREDICTED: linoleate 13S-lipoxygenase 2-1, chloroplastic-like [Glycine max]	Metabolism;Metabolism;Metabolism;Metabolism	Global and overview maps;Global and overview maps;Lipid metabolism;Lipid metabolism	ko01100//Metabolic pathways;ko01110//Biosynthesis of secondary metabolites;ko00592//alpha-Linolenic acid metabolism;ko00591//Linoleic acid metabolism	K00454;K00454;K00454;K00454	-	GO:0005515//protein binding;GO:0016702//oxidoreductase activity, acting on single donors with incorporation of molecular oxygen, incorporation of two atoms of oxygen;GO:0046872//metal ion binding	GO:0055114//oxidation-reduction process
Glyma.18G198000	40	37	32	440	451	365	0.77	0.69	0.65	8.05	8.13	7.7	0.703333	7.96	3.50049	1.95237e-88	7.95571e-87	At4g08850	PREDICTED: probable LRR receptor-like serine/threonine-protein kinase At4g08850 [Glycine max]	-	-	-	-	-	GO:0004672//protein kinase activity;GO:0004672//protein kinase activity;GO:0005515//protein binding;GO:0005515//protein binding;GO:0005524//ATP binding;GO:0005524//ATP binding	GO:0006468//protein phosphorylation;GO:0006468//protein phosphorylation
Glyma.02G125900	915	939	824	2044	1978	1889	72.15	72.16	68.86	153.38	146.21	163.42	71.0567	154.337	1.11904	1.98825e-88	8.09362e-87	-	PREDICTED: uncharacterized protein LOC100777541 [Glycine max]	-	-	-	-	-	-	-
Glyma.18G236800	97	113	106	575	623	513	2.89	3.28	3.35	16.3	17.41	16.78	3.17333	16.83	2.40696	2.42975e-88	9.88074e-87	MMK2	Mitogen-activated protein kinase like MMK2 [Glycine soja]	-	-	-	-	-	GO:0004672//protein kinase activity;GO:0004672//protein kinase activity;GO:0005524//ATP binding;GO:0005524//ATP binding	GO:0006468//protein phosphorylation;GO:0006468//protein phosphorylation
Glyma.05G119500	204	190	166	739	803	732	4.67	4.23	4.02	16.08	17.21	18.36	4.30667	17.2167	1.99916	5.48794e-88	2.22943e-86	BAK1	PREDICTED: BRASSINOSTEROID INSENSITIVE 1-associated receptor kinase 1-like [Glycine max]	Environmental Information Processing;Organismal Systems;Environmental Information Processing	Signal transduction;Environmental adaptation;Signal transduction	ko04075//Plant hormone signal transduction;ko04626//Plant-pathogen interaction;ko04016//MAPK signaling pathway - plant	K13416;K13416;K13416	-	GO:0004672//protein kinase activity;GO:0004672//protein kinase activity;GO:0005515//protein binding;GO:0005515//protein binding;GO:0005524//ATP binding;GO:0005524//ATP binding	GO:0006468//protein phosphorylation;GO:0006468//protein phosphorylation
Glyma.13G202200	1796	1740	1493	793	804	629	54.34	51.3	47.88	22.83	22.81	20.87	51.1733	22.17	-1.20678	7.07421e-88	2.8709e-86	CCD1	PREDICTED: carotenoid 9,10(9',10')-cleavage dioxygenase 1 [Glycine max]	-	-	-	-	-	-	-
Glyma.20G118100	64	69	81	519	509	471	2.07	2.17	2.77	15.97	15.42	16.7	2.33667	16.03	2.77825	7.17021e-88	2.9069e-86	-	core-2/I-branching enzyme [Medicago truncatula]	-	-	-	-	GO:0016020//membrane	GO:0008375//acetylglucosaminyltransferase activity	-
Glyma.13G035700	264	267	259	939	968	762	6.58	6.49	6.84	22.28	22.62	20.84	6.63667	21.9133	1.72328	9.4856e-88	3.84167e-86	WAK5	Wall-associated receptor kinase 5 [Glycine soja]	-	-	-	-	-	GO:0004672//protein kinase activity;GO:0005524//ATP binding;GO:0030247//polysaccharide binding	GO:0006468//protein phosphorylation
Glyma.18G230500	1362	1388	1301	571	653	527	95.14	94.48	96.3	37.95	42.76	40.39	95.3067	40.3667	-1.23941	1.0407e-87	4.21054e-86	-	Remorin [Glycine soja]	-	-	-	-	-	-	-
Glyma.11G085400	39	43	39	436	435	387	1.42	1.53	1.5	15.1	14.84	15.46	1.48333	15.1333	3.35082	1.04219e-87	4.21227e-86	At4g35600	PREDICTED: probable serine/threonine-protein kinase Cx32, chloroplastic isoform X1 [Glycine max]	-	-	-	-	-	GO:0004672//protein kinase activity;GO:0004672//protein kinase activity;GO:0004672//protein kinase activity	GO:0006468//protein phosphorylation;GO:0006468//protein phosphorylation;GO:0006468//protein phosphorylation
Glyma.13G070300	79	84	73	523	566	439	1.85	1.92	1.82	11.68	12.45	11.3	1.86333	11.81	2.66405	2.09794e-87	8.46217e-86	CSLC4	PREDICTED: xyloglucan glycosyltransferase 4-like [Glycine max]	-	-	-	-	-	-	-
Glyma.16G175400	101	82	79	580	530	530	3.61	2.86	3.01	19.75	17.77	20.8	3.16	19.44	2.62103	2.31477e-87	9.31787e-86	GmIF7GT1	isoflavone 7-O-glucosyltransferase 1-like [Glycine max]	-	-	-	-	-	GO:0016758//transferase activity, transferring hexosyl groups	GO:0008152//metabolic process
Glyma.04G242700	1079	1051	982	411	374	364	51.78	49.15	49.93	18.77	16.82	19.16	50.2867	18.25	-1.46228	2.61069e-87	1.04985e-85	SKP2A	PREDICTED: F-box protein SKP2A-like [Glycine max]	Genetic Information Processing	Folding, sorting and degradation	ko04120//Ubiquitin mediated proteolysis	K03875	-	GO:0005515//protein binding	-
Glyma.14G176600	411	445	433	1269	1236	1043	13.4	14.13	14.97	39.38	37.8	37.3	14.1667	38.16	1.42956	6.28788e-87	2.52092e-85	DHAPS-1	PREDICTED: phospho-2-dehydro-3-deoxyheptonate aldolase 1, chloroplastic-like [Glycine max]	Metabolism;Metabolism;Metabolism;Metabolism	Global and overview maps;Global and overview maps;Global and overview maps;Amino acid metabolism	ko01100//Metabolic pathways;ko01110//Biosynthesis of secondary metabolites;ko01230//Biosynthesis of amino acids;ko00400//Phenylalanine, tyrosine and tryptophan biosynthesis	K01626;K01626;K01626;K01626	-	GO:0003849//3-deoxy-7-phosphoheptulonate synthase activity	GO:0009073//aromatic amino acid family biosynthetic process
Glyma.12G132500	840	880	761	238	291	230	24.16	24.66	23.19	6.51	7.84	7.26	24.0033	7.20333	-1.7365	6.37986e-87	2.55522e-85	3GGT	PREDICTED: anthocyanidin 3-O-glucoside 2''-O-glucosyltransferase-like [Glycine max]	Metabolism	Biosynthesis of other secondary metabolites	ko00942//Anthocyanin biosynthesis	K17193	-	GO:0016758//transferase activity, transferring hexosyl groups	GO:0008152//metabolic process
Glyma.01G163000	323	302	293	997	980	871	9.31	8.47	8.87	27.77	26.67	27.72	8.88333	27.3867	1.6243	7.34123e-87	2.93731e-85	At5g10080	PREDICTED: aspartic proteinase-like protein 1 isoform X1 [Glycine max]	-	-	-	-	-	GO:0004190//aspartic-type endopeptidase activity;GO:0004190//aspartic-type endopeptidase activity;GO:0004190//aspartic-type endopeptidase activity;GO:0004190//aspartic-type endopeptidase activity	GO:0006508//proteolysis;GO:0006508//proteolysis;GO:0006508//proteolysis;GO:0006508//proteolysis
Glyma.11G010500	73	87	69	504	539	451	2.84	3.3	2.84	18.65	19.65	19.25	2.99333	19.1833	2.68003	7.61969e-87	3.04566e-85	-	4-coumarate:CoA ligase isoenzyme 3 [Glycine max]	Metabolism;Metabolism;Metabolism;Metabolism;Metabolism	Global and overview maps;Global and overview maps;Biosynthesis of other secondary metabolites;Metabolism of cofactors and vitamins;Amino acid metabolism	ko01100//Metabolic pathways;ko01110//Biosynthesis of secondary metabolites;ko00940//Phenylpropanoid biosynthesis;ko00130//Ubiquinone and other terpenoid-quinone biosynthesis;ko00360//Phenylalanine metabolism	K01904;K01904;K01904;K01904;K01904	-	GO:0003824//catalytic activity	GO:0008152//metabolic process
Glyma.19G095400	1273	1338	1233	602	557	480	41.28	42.37	42.43	18.57	16.94	17.09	42.0267	17.5333	-1.2612	9.08609e-87	3.62814e-85	ACR6	PREDICTED: ACT domain-containing protein ACR6-like [Glycine max]	-	-	-	-	-	GO:0016597//amino acid binding;GO:0016597//amino acid binding	GO:0008152//metabolic process;GO:0008152//metabolic process
Glyma.06G166700	279	281	299	968	1026	821	9.29	9.12	10.55	30.67	32.03	29.99	9.65333	30.8967	1.67835	1.65569e-86	6.59803e-85	PAT07	PREDICTED: probable protein S-acyltransferase 5 [Glycine max]	-	-	-	-	-	GO:0008270//zinc ion binding	-
Glyma.08G200200	863	906	775	282	282	264	49.21	50.34	46.83	15.3	15.07	16.51	48.7933	15.6267	-1.64267	2.03203e-86	8.08968e-85	VSPA	Stem 28 kDa glycoprotein [Glycine soja]	-	-	-	-	-	GO:0003993//acid phosphatase activity	-
Glyma.02G181500	167	165	144	684	693	623	3.1	2.98	2.83	12.08	12.06	12.68	2.97	12.2733	2.04699	3.62645e-86	1.44083e-84	F8H	Tenascin [Cajanus cajan]	-	-	-	-	-	-	-
Glyma.06G131800	404	449	352	1158	1270	1044	9.71	10.52	8.97	26.49	28.62	27.53	9.73333	27.5467	1.50087	4.05474e-86	1.60939e-84	OPT6	PREDICTED: oligopeptide transporter 6-like [Glycine max]	-	-	-	-	-	-	GO:0055085//transmembrane transport
Glyma.16G145200	39	57	37	499	533	365	2.01	2.86	2.02	24.42	25.7	20.6	2.29667	23.5733	3.35954	4.10288e-86	1.62688e-84	SABP2	PREDICTED: salicylic acid-binding protein 2-like [Glycine max]	-	-	-	-	-	-	-
Glyma.18G265100	838	873	809	1913	1993	1590	28.6	29.04	29.26	62.13	63.76	59.54	28.9667	61.81	1.09345	6.34933e-86	2.51513e-84	UGD1	PREDICTED: UDP-glucose 6-dehydrogenase 1 [Glycine max]	Metabolism;Metabolism;Metabolism;Metabolism	Global and overview maps;Carbohydrate metabolism;Carbohydrate metabolism;Carbohydrate metabolism	ko01100//Metabolic pathways;ko00520//Amino sugar and nucleotide sugar metabolism;ko00040//Pentose and glucuronate interconversions;ko00053//Ascorbate and aldarate metabolism	K00012;K00012;K00012;K00012	-	GO:0016616//oxidoreductase activity, acting on the CH-OH group of donors, NAD or NADP as acceptor;GO:0051287//NAD binding	GO:0055114//oxidation-reduction process
Glyma.02G311800	577	585	527	1509	1469	1211	15.06	14.88	14.58	37.48	35.94	34.68	14.84	36.0333	1.27984	7.0054e-86	2.7695e-84	CPK4	PREDICTED: calcium-dependent protein kinase 26 [Glycine max]	Organismal Systems	Environmental adaptation	ko04626//Plant-pathogen interaction	K13412	-	GO:0004672//protein kinase activity	GO:0006468//protein phosphorylation
Glyma.01G023300	1494	1521	1426	678	747	637	41.03	40.64	41.41	17.73	19.23	19.15	41.0267	18.7033	-1.13327	7.1761e-86	2.83417e-84	At1g04910	DUF246 domain-containing protein [Glycine soja]	-	-	-	-	-	-	-
Glyma.02G096800	109	135	114	634	625	520	2.54	3.07	2.82	14.14	13.68	13.48	2.81	13.7667	2.29254	1.12997e-85	4.44952e-84	-	PREDICTED: glucose-6-phosphate 1-dehydrogenase, chloroplastic-like [Glycine max]	Metabolism;Metabolism;Metabolism;Metabolism;Metabolism	Global and overview maps;Global and overview maps;Global and overview maps;Metabolism of other amino acids;Carbohydrate metabolism	ko01100//Metabolic pathways;ko01110//Biosynthesis of secondary metabolites;ko01200//Carbon metabolism;ko00480//Glutathione metabolism;ko00030//Pentose phosphate pathway	K00036;K00036;K00036;K00036;K00036	-	GO:0004345//glucose-6-phosphate dehydrogenase activity;GO:0004345//glucose-6-phosphate dehydrogenase activity;GO:0050661//NADP binding;GO:0050661//NADP binding	GO:0006006//glucose metabolic process;GO:0006006//glucose metabolic process;GO:0055114//oxidation-reduction process;GO:0055114//oxidation-reduction process
Glyma.20G199600	81	103	89	565	561	465	2.64	3.27	3.07	17.5	17.11	16.6	2.99333	17.07	2.51164	1.41013e-85	5.54722e-84	IIL1	PREDICTED: 3-isopropylmalate dehydratase large subunit-like [Glycine max]	Metabolism;Metabolism;Metabolism;Metabolism;Metabolism;Metabolism;Metabolism	Global and overview maps;Global and overview maps;Global and overview maps;Global and overview maps;Amino acid metabolism;Biosynthesis of other secondary metabolites;Carbohydrate metabolism	ko01100//Metabolic pathways;ko01110//Biosynthesis of secondary metabolites;ko01230//Biosynthesis of amino acids;ko01210//2-Oxocarboxylic acid metabolism;ko00290//Valine, leucine and isoleucine biosynthesis;ko00966//Glucosinolate biosynthesis;ko00660//C5-Branched dibasic acid metabolism	K01703;K01703;K01703;K01703;K01703;K01703;K01703	-	-	GO:0008152//metabolic process
Glyma.16G004400	454	522	457	1281	1380	1125	13.18	14.76	14.05	35.38	37.54	35.82	13.9967	36.2467	1.37277	4.4754e-85	1.75707e-83	At1g54220	PREDICTED: dihydrolipoyllysine-residue acetyltransferase component 2 of pyruvate dehydrogenase complex, mitochondrial isoform X1 [Glycine max]	Metabolism;Metabolism;Metabolism;Metabolism;Metabolism;Metabolism	Global and overview maps;Global and overview maps;Global and overview maps;Carbohydrate metabolism;Carbohydrate metabolism;Carbohydrate metabolism	ko01100//Metabolic pathways;ko01110//Biosynthesis of secondary metabolites;ko01200//Carbon metabolism;ko00010//Glycolysis / Gluconeogenesis;ko00620//Pyruvate metabolism;ko00020//Citrate cycle (TCA cycle)	K00627;K00627;K00627;K00627;K00627;K00627	-	GO:0016746//transferase activity, transferring acyl groups	GO:0008152//metabolic process
Glyma.03G181600	288	289	229	907	943	826	7.48	7.32	6.31	22.4	22.97	23.54	7.03667	22.97	1.70679	4.96966e-85	1.9492e-83	PAL1	PREDICTED: phenylalanine ammonia-lyase 1-like [Glycine max]	Metabolism;Metabolism;Metabolism;Metabolism	Global and overview maps;Global and overview maps;Biosynthesis of other secondary metabolites;Amino acid metabolism	ko01100//Metabolic pathways;ko01110//Biosynthesis of secondary metabolites;ko00940//Phenylpropanoid biosynthesis;ko00360//Phenylalanine metabolism	K10775;K10775;K10775;K10775	-	-	-
Glyma.09G053700	36	44	36	420	417	379	1	1.21	1.06	11.48	11.01	11.72	1.09	11.4033	3.38706	1.53786e-84	5.99631e-83	XBOS32	Ankyrin-2 [Cajanus cajan]	-	-	-	-	-	-	-
Glyma.12G013200	546	557	478	1395	1373	1177	10.44	10.36	9.69	25.35	24.56	24.66	10.1633	24.8567	1.29026	1.54509e-84	6.0186e-83	slc37a2	Sugar phosphate exchanger 2 [Cajanus cajan]	-	-	-	-	GO:0016021//integral component of membrane;GO:0016021//integral component of membrane;GO:0016021//integral component of membrane	-	GO:0055085//transmembrane transport;GO:0055085//transmembrane transport;GO:0055085//transmembrane transport
Glyma.01G006000	623	588	581	1445	1571	1379	36.18	33.27	35.75	79.85	85.51	87.85	35.0667	84.4033	1.2672	1.81799e-84	7.07467e-83	-	PREDICTED: suppressor protein SRP40-like [Ziziphus jujuba]	-	-	-	-	-	-	-
Glyma.06G317800	197	212	182	769	763	664	8.66	9.03	8.26	32.17	31.48	31.97	8.65	31.8733	1.88158	1.99679e-84	7.76289e-83	DER1	PREDICTED: derlin-1.1-like [Glycine max]	Genetic Information Processing	Folding, sorting and degradation	ko04141//Protein processing in endoplasmic reticulum	K13989	-	-	-
Glyma.06G298700	710	636	567	1617	1622	1481	59.88	52.27	50.68	129.78	128.24	137.04	54.2767	131.687	1.27871	2.03524e-84	7.90465e-83	-	wound-responsive family protein [Medicago truncatula]	-	-	-	-	-	-	-
Glyma.01G242800	1645	1753	1435	794	761	652	41.91	43.52	38.74	19.25	18.17	18.22	41.39	18.5467	-1.15812	2.34055e-84	9.08156e-83	BP80	PREDICTED: vacuolar-sorting receptor 1 [Glycine max]	-	-	-	-	-	-	-
Glyma.18G041600	58	63	55	491	476	386	3.81	4.04	3.83	30.73	29.34	27.85	3.89333	29.3067	2.91215	3.09375e-84	1.19923e-82	Cenpv	Centromere protein V [Glycine soja]	-	-	-	-	-	GO:0016846//carbon-sulfur lyase activity	GO:0008152//metabolic process
Glyma.10G293500	839	915	814	315	299	242	18.72	19.9	19.25	6.69	6.26	5.93	19.29	6.29333	-1.61596	3.43143e-84	1.32883e-82	-	PREDICTED: transketolase, chloroplastic [Glycine max]	Metabolism;Metabolism;Metabolism;Metabolism;Metabolism;Metabolism	Global and overview maps;Global and overview maps;Global and overview maps;Global and overview maps;Energy metabolism;Carbohydrate metabolism	ko01100//Metabolic pathways;ko01110//Biosynthesis of secondary metabolites;ko01200//Carbon metabolism;ko01230//Biosynthesis of amino acids;ko00710//Carbon fixation in photosynthetic organisms;ko00030//Pentose phosphate pathway	K00615;K00615;K00615;K00615;K00615;K00615	-	GO:0003824//catalytic activity	GO:0008152//metabolic process
Glyma.19G164300	127	150	129	652	696	536	3.5	4.03	3.77	17.12	18	16.23	3.76667	17.1167	2.18404	3.61612e-84	1.399e-82	PHT1-7	probable inorganic phosphate transporter 1-7-like [Glycine max]	-	-	-	-	GO:0016021//integral component of membrane	-	GO:0055085//transmembrane transport
Glyma.13G035900	200	224	206	800	835	668	4.67	5.09	5.09	17.76	18.26	17.1	4.95	17.7067	1.83879	4.22984e-84	1.63484e-82	WAK5	PREDICTED: wall-associated receptor kinase 2-like isoform X1 [Glycine max]	-	-	-	-	-	GO:0004672//protein kinase activity;GO:0005509//calcium ion binding;GO:0005524//ATP binding;GO:0030247//polysaccharide binding	GO:0006468//protein phosphorylation
Glyma.16G026400	347	342	321	994	1071	907	11.98	11.51	11.74	32.66	34.66	34.35	11.7433	33.89	1.52902	4.64429e-84	1.79154e-82	WRKY46	transcription factor [Glycine max]	-	-	-	-	-	GO:0003700//transcription factor activity, sequence-specific DNA binding;GO:0043565//sequence-specific DNA binding	GO:0006355//regulation of transcription, DNA-templated
Glyma.12G049300	140	139	165	669	696	641	11.87	11.49	14.83	53.98	55.32	59.63	12.73	56.31	2.14516	6.09881e-84	2.34807e-82	-	hypothetical protein glysoja_010238 [Glycine soja]	-	-	-	-	-	-	-
Glyma.U033200	384	430	351	1188	1243	957	9.6	10.48	9.3	28.28	29.14	26.26	9.79333	27.8933	1.51005	7.33677e-84	2.82196e-82	At5g02620	PREDICTED: ankyrin repeat-containing protein At5g02620 [Glycine max]	-	-	-	-	-	-	-
Glyma.07G064600	58	78	71	529	472	462	1.95	2.53	2.52	16.9	14.86	17	2.33333	16.2533	2.80027	1.02255e-83	3.92546e-82	KPHMT2	PREDICTED: LOW QUALITY PROTEIN: 3-methyl-2-oxobutanoate hydroxymethyltransferase 2, mitochondrial-like [Glycine max]	Metabolism;Metabolism;Metabolism	Global and overview maps;Global and overview maps;Metabolism of cofactors and vitamins	ko01100//Metabolic pathways;ko01110//Biosynthesis of secondary metabolites;ko00770//Pantothenate and CoA biosynthesis	K00606;K00606;K00606	-	GO:0003864//3-methyl-2-oxobutanoate hydroxymethyltransferase activity;GO:0003864//3-methyl-2-oxobutanoate hydroxymethyltransferase activity;GO:0003864//3-methyl-2-oxobutanoate hydroxymethyltransferase activity	GO:0015940//pantothenate biosynthetic process;GO:0015940//pantothenate biosynthetic process;GO:0015940//pantothenate biosynthetic process
Glyma.10G178400	99	84	82	513	556	527	4.03	3.33	3.54	19.87	21.21	23.53	3.63333	21.5367	2.56743	1.02935e-83	3.94776e-82	CML11	calmodulin [Glycine max]	Organismal Systems	Environmental adaptation	ko04626//Plant-pathogen interaction	K13448	-	-	-
Glyma.17G128100	329	380	345	1105	1085	907	10.45	11.77	11.62	33.41	32.31	31.62	11.28	32.4467	1.5243	1.10308e-83	4.22646e-82	-	PREDICTED: malate synthase, glyoxysomal-like [Glycine max]	Metabolism;Metabolism;Metabolism;Metabolism;Metabolism	Global and overview maps;Global and overview maps;Global and overview maps;Carbohydrate metabolism;Carbohydrate metabolism	ko01100//Metabolic pathways;ko01110//Biosynthesis of secondary metabolites;ko01200//Carbon metabolism;ko00620//Pyruvate metabolism;ko00630//Glyoxylate and dicarboxylate metabolism	K01638;K01638;K01638;K01638;K01638	-	GO:0004474//malate synthase activity	GO:0006097//glyoxylate cycle
Glyma.06G097600	351	413	339	1148	1239	939	12.84	14.72	13.14	39.95	42.47	37.67	13.5667	40.03	1.56102	1.26039e-83	4.82453e-82	-	TPR domain protein [Medicago truncatula]	-	-	-	-	-	GO:0005515//protein binding	-
Glyma.16G115600	344	356	344	1039	1078	896	6.92	6.98	7.33	19.89	20.33	19.77	7.07667	19.9967	1.49862	1.37549e-83	5.26006e-82	PCMP-E27	PREDICTED: pentatricopeptide repeat-containing protein At3g29230-like [Glycine max]	-	-	-	-	-	-	-
Glyma.17G088500	15	12	9	423	461	406	0.49	0.38	0.31	13.25	14.22	14.66	0.393333	14.0433	5.15799	2.08197e-83	7.95324e-82	NGTPT	PREDICTED: triose phosphate/phosphate translocator, non-green plastid, chloroplastic-like [Glycine max]	-	-	-	-	-	-	-
Glyma.01G087500	367	304	325	1066	1138	907	12.68	10.23	11.9	35.04	36.85	34.37	11.6033	35.42	1.61002	2.39051e-83	9.11532e-82	TEM1	PREDICTED: AP2/ERF and B3 domain-containing transcription repressor TEM1-like [Glycine max]	-	-	-	-	-	GO:0003677//DNA binding;GO:0003700//transcription factor activity, sequence-specific DNA binding	GO:0006355//regulation of transcription, DNA-templated
Glyma.18G237900	19	15	14	380	440	392	0.46	0.35	0.36	8.72	9.95	10.37	0.39	9.68	4.63346	2.61955e-83	9.97915e-82	CRK29	Cysteine-rich receptor-like protein kinase 29 [Cajanus cajan]	-	-	-	-	-	GO:0004672//protein kinase activity;GO:0004672//protein kinase activity	GO:0006468//protein phosphorylation;GO:0006468//protein phosphorylation
Glyma.10G272000	149	166	135	709	655	582	4.43	4.81	4.25	20.04	18.24	18.97	4.49667	19.0833	2.08539	3.36839e-83	1.28073e-81	-	core-2/I-branching enzyme [Medicago truncatula]	-	-	-	-	GO:0016020//membrane	GO:0008375//acetylglucosaminyltransferase activity	-
Glyma.06G184300	373	364	353	1065	1071	935	16.76	15.94	16.81	45.54	45.12	46.1	16.5033	45.5867	1.46585	4.34032e-83	1.64713e-81	-	NHL domain protein [Medicago truncatula]	-	-	-	-	-	-	-
Glyma.03G201500	261	259	255	903	873	758	15.25	14.75	15.78	50.2	47.8	48.59	15.26	48.8633	1.679	4.85861e-83	1.84206e-81	YLS9	PREDICTED: protein YLS9 [Glycine max]	-	-	-	-	-	-	-
Glyma.18G091900	1478	1542	1383	710	710	658	99.7	101.36	98.86	45.58	44.89	48.7	99.9733	46.39	-1.10773	6.15442e-83	2.33112e-81	-	hypothetical protein glysoja_035335 [Glycine soja]	-	-	-	-	-	-	-
Glyma.05G082400	150	160	160	679	689	582	3.26	3.39	3.69	14.04	14.05	13.88	3.44667	13.99	2.02112	7.78155e-83	2.94462e-81	At5g66900	PREDICTED: probable disease resistance protein At5g66900 [Glycine max]	-	-	-	-	-	GO:0043531//ADP binding;GO:0043531//ADP binding	-
Glyma.05G178200	218	224	161	797	854	684	3.52	3.53	2.75	12.26	12.94	12.13	3.26667	12.4433	1.92948	1.22943e-82	4.63906e-81	CMTA2	PREDICTED: calmodulin-binding transcription activator 3-like isoform X1 [Glycine max]	-	-	-	-	GO:0005634//nucleus;GO:0005634//nucleus;GO:0005634//nucleus	GO:0003677//DNA binding;GO:0003677//DNA binding;GO:0003677//DNA binding;GO:0005515//protein binding;GO:0005515//protein binding;GO:0005515//protein binding	-
Glyma.08G199500	1418	1512	1401	727	688	608	64.79	67.32	67.83	31.61	29.47	30.48	66.6467	30.52	-1.12678	1.25307e-82	4.72379e-81	APG	PREDICTED: GDSL esterase/lipase APG [Glycine max]	-	-	-	-	-	GO:0016788//hydrolase activity, acting on ester bonds	-
Glyma.10G261400	130	165	144	679	651	592	3.95	4.88	4.63	19.61	18.52	19.71	4.48667	19.28	2.10339	3.21587e-82	1.21001e-80	PGDH1	PREDICTED: D-3-phosphoglycerate dehydrogenase 3, chloroplastic-like [Glycine max]	Metabolism;Metabolism;Metabolism;Metabolism	Global and overview maps;Global and overview maps;Global and overview maps;Amino acid metabolism	ko01100//Metabolic pathways;ko01200//Carbon metabolism;ko01230//Biosynthesis of amino acids;ko00260//Glycine, serine and threonine metabolism	K00058;K00058;K00058;K00058	-	GO:0016597//amino acid binding;GO:0016616//oxidoreductase activity, acting on the CH-OH group of donors, NAD or NADP as acceptor;GO:0051287//NAD binding	GO:0008152//metabolic process;GO:0055114//oxidation-reduction process
Glyma.17G128900	734	690	704	1713	1657	1566	54.66	50.08	55.56	121.4	115.67	127.95	53.4333	121.673	1.1872	4.81874e-82	1.8114e-80	CML31	EF hand calcium-binding family protein [Medicago truncatula]	Organismal Systems	Environmental adaptation	ko04626//Plant-pathogen interaction	K13448	-	GO:0005509//calcium ion binding	-
Glyma.15G015300	1014	931	905	350	375	291	23.82	21.31	22.52	7.81	8.26	7.49	22.55	7.85333	-1.52175	5.59214e-82	2.10014e-80	KINESIN-13A	PREDICTED: kinesin-13A-like [Glycine max]	-	-	-	-	GO:0005871//kinesin complex	GO:0003777//microtubule motor activity;GO:0005524//ATP binding;GO:0008017//microtubule binding	GO:0007018//microtubule-based movement
Glyma.18G244100	118	118	116	585	578	532	5.07	4.94	5.28	23.92	23.25	25.06	5.09667	24.0767	2.24001	5.80507e-82	2.17805e-80	CRT3	Calreticulin-3 [Glycine soja]	Genetic Information Processing;Cellular Processes	Folding, sorting and degradation;Transport and catabolism	ko04141//Protein processing in endoplasmic reticulum;ko04145//Phagosome	K08057;K08057	GO:0005783//endoplasmic reticulum	GO:0005509//calcium ion binding;GO:0051082//unfolded protein binding	GO:0006457//protein folding
Glyma.02G104200	99	91	102	572	541	475	4.24	3.8	4.63	23.3	21.71	22.31	4.22333	22.44	2.40962	6.97573e-82	2.61482e-80	CBSX1	PREDICTED: CBS domain-containing protein CBSX1, chloroplastic [Glycine max]	-	-	-	-	-	-	-
Glyma.01G203500	142	120	128	613	706	541	5.15	4.24	4.92	21.15	23.99	21.52	4.77	22.22	2.2198	1.25476e-81	4.69454e-80	At5g47070	NAK-type protein kinase [Glycine max]	-	-	-	-	-	GO:0004672//protein kinase activity;GO:0004672//protein kinase activity;GO:0005524//ATP binding	GO:0006468//protein phosphorylation;GO:0006468//protein phosphorylation
Glyma.11G216900	276	289	257	894	897	785	16.58	16.92	16.36	51.1	50.5	51.73	16.62	51.11	1.62069	1.42809e-81	5.33302e-80	CAR4	PREDICTED: protein C2-DOMAIN ABA-RELATED 1 isoform X1 [Glycine max]	-	-	-	-	-	GO:0005515//protein binding	-
Glyma.01G156700	1677	1802	1711	908	932	756	49.91	52.26	53.96	25.72	26	24.68	52.0433	25.4667	-1.0311	1.82961e-81	6.81322e-80	HMG1	PREDICTED: 3-hydroxy-3-methylglutaryl-coenzyme A reductase 1-like [Glycine max]	Metabolism;Metabolism;Metabolism	Global and overview maps;Global and overview maps;Metabolism of terpenoids and polyketides	ko01100//Metabolic pathways;ko01110//Biosynthesis of secondary metabolites;ko00900//Terpenoid backbone biosynthesis	K00021;K00021;K00021	-	GO:0004420//hydroxymethylglutaryl-CoA reductase (NADPH) activity;GO:0050662//coenzyme binding	GO:0015936//coenzyme A metabolic process;GO:0055114//oxidation-reduction process
Glyma.13G181000	49	45	55	422	490	378	2.24	2.01	2.67	18.37	21.02	18.97	2.30667	19.4533	3.07614	2.69806e-81	1.00285e-79	TSJT1	PREDICTED: stem-specific protein TSJT1-like [Glycine max]	-	-	-	-	-	-	-
Glyma.12G031800	898	997	895	359	346	315	18.45	19.96	19.48	7.02	6.66	7.1	19.2967	6.92667	-1.47812	4.33326e-81	1.60763e-79	SBT1.6	PREDICTED: subtilisin-like protease SBT1.6 [Glycine max]	-	-	-	-	-	GO:0004252//serine-type endopeptidase activity	GO:0006508//proteolysis
Glyma.17G061800	257	259	222	865	867	717	4.73	4.65	4.33	15.16	14.98	14.48	4.57	14.8733	1.70246	4.47838e-81	1.65992e-79	PMA4	PREDICTED: plasma membrane ATPase 4 [Glycine max]	Metabolism	Energy metabolism	ko00190//Oxidative phosphorylation	K01535	-	GO:0000166//nucleotide binding;GO:0046872//metal ion binding	-
Glyma.07G106000	101	108	114	553	611	491	4.84	5.05	5.79	25.23	27.46	25.83	5.22667	26.1733	2.32413	6.31669e-81	2.33694e-79	PUB21	PREDICTED: U-box domain-containing protein 21-like [Glycine max]	-	-	-	-	-	GO:0004842//ubiquitin-protein transferase activity	GO:0016567//protein ubiquitination
MSTRG.23221	536	610	518	1453	1413	1205	10.35	11.48	10.6	26.7	25.57	25.53	10.81	25.9333	1.26244	1.33946e-80	4.9417e-79	WAV3	E3 ubiquitin-protein ligase WAV3-like [Glycine max]	-	-	-	-	GO:0016020//membrane	GO:0046914//transition metal ion binding	GO:0006725//cellular aromatic compound metabolic process
Glyma.02G130400	52	60	61	451	477	377	2.09	2.35	2.6	17.24	17.97	16.62	2.34667	17.2767	2.88014	1.79911e-80	6.62521e-79	CHS6	PREDICTED: chalcone synthase 6-like [Glycine max]	Metabolism;Metabolism;Organismal Systems;Metabolism	Global and overview maps;Global and overview maps;Environmental adaptation;Biosynthesis of other secondary metabolites	ko01100//Metabolic pathways;ko01110//Biosynthesis of secondary metabolites;ko04712//Circadian rhythm - plant;ko00941//Flavonoid biosynthesis	K00660;K00660;K00660;K00660	-	GO:0016747//transferase activity, transferring acyl groups other than amino-acyl groups	GO:0008610//lipid biosynthetic process
Glyma.06G133300	825	831	764	1798	1770	1655	57.39	56.32	56.27	119.28	115.55	126.52	56.66	120.45	1.08803	2.05589e-80	7.5638e-79	CYTB5-E	Cytochrome b5 isoform 1 [Cajanus cajan]	-	-	-	-	-	-	-
Glyma.18G138400	84	76	61	478	490	443	3.7	3.26	2.83	19.94	20.14	21.31	3.26333	20.4633	2.64862	2.52756e-80	9.29052e-79	-	Carbonic anhydrase, chloroplastic [Glycine soja]	Metabolism	Energy metabolism	ko00910//Nitrogen metabolism	K01673	-	GO:0004089//carbonate dehydratase activity;GO:0004089//carbonate dehydratase activity;GO:0004089//carbonate dehydratase activity;GO:0008270//zinc ion binding;GO:0008270//zinc ion binding;GO:0008270//zinc ion binding	-
Glyma.20G223200	91	71	82	519	538	427	3.44	2.68	3.35	19.1	19.53	18.1	3.15667	18.91	2.58268	2.64671e-80	9.7195e-79	THA1	PREDICTED: probable low-specificity L-threonine aldolase 1 isoform X3 [Glycine max]	Metabolism;Metabolism;Metabolism;Metabolism	Global and overview maps;Global and overview maps;Global and overview maps;Amino acid metabolism	ko01100//Metabolic pathways;ko01110//Biosynthesis of secondary metabolites;ko01230//Biosynthesis of amino acids;ko00260//Glycine, serine and threonine metabolism	K01620;K01620;K01620;K01620	-	GO:0030170//pyridoxal phosphate binding;GO:0030170//pyridoxal phosphate binding;GO:0030170//pyridoxal phosphate binding;GO:0030170//pyridoxal phosphate binding;GO:0030170//pyridoxal phosphate binding	GO:0009058//biosynthetic process;GO:0009058//biosynthetic process;GO:0009058//biosynthetic process;GO:0009058//biosynthetic process;GO:0009058//biosynthetic process
Glyma.01G129100	248	224	225	806	829	723	13.72	12.11	13.19	42.51	43.09	43.96	13.0067	43.1867	1.73133	4.61695e-80	1.69392e-78	At5g01750	PREDICTED: protein LURP-one-related 15-like [Glycine max]	-	-	-	-	-	-	-
Glyma.10G092500	1652	1708	1541	876	846	764	57.82	58.26	57.16	29.18	27.76	29.34	57.7467	28.76	-1.00567	4.66447e-80	1.70978e-78	CYP93A1	PREDICTED: cytochrome P450 93A3-like [Glycine max]	-	-	-	-	-	GO:0005506//iron ion binding;GO:0016705//oxidoreductase activity, acting on paired donors, with incorporation or reduction of molecular oxygen;GO:0020037//heme binding	GO:0055114//oxidation-reduction process
Glyma.14G090000	50	42	53	463	495	348	1	0.82	1.13	8.85	9.32	7.67	0.983333	8.61333	3.13082	5.67436e-80	2.07804e-78	CSLC12	PREDICTED: probable xyloglucan glycosyltransferase 12 [Glycine max]	-	-	-	-	-	-	-
Glyma.08G244800	31	33	25	405	403	319	1.01	1.05	0.87	12.59	12.34	11.44	0.976667	12.1233	3.63378	7.31634e-80	2.67443e-78	UGT83A1	PREDICTED: UDP-glycosyltransferase 83A1-like [Glycine max]	-	-	-	-	-	GO:0016758//transferase activity, transferring hexosyl groups	GO:0008152//metabolic process
Glyma.15G156100	11	8	6	465	577	446	0.37	0.26	0.21	14.74	18.01	16.29	0.28	16.3467	5.86743	9.0621e-80	3.30954e-78	CYP81E1	isoflavone 2'-hydroxylase-like [Glycine max]	-	-	-	-	-	GO:0005506//iron ion binding;GO:0016705//oxidoreductase activity, acting on paired donors, with incorporation or reduction of molecular oxygen;GO:0020037//heme binding	GO:0055114//oxidation-reduction process
Glyma.13G085800	90	81	97	556	507	528	7.42	6.51	8.48	43.63	39.19	47.77	7.47	43.53	2.54283	9.2481e-80	3.37437e-78	-	unknown [Glycine max]	-	-	-	-	-	-	-
Glyma.10G235100	707	740	655	1637	1602	1401	23.06	23.52	22.64	50.8	48.97	50.12	23.0733	49.9633	1.11464	1.63764e-79	5.9589e-78	TUBB1	PREDICTED: tubulin beta-1 chain [Glycine max]	Cellular Processes	Transport and catabolism	ko04145//Phagosome	K07375	GO:0005874//microtubule	GO:0003924//GTPase activity	GO:0007017//microtubule-based process
Glyma.09G184600	948	914	921	358	370	290	30.91	29.08	31.86	11.1	11.32	10.38	30.6167	10.9333	-1.48558	1.7104e-79	6.21796e-78	COL16	CONSTANS-like zinc finger protein [Glycine max]	-	-	-	-	GO:0005622//intracellular;GO:0005622//intracellular;GO:0005622//intracellular	GO:0005515//protein binding;GO:0005515//protein binding;GO:0005515//protein binding;GO:0008270//zinc ion binding;GO:0008270//zinc ion binding;GO:0008270//zinc ion binding	-
Glyma.19G190000	64	76	54	448	498	404	2.05	2.54	1.92	14.05	15.57	14.91	2.17	14.8433	2.77405	1.84291e-79	6.69357e-78	-	PREDICTED: LOW QUALITY PROTEIN: SHOOT2 protein [Glycine max]	-	-	-	-	-	-	-
Glyma.19G085100	39	34	25	398	377	378	1.45	1.23	0.98	14.04	13.1	15.38	1.22	14.1733	3.53823	2.45367e-79	8.89563e-78	At3g27220	Kelch repeat-containing protein [Glycine soja]	-	-	-	-	-	-	-
Glyma.02G037100	690	690	640	1688	1609	1336	15.3	15.33	15.44	35.87	33.58	32.88	15.3567	34.11	1.15133	6.01286e-79	2.17794e-77	CRK2	PREDICTED: protein kinase family protein isoform X1 [Glycine max]	-	-	-	-	-	GO:0004672//protein kinase activity;GO:0004672//protein kinase activity;GO:0004672//protein kinase activity;GO:0004672//protein kinase activity;GO:0004672//protein kinase activity;GO:0004672//protein kinase activity;GO:0004672//protein kinase activity;GO:0004672//protein kinase activity	GO:0006468//protein phosphorylation;GO:0006468//protein phosphorylation;GO:0006468//protein phosphorylation;GO:0006468//protein phosphorylation;GO:0006468//protein phosphorylation;GO:0006468//protein phosphorylation;GO:0006468//protein phosphorylation;GO:0006468//protein phosphorylation
Glyma.04G248500	1060	1108	1046	362	440	396	29.34	29.82	30.86	9.47	11.44	12.04	30.0067	10.9833	-1.44997	6.05462e-79	2.19107e-77	ALDH3H1	PREDICTED: aldehyde dehydrogenase family 3 member H1 [Glycine max]	Metabolism;Metabolism;Metabolism;Metabolism;Metabolism;Metabolism;Metabolism;Metabolism;Metabolism;Metabolism;Metabolism;Metabolism;Metabolism	Global and overview maps;Global and overview maps;Carbohydrate metabolism;Carbohydrate metabolism;Amino acid metabolism;Lipid metabolism;Lipid metabolism;Amino acid metabolism;Metabolism of other amino acids;Carbohydrate metabolism;Amino acid metabolism;Amino acid metabolism;Amino acid metabolism	ko01100//Metabolic pathways;ko01110//Biosynthesis of secondary metabolites;ko00010//Glycolysis / Gluconeogenesis;ko00620//Pyruvate metabolism;ko00330//Arginine and proline metabolism;ko00561//Glycerolipid metabolism;ko00071//Fatty acid degradation;ko00280//Valine, leucine and isoleucine degradation;ko00410//beta-Alanine metabolism;ko00053//Ascorbate and aldarate metabolism;ko00310//Lysine degrada…	K00128;K00128;K00128;K00128;K00128;K00128;K00128;K00128;K00128;K00128;K00128;K00128;K00128	-	GO:0016491//oxidoreductase activity;GO:0016491//oxidoreductase activity	GO:0008152//metabolic process;GO:0008152//metabolic process;GO:0055114//oxidation-reduction process;GO:0055114//oxidation-reduction process
Glyma.02G221900	602	587	581	150	172	122	12.94	12.29	13.23	3.07	3.46	2.88	12.82	3.13667	-2.03109	7.05893e-79	2.55219e-77	LECRKS7	PREDICTED: L-type lectin-domain containing receptor kinase VIII.1-like [Glycine max]	-	-	-	-	-	GO:0004672//protein kinase activity;GO:0030246//carbohydrate binding	GO:0006468//protein phosphorylation
Glyma.13G005100	199	245	243	848	837	731	7.82	9.38	10.11	31.7	30.82	31.5	9.10333	31.34	1.78354	1.49734e-78	5.39897e-77	VQ22	PREDICTED: VQ motif-containing protein 22-like [Glycine max]	-	-	-	-	-	-	-
Glyma.09G185900	795	888	861	1881	1936	1650	23.14	25.18	26.55	52.09	52.81	52.68	24.9567	52.5267	1.07362	1.65522e-78	5.96283e-77	ASP1	PREDICTED: aspartic proteinase Asp1-like isoform X1 [Glycine max]	-	-	-	-	-	GO:0004190//aspartic-type endopeptidase activity	GO:0006508//proteolysis
Glyma.16G212600	48	36	46	395	418	390	2.55	1.84	2.59	19.91	20.77	22.68	2.32667	21.12	3.18227	1.7134e-78	6.16683e-77	At5g08350	GRAM domain protein/ABA-responsive-like protein [Medicago truncatula]	-	-	-	-	-	-	-
Glyma.06G031000	158	145	139	663	617	593	10.98	9.82	10.23	43.83	40.18	45.19	10.3433	43.0667	2.05787	2.12289e-78	7.63375e-77	-	F18O14.29 [Arabidopsis thaliana]	-	-	-	-	-	-	-
Glyma.18G208800	137	152	127	627	604	579	3.12	3.41	3.4	13.95	13.61	15.21	3.31	14.2567	2.10673	2.21812e-78	7.969e-77	WRKY33	PREDICTED: probable WRKY transcription factor 33 isoform X1 [Glycine max]	Organismal Systems;Environmental Information Processing	Environmental adaptation;Signal transduction	ko04626//Plant-pathogen interaction;ko04016//MAPK signaling pathway - plant	K13424;K13424	-	GO:0003700//transcription factor activity, sequence-specific DNA binding;GO:0003700//transcription factor activity, sequence-specific DNA binding;GO:0003700//transcription factor activity, sequence-specific DNA binding;GO:0003700//transcription factor activity, sequence-specific DNA binding;GO:0043565//sequence-specific DNA binding;GO:0043565//sequence-specific DNA binding;GO:0043565//sequence-sp…	GO:0006355//regulation of transcription, DNA-templated;GO:0006355//regulation of transcription, DNA-templated;GO:0006355//regulation of transcription, DNA-templated;GO:0006355//regulation of transcription, DNA-templated
Glyma.13G242000	1581	1459	1421	728	735	647	84.78	76.24	80.74	37.15	36.94	38.06	80.5867	37.3833	-1.10815	3.45156e-78	1.23892e-76	-	Polyphenol oxidase, chloroplastic [Glycine soja]	Metabolism;Metabolism;Metabolism;Metabolism	Global and overview maps;Global and overview maps;Amino acid metabolism;Biosynthesis of other secondary metabolites	ko01100//Metabolic pathways;ko01110//Biosynthesis of secondary metabolites;ko00350//Tyrosine metabolism;ko00950//Isoquinoline alkaloid biosynthesis	K00422;K00422;K00422;K00422	-	GO:0004097//catechol oxidase activity	GO:0055114//oxidation-reduction process
Glyma.04G167500	20	30	26	378	411	312	0.82	1.19	1.13	14.7	15.74	13.99	1.04667	14.81	3.8227	3.53181e-78	1.26658e-76	At1g08570	PREDICTED: thioredoxin-like 1-2, chloroplastic [Glycine max]	-	-	-	-	-	GO:0015035//protein disulfide oxidoreductase activity	GO:0006662//glycerol ether metabolic process;GO:0045454//cell redox homeostasis
Glyma.05G206100	1576	1626	1518	793	862	717	26.56	26.69	27.07	12.77	13.75	13.3	26.7733	13.2733	-1.01227	3.90085e-78	1.39766e-76	-	PREDICTED: intracellular protein transport protein USO1-like [Glycine max]	-	-	-	-	-	-	-
Glyma.18G214000	241	246	251	835	867	712	6.55	6.52	7.23	21.56	22.07	21.16	6.76667	21.5967	1.67429	4.02053e-78	1.43925e-76	At5g15080	PREDICTED: probable receptor-like protein kinase At3g55450 [Glycine max]	-	-	-	-	-	GO:0004672//protein kinase activity;GO:0004672//protein kinase activity	GO:0006468//protein phosphorylation;GO:0006468//protein phosphorylation
Glyma.13G293200	273	289	292	900	927	882	15.05	15.52	17.06	47.21	47.9	53.34	15.8767	49.4833	1.64003	4.78484e-78	1.71131e-76	RABA1F	PREDICTED: ras-related protein RABA1f-like [Glycine max]	Cellular Processes	Transport and catabolism	ko04144//Endocytosis	K07904	-	GO:0005525//GTP binding	-
Glyma.12G200600	366	334	353	1009	1082	981	22.61	20.1	23.11	59.31	62.65	66.48	21.94	62.8133	1.51751	5.10844e-78	1.82541e-76	-	wound-responsive family protein [Medicago truncatula]	-	-	-	-	-	-	-
Glyma.03G171500	259	275	298	922	940	790	5.2	5.38	6.33	17.6	17.67	17.39	5.63667	17.5533	1.63883	5.39257e-78	1.92175e-76	CHX20	PREDICTED: cation/H(+) antiporter 20 [Glycine max]	-	-	-	-	GO:0016021//integral component of membrane	GO:0015299//solute:proton antiporter activity	GO:0006812//cation transport;GO:0055085//transmembrane transport
Glyma.11G019900	166	197	156	738	675	633	3.6	4.1	3.55	15.2	13.6	14.97	3.75	14.59	1.96002	6.97968e-78	2.47871e-76	CHX18	PREDICTED: cation/H(+) antiporter 18-like [Glycine max]	-	-	-	-	GO:0016021//integral component of membrane;GO:0016021//integral component of membrane;GO:0016021//integral component of membrane;GO:0016021//integral component of membrane	GO:0015299//solute:proton antiporter activity;GO:0015299//solute:proton antiporter activity;GO:0015299//solute:proton antiporter activity;GO:0015299//solute:proton antiporter activity	GO:0006812//cation transport;GO:0006812//cation transport;GO:0006812//cation transport;GO:0006812//cation transport;GO:0055085//transmembrane transport;GO:0055085//transmembrane transport;GO:0055085//transmembrane transport;GO:0055085//transmembrane transport
Glyma.13G095700	198	166	183	752	702	672	10.86	8.87	10.63	39.24	36.08	40.43	10.12	38.5833	1.93077	7.69847e-78	2.73127e-76	-	DUF761 domain protein [Medicago truncatula]	-	-	-	-	-	-	-
Glyma.19G115600	8	15	12	386	418	391	0.25	0.45	0.38	11.44	12.2	13.37	0.36	12.3367	5.09881	8.22148e-78	2.91423e-76	PCO2	PREDICTED: plant cysteine oxidase 2-like [Glycine max]	Metabolism;Metabolism	Global and overview maps;Metabolism of other amino acids	ko01100//Metabolic pathways;ko00430//Taurine and hypotaurine metabolism	K10712;K10712	-	GO:0016702//oxidoreductase activity, acting on single donors with incorporation of molecular oxygen, incorporation of two atoms of oxygen	GO:0055114//oxidation-reduction process
Glyma.11G087300	13	19	11	430	374	335	0.38	0.54	0.34	11.99	10.27	10.77	0.42	11.01	4.71228	8.26244e-78	2.92614e-76	YBR287W	PREDICTED: uncharacterized transporter YBR287W-like [Glycine max]	-	-	-	-	GO:0016021//integral component of membrane	-	GO:0055085//transmembrane transport
Glyma.10G082400	509	477	449	1397	1301	1073	17.45	15.93	16.31	45.57	41.8	40.35	16.5633	42.5733	1.36196	1.02469e-77	3.62571e-76	SYP121	PREDICTED: syntaxin-121-like [Glycine max]	Genetic Information Processing	Folding, sorting and degradation	ko04130//SNARE interactions in vesicular transport	K08486	GO:0016020//membrane	GO:0005515//protein binding	-
Glyma.12G014300	996	1033	920	401	421	360	44.35	44.82	43.41	16.99	17.57	17.59	44.1933	17.3833	-1.34612	1.55243e-77	5.48814e-76	VTE4	gamma-tocopherol methyltransferase [Glycine max]	Metabolism;Metabolism;Metabolism	Global and overview maps;Global and overview maps;Metabolism of cofactors and vitamins	ko01100//Metabolic pathways;ko01110//Biosynthesis of secondary metabolites;ko00130//Ubiquinone and other terpenoid-quinone biosynthesis	K05928;K05928;K05928	-	GO:0008168//methyltransferase activity	GO:0008152//metabolic process
Glyma.16G021000	826	796	715	281	257	198	56.45	53.01	51.78	18.27	16.46	14.84	53.7467	16.5233	-1.70167	2.27242e-77	8.02634e-76	ATHB-7	PREDICTED: homeobox-leucine zipper protein ATHB-12-like [Glycine max]	-	-	-	-	-	GO:0003677//DNA binding;GO:0003700//transcription factor activity, sequence-specific DNA binding;GO:0043565//sequence-specific DNA binding	GO:0006355//regulation of transcription, DNA-templated
Glyma.11G220300	26	33	28	365	371	352	0.6	0.74	0.68	7.97	7.98	8.86	0.673333	8.27	3.61849	2.33905e-77	8.25433e-76	PCS1	PREDICTED: aspartic proteinase PCS1-like [Glycine max]	-	-	-	-	-	GO:0004190//aspartic-type endopeptidase activity	GO:0006508//proteolysis
Glyma.18G102400	134	127	109	570	602	508	5	4.61	4.31	20.22	21.04	20.78	4.64	20.68	2.15604	4.1844e-77	1.47272e-75	spg1	PREDICTED: septum-promoting GTP-binding protein 1-like isoform X1 [Glycine max]	-	-	-	-	-	GO:0005525//GTP binding	GO:0007264//small GTPase mediated signal transduction
Glyma.06G308800	729	730	631	1584	1614	1406	27	26.35	24.77	55.83	56.04	57.13	26.04	56.3333	1.11326	6.07208e-77	2.13145e-75	SSL3	PREDICTED: protein STRICTOSIDINE SYNTHASE-LIKE 3-like [Glycine max]	-	-	-	-	-	GO:0016844//strictosidine synthase activity	GO:0009058//biosynthetic process
Glyma.02G055000	50	36	49	440	397	366	2.65	1.86	2.75	22.19	19.72	21.28	2.42	21.0633	3.12165	7.10842e-77	2.49083e-75	-	BnaA08g15240D [Brassica napus]	-	-	-	-	-	-	-
Glyma.01G169000	659	739	664	1641	1613	1359	15.5	16.94	16.54	36.71	35.51	35.06	16.3267	35.76	1.13112	8.67087e-77	3.03564e-75	At3g51120	PREDICTED: zinc finger CCCH domain-containing protein 44 isoform X1 [Glycine max]	-	-	-	-	-	GO:0005515//protein binding;GO:0005515//protein binding	-
Glyma.08G297900	120	115	105	554	553	494	3.35	3.13	3.11	14.73	14.48	15.14	3.19667	14.7833	2.20933	9.25373e-77	3.23685e-75	APK2B	protein kinase [Glycine max]	-	-	-	-	-	GO:0004672//protein kinase activity	GO:0006468//protein phosphorylation
Glyma.08G244700	861	867	776	1850	1785	1582	32.43	31.82	30.97	66.3	63.01	65.36	31.74	64.89	1.03169	1.06785e-76	3.72867e-75	UGT83A1	PREDICTED: UDP-glycosyltransferase 83A1-like [Glycine max]	-	-	-	-	-	GO:0016758//transferase activity, transferring hexosyl groups	GO:0008152//metabolic process
Glyma.13G195200	197	173	160	683	708	618	2.3	1.97	1.98	7.58	7.74	7.91	2.08333	7.74333	1.89406	1.62837e-76	5.67588e-75	KEG	E3 ubiquitin-protein ligase KEG [Glycine soja]	-	-	-	-	-	GO:0004672//protein kinase activity;GO:0005524//ATP binding	GO:0006468//protein phosphorylation
Glyma.06G255900	217	225	187	749	780	649	4.81	4.86	4.39	15.78	16.19	15.77	4.68667	15.9133	1.7636	1.67609e-76	5.8371e-75	At1g11300	PREDICTED: G-type lectin S-receptor-like serine/threonine-protein kinase At1g11300 [Glycine max]	-	-	-	-	-	GO:0004672//protein kinase activity	GO:0006468//protein phosphorylation;GO:0048544//recognition of pollen
Glyma.04G144300	125	114	112	586	575	477	3.42	3.04	3.24	15.27	14.76	14.33	3.23333	14.7867	2.1932	1.70207e-76	5.9224e-75	ENO1	PREDICTED: enolase 1, chloroplastic-like [Glycine max]	Metabolism;Metabolism;Metabolism;Metabolism;Metabolism;Genetic Information Processing	Global and overview maps;Global and overview maps;Global and overview maps;Global and overview maps;Carbohydrate metabolism;Folding, sorting and degradation	ko01100//Metabolic pathways;ko01110//Biosynthesis of secondary metabolites;ko01200//Carbon metabolism;ko01230//Biosynthesis of amino acids;ko00010//Glycolysis / Gluconeogenesis;ko03018//RNA degradation	K01689;K01689;K01689;K01689;K01689;K01689	GO:0000015//phosphopyruvate hydratase complex	GO:0000287//magnesium ion binding;GO:0004634//phosphopyruvate hydratase activity	GO:0006096//glycolytic process
Glyma.07G045900	713	670	577	1586	1641	1336	22.24	20.36	19.07	47.07	47.98	45.72	20.5567	46.9233	1.1907	2.98142e-76	1.03468e-74	ALAAT2	PREDICTED: alanine aminotransferase 2-like [Glycine max]	Metabolism;Metabolism;Metabolism;Metabolism;Metabolism;Metabolism;Metabolism	Global and overview maps;Global and overview maps;Global and overview maps;Energy metabolism;Global and overview maps;Amino acid metabolism;Amino acid metabolism	ko01100//Metabolic pathways;ko01200//Carbon metabolism;ko01230//Biosynthesis of amino acids;ko00710//Carbon fixation in photosynthetic organisms;ko01210//2-Oxocarboxylic acid metabolism;ko00250//Alanine, aspartate and glutamate metabolism;ko00220//Arginine biosynthesis	K00814;K00814;K00814;K00814;K00814;K00814;K00814	-	GO:0030170//pyridoxal phosphate binding	GO:0009058//biosynthetic process
Glyma.10G016200	518	468	431	1248	1299	1068	12.7	11.18	11.2	29.13	29.86	28.74	11.6933	29.2433	1.32242	3.34935e-76	1.16135e-74	FUM1	PREDICTED: fumarate hydratase 1, mitochondrial [Glycine max]	Metabolism;Metabolism;Metabolism;Metabolism;Metabolism	Global and overview maps;Global and overview maps;Global and overview maps;Carbohydrate metabolism;Carbohydrate metabolism	ko01100//Metabolic pathways;ko01110//Biosynthesis of secondary metabolites;ko01200//Carbon metabolism;ko00620//Pyruvate metabolism;ko00020//Citrate cycle (TCA cycle)	K01679;K01679;K01679;K01679;K01679	-	GO:0016829//lyase activity;GO:0016829//lyase activity	GO:0006099//tricarboxylic acid cycle;GO:0006099//tricarboxylic acid cycle
Glyma.12G009700	701	760	674	230	236	216	27.02	28.54	27.55	8.42	8.54	9.15	27.7033	8.70333	-1.67042	3.8378e-76	1.32956e-74	RER4	PREDICTED: protein RETICULATA-RELATED 4, chloroplastic [Glycine max]	-	-	-	-	-	-	-
Glyma.06G009000	293	352	318	961	994	874	4.64	5.43	5.33	14.47	14.74	15.17	5.13333	14.7933	1.52698	5.10659e-76	1.76757e-74	kif11	PREDICTED: kinesin-related protein 11-like [Glycine max]	-	-	-	-	GO:0005871//kinesin complex	GO:0003777//microtubule motor activity;GO:0005524//ATP binding;GO:0008017//microtubule binding	GO:0007018//microtubule-based movement
Glyma.17G166600	19	18	11	403	379	303	1.11	1.03	0.68	22.5	20.84	19.5	0.94	20.9467	4.47792	5.53929e-76	1.91568e-74	-	PREDICTED: hyphally-regulated protein-like [Pyrus x bretschneideri]	-	-	-	-	-	-	-
Glyma.14G212400	187	182	165	714	684	592	10.91	10.35	10.2	39.64	37.4	37.89	10.4867	38.31	1.86916	5.81905e-76	2.01068e-74	-	hypothetical protein glysoja_016866 [Glycine soja]	-	-	-	-	-	-	-
Glyma.17G062500	836	822	783	303	315	239	19.14	18.34	19	6.6	6.76	6	18.8267	6.45333	-1.54466	6.06732e-76	2.09283e-74	VIL2	PREDICTED: VIN3-like protein 2 [Glycine max]	-	-	-	-	-	GO:0005515//protein binding	-
Glyma.04G178500	335	369	385	1052	1087	949	31.46	33.76	38.31	94	95.67	97.76	34.51	95.81	1.47316	8.28037e-76	2.85124e-74	-	UVI1 [Pisum sativum]	-	-	-	-	-	-	-
Glyma.04G167300	271	274	261	875	910	722	14.74	14.5	14.96	45.26	46.35	43.04	14.7333	44.8833	1.6071	8.83363e-76	3.03912e-74	SPAC16E8.02	PREDICTED: uncharacterized endoplasmic reticulum membrane protein YGL010W [Vigna angularis]	-	-	-	-	-	-	-
Glyma.11G087500	950	1057	944	409	408	360	25.34	27.5	26.69	10.38	10.2	10.54	26.51	10.3733	-1.35366	1.62963e-75	5.59206e-74	MLO8	PREDICTED: MLO-like protein 10 [Glycine max]	-	-	-	-	GO:0016021//integral component of membrane;GO:0016021//integral component of membrane	-	GO:0006952//defense response;GO:0006952//defense response
Glyma.17G238200	5	2	9	635	674	591	0.22	0.09	0.43	27.1	28.33	29.08	0.246667	28.17	6.83545	1.67051e-75	5.72742e-74	At3g16150	PREDICTED: probable isoaspartyl peptidase/L-asparaginase 2 [Glycine max]	-	-	-	-	-	GO:0016787//hydrolase activity	-
Glyma.11G070200	100	86	90	533	489	504	4.6	3.86	4.41	24.19	21.84	26.34	4.29	24.1233	2.49138	1.91798e-75	6.56453e-74	-	PREDICTED: isoflavone reductase-like protein [Glycine max]	-	-	-	-	-	GO:0003824//catalytic activity;GO:0003824//catalytic activity;GO:0050662//coenzyme binding;GO:0050662//coenzyme binding	-
Glyma.13G186600	794	943	819	1915	1905	1640	23.02	25.84	24.26	53.11	51.79	52.28	24.3733	52.3933	1.10408	2.67633e-75	9.15224e-74	ZIFL1	PREDICTED: protein ZINC INDUCED FACILITATOR-LIKE 1-like [Glycine max]	-	-	-	-	GO:0016021//integral component of membrane;GO:0016021//integral component of membrane	GO:0022857//transmembrane transporter activity;GO:0022857//transmembrane transporter activity	GO:0055085//transmembrane transport;GO:0055085//transmembrane transport
Glyma.14G015300	125	109	104	547	569	477	1.43	1.22	1.26	5.96	6.11	5.99	1.30333	6.02	2.20756	3.23793e-75	1.10632e-73	ABCC3	PREDICTED: ABC transporter C family member 3-like [Glycine max]	-	-	-	-	GO:0016021//integral component of membrane	GO:0005524//ATP binding;GO:0016887//ATPase activity;GO:0042626//ATPase activity, coupled to transmembrane movement of substances	GO:0006810//transport;GO:0055085//transmembrane transport
Glyma.17G053600	427	432	433	1262	1207	975	10.45	10.32	11.22	29.42	27.73	26.22	10.6633	27.79	1.38191	4.33806e-75	1.48093e-73	-	PREDICTED: IQ domain-containing protein IQM1 [Glycine max]	-	-	-	-	-	-	-
Glyma.12G224000	949	990	769	2034	2174	1745	19.43	19.75	16.69	39.63	41.73	39.2	18.6233	40.1867	1.10961	7.26265e-75	2.47721e-73	-	DUF2921 family protein [Medicago truncatula]	-	-	-	-	-	-	-
Glyma.10G253100	61	46	53	446	431	349	1.63	1.2	1.5	11.32	10.78	10.21	1.44333	10.77	2.89954	8.5353e-75	2.9088e-73	CRK26	PREDICTED: cysteine-rich receptor-like protein kinase 26 [Glycine max]	-	-	-	-	-	GO:0004672//protein kinase activity	GO:0006468//protein phosphorylation
Glyma.11G025600	58	47	59	428	432	358	2.5	1.98	2.7	17.56	17.46	16.94	2.39333	17.32	2.85535	1.23981e-74	4.21802e-73	-	Osmotin-like protein OSM34 [Glycine soja]	-	-	-	-	-	-	-
Glyma.04G126400	619	631	577	186	188	155	14.62	14.52	14.44	4.18	4.16	4.02	14.5267	4.12	-1.81799	1.48278e-74	5.03599e-73	-	Transcription elongation factor SPT6 [Glycine soja]	-	-	-	-	-	-	GO:0006357//regulation of transcription from RNA polymerase II promoter;GO:0032784//regulation of DNA-templated transcription, elongation
Glyma.01G131100	9	15	15	361	389	327	0.33	0.54	0.59	12.69	13.47	13.26	0.486667	13.14	4.75489	2.28665e-74	7.75958e-73	ASP1	PREDICTED: aspartate aminotransferase, mitochondrial-like [Glycine max]	Metabolism;Metabolism;Metabolism;Metabolism;Metabolism;Metabolism;Metabolism;Metabolism;Metabolism;Metabolism;Metabolism;Metabolism;Metabolism;Metabolism;Metabolism	Global and overview maps;Global and overview maps;Global and overview maps;Global and overview maps;Amino acid metabolism;Energy metabolism;Amino acid metabolism;Global and overview maps;Amino acid metabolism;Amino acid metabolism;Amino acid metabolism;Amino acid metabolism;Amino acid metabolism;Biosynthesis of other secondary metabolites;Biosynthesis of other secondary metabolites	ko01100//Metabolic pathways;ko01110//Biosynthesis of secondary metabolites;ko01200//Carbon metabolism;ko01230//Biosynthesis of amino acids;ko00270//Cysteine and methionine metabolism;ko00710//Carbon fixation in photosynthetic organisms;ko00330//Arginine and proline metabolism;ko01210//2-Oxocarboxylic acid metabolism;ko00250//Alanine, aspartate and glutamate metabolism;ko00350//Tyrosine metabolism…	K14455;K14455;K14455;K14455;K14455;K14455;K14455;K14455;K14455;K14455;K14455;K14455;K14455;K14455;K14455	-	GO:0008483//transaminase activity;GO:0030170//pyridoxal phosphate binding	GO:0006520//cellular amino acid metabolic process;GO:0009058//biosynthetic process
Glyma.10G002200	132	104	122	568	578	512	7.83	6.01	7.67	32.07	32.14	33.32	7.17	32.51	2.18084	3.87443e-74	1.3114e-72	CML11	Calmodulin-like protein 8 [Cajanus cajan]	Organismal Systems	Environmental adaptation	ko04626//Plant-pathogen interaction	K13448	-	-	-
Glyma.17G105000	407	389	345	1081	1040	976	36.63	34.12	32.91	92.59	87.74	96.38	34.5533	92.2367	1.41652	4.50253e-74	1.52012e-72	-	stress induced protein [Medicago truncatula]	-	-	-	-	-	-	-
Glyma.16G204600	56	73	51	435	422	397	1.9	2.42	1.84	14.07	13.45	14.8	2.05333	14.1067	2.78034	5.0016e-74	1.68432e-72	ENO1	PREDICTED: enolase [Glycine max]	Metabolism;Metabolism;Metabolism;Metabolism;Metabolism;Genetic Information Processing	Global and overview maps;Global and overview maps;Global and overview maps;Global and overview maps;Carbohydrate metabolism;Folding, sorting and degradation	ko01100//Metabolic pathways;ko01110//Biosynthesis of secondary metabolites;ko01200//Carbon metabolism;ko01230//Biosynthesis of amino acids;ko00010//Glycolysis / Gluconeogenesis;ko03018//RNA degradation	K01689;K01689;K01689;K01689;K01689;K01689	GO:0000015//phosphopyruvate hydratase complex;GO:0000015//phosphopyruvate hydratase complex	GO:0000287//magnesium ion binding;GO:0000287//magnesium ion binding;GO:0004634//phosphopyruvate hydratase activity;GO:0004634//phosphopyruvate hydratase activity	GO:0006096//glycolytic process;GO:0006096//glycolytic process
Glyma.15G253700	1683	1855	1648	828	971	738	126.24	135.57	130.99	59.11	68.29	60.72	130.933	62.7067	-1.06214	6.17942e-74	2.0792e-72	PSBR	Photosystem II 10 kDa polypeptide, chloroplastic [Glycine soja]	Metabolism;Metabolism	Global and overview maps;Energy metabolism	ko01100//Metabolic pathways;ko00195//Photosynthesis	K03541;K03541	GO:0009523//photosystem II;GO:0009654//photosystem II oxygen evolving complex;GO:0042651//thylakoid membrane	-	GO:0015979//photosynthesis
Glyma.20G146900	1020	1159	1120	466	443	407	27.72	30.7	32.26	12.05	11.29	12.14	30.2267	11.8267	-1.35378	6.85343e-74	2.30404e-72	-	PREDICTED: protein MARD1-like [Vigna angularis]	-	-	-	-	-	-	-
Glyma.11G252700	184	201	207	713	728	670	4.6	4.97	5.47	16.86	16.97	18.27	5.01333	17.3667	1.79248	1.65251e-73	5.53682e-72	At1g14780	PREDICTED: MACPF domain-containing protein At1g14780-like isoform X1 [Glycine max]	-	-	-	-	-	-	-
Glyma.08G140200	810	834	758	313	246	221	26.88	26.56	26.58	10.45	7.82	8.01	26.6733	8.76	-1.6064	1.7752e-73	5.94288e-72	AGT2	PREDICTED: alanine--glyoxylate aminotransferase 2 homolog 1, mitochondrial isoform X3 [Glycine max]	Metabolism;Metabolism;Metabolism;Metabolism;Metabolism;Metabolism	Global and overview maps;Global and overview maps;Amino acid metabolism;Amino acid metabolism;Amino acid metabolism;Amino acid metabolism	ko01100//Metabolic pathways;ko01110//Biosynthesis of secondary metabolites;ko00270//Cysteine and methionine metabolism;ko00260//Glycine, serine and threonine metabolism;ko00250//Alanine, aspartate and glutamate metabolism;ko00280//Valine, leucine and isoleucine degradation	K00827;K00827;K00827;K00827;K00827;K00827	-	GO:0008483//transaminase activity;GO:0008483//transaminase activity;GO:0008483//transaminase activity;GO:0008483//transaminase activity;GO:0008483//transaminase activity;GO:0030170//pyridoxal phosphate binding;GO:0030170//pyridoxal phosphate binding;GO:0030170//pyridoxal phosphate binding;GO:0030170//pyridoxal phosphate binding;GO:0030170//pyridoxal phosphate binding	-
Glyma.03G126600	1121	1188	1136	496	558	437	29.04	29.99	31.19	12.23	13.55	12.42	30.0733	12.7333	-1.23987	1.80775e-73	6.04678e-72	At2g32560	PREDICTED: F-box protein At2g32560-like [Glycine max]	-	-	-	-	-	GO:0005515//protein binding	-
Glyma.18G060200	628	660	588	195	199	170	15.16	15.52	15.04	4.47	4.5	4.5	15.24	4.49	-1.76308	2.33634e-73	7.79519e-72	At2g23060	PREDICTED: probable N-acetyltransferase HLS1-like [Glycine max]	-	-	-	-	-	GO:0008080//N-acetyltransferase activity	-
Glyma.13G282400	80	87	68	451	472	450	7.4	7.86	6.67	39.8	41.07	45.79	7.31	42.22	2.52998	2.98831e-73	9.95377e-72	-	wound-responsive family protein [Medicago truncatula]	-	-	-	-	-	-	-
Glyma.06G107200	498	486	434	1170	1261	1075	10.7	10.18	9.88	23.96	25.42	25.39	10.2533	24.9233	1.2814	3.7193e-73	1.23783e-71	grx	electron carrier/protein disulfide oxidoreductase [Medicago truncatula]	-	-	-	-	-	GO:0009055//electron carrier activity;GO:0009055//electron carrier activity;GO:0015035//protein disulfide oxidoreductase activity;GO:0015035//protein disulfide oxidoreductase activity	GO:0035556//intracellular signal transduction;GO:0035556//intracellular signal transduction;GO:0045454//cell redox homeostasis;GO:0045454//cell redox homeostasis
[truncated: 4,737 more rows]

## Sheet: ZC-2-8h-CK vs ZC-2-8h-IN
id	ZC-2-8h-CK-1_count	ZC-2-8h-CK-2_count	ZC-2-8h-CK-3_count	ZC-2-8h-IN-1_count	ZC-2-8h-IN-2_count	ZC-2-8h-IN-3_count	ZC-2-8h-CK-1_fpkm	ZC-2-8h-CK-2_fpkm	ZC-2-8h-CK-3_fpkm	ZC-2-8h-IN-1_fpkm	ZC-2-8h-IN-2_fpkm	ZC-2-8h-IN-3_fpkm	ZC-2-8h-CK_mean	ZC-2-8h-IN_mean	log2(fc)	PValue	FDR	Symbol	Description	KEGG_A_class	KEGG_B_class	Pathway	K_ID	GO Component	GO Function	GO Process
[truncated: 1,687 more rows]

[truncated: 8 more sheets: ZC-2-12h-CK vs ZC-2-12h-IN, ZC-2-24h-CK vs ZC-2-24h-IN, ZC-2-48h-CK vs ZC-2-48h-IN, ZC3-4h-CK vs ZC3-4h-IN, ZC3-8h-CK vs ZC3-8h-IN, ZC3-12h-CK vs ZC3-12h-IN, ZC3-24h-CK vs ZC3-24h-IN, ZC3-48h-CK vs ZC3-48h-IN]
