# Supplementary material for: Transcriptomic and Metabolomic Analyses Reveal a Potential Mechanism to Improve Soybean Resistance to Anthracnose
Source: Front Plant Sci. 2022 Apr 27;13:850829. doi: 10.3389/fpls.2022.850829 (PMC9094087; doi:10.3389/fpls.2022.850829)
Supplement: Supplementary file 5 [file Table_5.XLSX]

## Sheet: terpenoid compounds
			ZC-2-4h							ZC-2-8h							ZC-2-12h							ZC-2-24h							ZC-2-48h							ZC3-4h							ZC3-8
Compound name	KEGG ID	CLASS	MEAN ZC-2-4h-CK	MEAN ZC-2-4h-IN	VIP	P-Value	Q-Value	Fold change	LOG2(Foldchange)	MEAN ZC-2-8h-CK	MEAN ZC-2-8h-IN	VIP	P-Value	Q-Value	Fold change	LOG2(Foldchange)	MEAN ZC-2-12h-CK	MEAN ZC-2-12h-IN	VIP	P-Value	Q-Value	Fold change	LOG2(Foldchange)	MEAN ZC-2-24h-CK	MEAN ZC-2-24h-IN	VIP	P-Value	Q-Value	Fold change	LOG2(Foldchange)	MEAN ZC-2-48h-CK	MEAN ZC-2-48h-IN	VIP	P-Value	Q-Value	Fold change	LOG2(Foldchange)	MEAN ZC3-4h-CK	MEAN ZC3-4h-IN	VIP	P-Value	Q-Value	Fold change	LOG2(Foldchange)	MEAN ZC3-8h-CK	MEAN ZC3-8h-IN	VIP	P-Value	Q-Value
(-)-Borneol;(+)-Borneol	C01766;C01765	Monoterpenoid	8.71055e-05	9.07348e-05	0.24393	0.814737	0.827822	0.960002	-0.0588912	0.000109346	0.000121286	0.441308	0.543739	0.844334	0.901558	-0.149507	0.000110681	0.000106305	0.133007	0.868396	0.899688	1.04117	0.0581992	8.64298e-05	9.3123e-05	0.577311	0.669695	0.734939	0.928126	-0.107608	0.000105756	0.00013955	1.59817	0.0498602	0.410852	0.75784	-0.400035	0.000121273	0.000133798	0.132283	0.680152	0.800652	0.906387	-0.141801	9.62443e-05	0.000105978	0.218718	0.748496	0.946969
(-)-Carvone	C01767	Monoterpenoid	6.49617e-05	7.07275e-05	0.0430994	0.781188	0.821745	0.918479	-0.122681	5.89705e-05	6.36416e-05	0.511799	0.635476	0.863744	0.926603	-0.109977	6.23306e-05	7.36474e-05	0.668644	0.411758	0.810005	0.846339	-0.240693	6.98778e-05	9.47793e-05	1.1937	0.156046	0.536045	0.737268	-0.439739	0.000101203	7.97218e-05	0.361095	0.463645	0.75295	1.26945	0.344201	6.8224e-05	5.27126e-05	1.25544	0.16917	0.568175	1.29426	0.37213	7.33664e-05	7.16444e-05	0.193669	0.899048	0.955454
(+)-Carvone;5-Isopropyl-2-methylphenol;Thymol	C11383;C09840;C09908	Monoterpenoid	5.3912e-05	8.91983e-05	0.534125	0.222523	0.599886	0.604406	-0.726409	8.13717e-05	0.000123033	1.10808	0.211585	0.698089	0.66138	-0.596448	8.60605e-05	8.09604e-05	0.340514	0.852816	0.898042	1.06299	0.0881337	9.20462e-05	9.87104e-05	0.494703	0.777985	0.763093	0.932488	-0.100843	5.63812e-05	9.42261e-05	1.32467	0.103007	0.527238	0.598361	-0.740913	7.37187e-05	8.58945e-05	0.61246	0.632224	0.788732	0.858248	-0.220534	9.82889e-05	9.99777e-05	0.105423	0.942412	0.957416
(+)-Glaucarubinone	C08763	Diterpenoid	1.80521e-05	2.60933e-05	1.51486	0.590841	0.777118	0.69183	-0.53151	1.68347e-05	1.71536e-05	0.018867	0.979368	0.907146	0.981411	-0.0270705	4.78358e-05	2.99551e-05	0.125741	0.535308	0.846831	1.59692	0.675289	1.54738e-05	1.58808e-05	0.902765	0.973004	0.801133	0.974374	-0.0374526	3.43291e-05	1.66144e-05	1.57089	0.108209	0.534061	2.06623	1.047	1.3625e-05	1.67156e-05	0.038719	0.836159	0.831581	0.815107	-0.29494	2.66753e-05	1.49712e-05	0.0578731	0.631816	0.937785
(1R)-(-)-Menthyl acetate	C09870	Monoterpenoid	5.49769e-05	4.74312e-05	0.858364	0.559348	0.767487	1.15909	0.212989	4.39385e-05	6.12966e-05	1.36134	0.252478	0.724121	0.716818	-0.480321	5.34424e-05	5.63909e-05	0.0704714	0.893319	0.902213	0.947712	-0.0774796	9.15148e-05	5.00976e-05	0.628113	0.311144	0.59838	1.82673	0.869263	4.52336e-05	3.82652e-05	0.621192	0.549193	0.783085	1.18211	0.241361	5.25422e-05	4.97198e-05	0.38767	0.855302	0.834728	1.05677	0.0796562	5.80164e-05	4.94577e-05	0.278812	0.564341	0.93086
(S)-(-)-Perillyl alcohol	C02452	Monoterpenoid	0.00185071	0.00219736	0.526352	0.485242	0.741168	0.842239	-0.247699	0.00222347	0.00175077	0.624049	0.387603	0.794513	1.27	0.344828	0.00211019	0.00255993	0.652784	0.381801	0.803078	0.824317	-0.278729	0.00184722	0.0024373	1.09436	0.264869	0.586394	0.757894	-0.399931	0.00205044	0.00212335	0.287267	0.888197	0.85377	0.965664	-0.0504074	0.00214565	0.00244247	0.711962	0.432228	0.718496	0.878477	-0.186924	0.00236419	0.0027428	0.746802	0.397669	0.904646
11-Keto-beta-boswellic acid		Triterpenoid	3.27065e-05	6.17485e-05	1.09066	0.141952	0.537566	0.529674	-0.916824	3.44606e-05	4.33914e-05	0.226188	0.618359	0.860498	0.794178	-0.332465	3.29378e-05	5.59486e-05	1.67204	0.03575	0.469288	0.588715	-0.76436	2.87999e-05	4.04886e-05	0.81344	0.375238	0.628787	0.711309	-0.491452	5.32752e-05	4.23476e-05	0.791217	0.331634	0.694943	1.25804	0.331183	4.86953e-05	3.73352e-05	0.670351	0.563151	0.76881	1.30427	0.383243	3.98718e-05	2.98076e-05	0.492185	0.54323	0.928366
12-O-tetradecanoylphorbol-13-acetate	C05151	Diterpenoid	3.03681e-05	4.55353e-05	0.944589	0.47955	0.738898	0.666914	-0.584427	6.1072e-05	6.49366e-05	0.334175	0.934642	0.903133	0.940486	-0.0885213	5.74529e-05	6.43902e-05	0.628158	0.8047	0.892601	0.892261	-0.164462	9.47078e-06	5.19994e-05	1.36443	0.0190575	0.221803	0.182133	-2.45694	6.1004e-05	2.5881e-05	0.450915	0.0864604	0.50172	2.3571	1.23701	5.0321e-05	7.2608e-05	0.21508	0.46477	0.732942	0.693051	-0.528966	4.97234e-05	6.01314e-05	0.618741	0.657228	0.940046
2-(2-Hydroxy-2-propyl)-5-methyl-5-vinyltetrahydrofuran		Monoterpenoid	0.000317776	0.000316226	0.00176064	0.978972	0.852445	1.0049	0.00705436	0.000344703	0.000427342	1.00129	0.19506	0.685205	0.806623	-0.310034	0.000439173	0.000328711	1.30174	0.168135	0.704536	1.33605	0.41797	0.000298007	0.000369314	1.33259	0.111776	0.495068	0.806921	-0.309501	0.000361233	0.000480883	0.872322	0.255835	0.656481	0.751187	-0.412757	0.000320317	0.000342772	0.496192	0.764881	0.818732	0.934491	-0.0977469	0.000380226	0.000274421	1.29304	0.170513	0.802681
2,6-Dimethyl-7-octene-2,3,6-triol		Monoterpenoid	4.12799e-05	6.87425e-05	1.96396	0.00743326	0.104968	0.6005	-0.735763	5.32563e-05	5.15425e-05	0.500599	0.909058	0.900677	1.03325	0.0471893	5.2878e-05	7.64775e-05	1.12747	0.301795	0.778813	0.69142	-0.532367	4.51627e-05	4.86502e-05	0.31012	0.730113	0.751421	0.928315	-0.107314	5.92331e-05	6.21607e-05	0.109727	0.849248	0.848082	0.952904	-0.069597	4.70443e-05	5.67242e-05	1.11868	0.631373	0.788508	0.829351	-0.269945	3.87614e-05	5.02367e-05	0.442813	0.546383	0.92875
20(S)-Ginsenoside Rh2	C22128	Triterpenoid	1.27179e-05	5.01802e-06	0.842954	0.453652	0.728046	2.53444	1.34167	3.23786e-05	2.95696e-05	0.450691	0.872377	0.896932	1.095	0.130928	3.15176e-05	2.94241e-05	1.20971	0.93792	0.906428	1.07115	0.0991568	3.90073e-05	3.39901e-05	0.328316	0.839191	0.77651	1.14761	0.19863	3.16856e-05	2.65909e-05	0.0394659	0.785126	0.837689	1.19159	0.252892	2.50433e-05	2.72588e-05	0.458749	0.903912	0.842213	0.918724	-0.122296	3.43917e-05	2.9487e-05	0.904263	0.855774	0.953306
24-Methylenecycloartan-3-ol	C08830	Triterpenoid	6.97145e-05	0.000168548	0.150388	0.15068	0.546323	0.413618	-1.27363	4.45721e-05	5.74029e-05	0.127685	0.735026	0.879983	0.776478	-0.364983	0.000113213	6.67212e-05	0.91811	0.558345	0.852217	1.69681	0.762821	5.51756e-05	9.16736e-05	0.327711	0.333863	0.607094	0.60187	-0.732476	1.3546e-05	0.000109501	1.5781	0.0752995	0.480272	0.123707	-3.01501	2.23894e-05	5.24647e-05	0.964886	0.320908	0.664112	0.426751	-1.22853	1.58086e-05	1.31927e-05	0.100236	0.851356	0.953075
6,7-Dehydroferruginol		Diterpenoid	0.000222313	0.000209535	0.316224	0.813713	0.827642	1.06098	0.0854008	0.000227123	0.000179751	1.29455	0.137904	0.645804	1.26354	0.337472	0.000218834	0.000255181	0.609656	0.424559	0.814295	0.857565	-0.221682	0.000170832	0.000193898	0.671145	0.653534	0.730153	0.881042	-0.182718	0.000206811	0.000190896	0.227254	0.737506	0.829001	1.08337	0.115529	0.000170102	0.000189431	0.177383	0.602303	0.78054	0.897964	-0.15527	0.000318063	0.000214423	1.2683	0.19732	0.824791
Abietic acid	C06087	Diterpenoid	0.000133391	0.000436901	2.36523	0.000364311	0.0159214	0.305311	-1.71165	0.000293668	0.000188997	1.09458	0.167159	0.663782	1.55382	0.635821	0.000263361	0.000209798	0.577424	0.335764	0.790343	1.25531	0.328044	0.000111888	0.000234599	1.81027	0.0162764	0.202161	0.476933	-1.06814	0.000287721	0.000186901	1.05577	0.320097	0.690026	1.53942	0.62239	0.000205661	0.000171947	0.571739	0.403448	0.704351	1.19608	0.25831	0.000180898	0.000164341	0.154615	0.788376	0.949516
Alantolactone	C09289	Sesquiterpenoid	0.000210029	0.000235205	0.077256	0.675139	0.799363	0.89296	-0.163333	0.000220366	0.000277663	1.09437	0.294896	0.746302	0.793646	-0.333433	0.00015369	0.000258294	1.68367	0.059133	0.549281	0.59502	-0.748991	0.000240438	0.000259366	0.0636408	0.732511	0.752033	0.92702	-0.109327	0.000214693	0.000299959	1.41821	0.0804147	0.490606	0.71574	-0.482493	0.000205711	0.000283115	1.45438	0.0554354	0.420975	0.726598	-0.460771	0.000161647	0.000188298	0.41588	0.534254	0.92725
Alisol A	C17459	Triterpenoid	1.45076e-05	9.14394e-06	1.14686	0.236457	0.607729	1.58658	0.665917	7.63574e-06	7.05365e-06	0.342592	0.898268	0.899604	1.08252	0.114398	3.76827e-06	1.55328e-05	0.412935	0.145096	0.683318	0.242601	-2.04334	8.51387e-06	6.43618e-06	0.259394	0.746106	0.755446	1.32281	0.40361	9.59847e-06	1.41758e-05	0.982783	0.418934	0.733607	0.677102	-0.562555	1.75423e-05	4.27944e-06	1.50736	0.042035	0.389487	4.09921	2.03535	2.82166e-05	1.06359e-05	1.40018	0.113886	0.730964
Alpha-caryophyllene	C09684	Sesquiterpenoid	0.000241634	0.000271079	0.341241	0.636638	0.789781	0.891379	-0.165889	0.000204631	0.00022797	0.732592	0.642817	0.86509	0.897623	-0.155818	0.000275277	0.000198093	0.648595	0.358457	0.796979	1.38964	0.474707	0.000205283	0.000214678	0.0270705	0.818121	0.772066	0.956237	-0.0645598	0.000191996	0.000248836	0.466277	0.426497	0.737089	0.771575	-0.374122	0.000174032	0.000299859	2.05199	0.00895405	0.191764	0.580381	-0.784928	0.00026613	0.000227449	0.0602018	0.639748	0.938509
alpha-Cyperol;Alismol;Spathulenol	C16945;C17462	Sesquiterpenoid	2.74832e-05	2.83934e-05	0.0629477	0.959126	0.84985	0.967942	-0.0470076	4.52145e-05	3.53151e-05	0.231224	0.581277	0.852908	1.28032	0.356503	4.08077e-05	1.53405e-05	0.935412	0.120615	0.656477	2.66012	1.41149	3.0467e-05	2.43625e-05	0.243226	0.642651	0.726832	1.25057	0.322588	3.73908e-05	3.25198e-05	0.391249	0.80829	0.841604	1.14979	0.201364	1.64123e-05	4.12531e-05	0.826774	0.123982	0.519409	0.397843	-1.32973	2.94696e-05	2.52942e-05	0.160728	0.828172	0.951825
alpha-Cyperone	C17090	Sesquiterpenoid	0.000200104	0.000189598	0.253455	0.807373	0.826524	1.05541	0.0778041	0.000227402	0.00013574	1.6209	0.0659562	0.552525	1.67528	0.744399	0.000168134	0.000132374	1.20401	0.172878	0.708566	1.27014	0.344985	0.000154387	0.0001706	0.177895	0.71606	0.747773	0.904965	-0.144067	0.000168659	0.000150661	0.726754	0.523369	0.774793	1.11946	0.162804	0.000261709	0.000183649	0.0534005	0.550525	0.764755	1.42505	0.511012	0.000202315	0.000137793	0.78859	0.246263	0.854548
Alpha-Santonin	C02206	Sesquiterpenoid	0.000132132	0.000110343	0.388989	0.693012	0.803521	1.19747	0.259986	0.000158485	0.000119273	1.00535	0.326296	0.764978	1.32876	0.410082	0.000132997	0.000127124	0.710261	0.890617	0.901945	1.0462	0.0651611	9.77852e-05	8.18277e-05	0.732555	0.463228	0.665738	1.19501	0.257027	0.000112397	0.000172728	0.914562	0.203252	0.618011	0.650716	-0.6199	0.000114871	9.37667e-05	0.751195	0.400468	0.702805	1.22507	0.292861	0.000105004	8.98125e-05	0.352945	0.525598	0.92614
Alpha-Terpineol;Patulin	C11393;C16748	Monoterpenoid	7.25762e-05	7.76414e-05	0.215178	0.740815	0.813839	0.934762	-0.0973285	8.76242e-05	0.00013525	1.41092	0.0912201	0.598408	0.64787	-0.626223	0.000111799	0.000109128	0.221423	0.907979	0.90364	1.02448	0.0348933	8.64298e-05	9.3123e-05	0.577311	0.669695	0.734939	0.928126	-0.107608	9.96591e-05	0.000129705	1.42653	0.111783	0.538472	0.76835	-0.380164	0.000119466	0.000125117	0.23919	0.865551	0.836365	0.954835	-0.0666763	0.000104909	8.95913e-05	0.400037	0.602351	0.934939
Anisatin	C09294	Sesquiterpenoid	0.000111189	0.000124566	0.632229	0.728225	0.811229	0.892611	-0.163896	0.000112978	7.33386e-05	1.37438	0.112558	0.624055	1.5405	0.623403	0.000102529	7.61019e-05	0.399466	0.412135	0.810086	1.34726	0.430028	6.7839e-05	0.000103223	0.419148	0.355893	0.619069	0.657208	-0.605578	0.000135874	0.000148616	0.153958	0.855056	0.848958	0.914258	-0.129326	0.00012394	7.31696e-05	0.594289	0.37815	0.691956	1.69388	0.76033	6.59892e-05	8.90592e-05	0.0450222	0.515535	0.924807
Artemisinin	C09538	Sesquiterpenoid	0.00317674	0.00354596	0.652625	0.457286	0.729623	0.895877	-0.158627	0.0036386	0.0035719	0.0677497	0.91497	0.901256	1.01867	0.0266896	0.00387559	0.00423971	0.591881	0.485438	0.833712	0.914115	-0.129552	0.00293979	0.00365865	1.01909	0.238133	0.577659	0.803519	-0.315597	0.0037649	0.00340095	0.283215	0.665329	0.813902	1.10701	0.146674	0.00328518	0.00337146	0.284844	0.894135	0.840763	0.974409	-0.0374003	0.00346361	0.00328859	0.305242	0.741569	0.9465
Azadirachtin	C08748;C11047	Triterpenoid	5.92091e-05	0.000108748	0.363676	0.208277	0.591033	0.544463	-0.877095	4.12997e-05	5.67444e-05	0.00281089	0.653751	0.867046	0.72782	-0.458347	3.4553e-05	0.000115184	1.18042	0.089427	0.607177	0.299982	-1.73705	6.70793e-05	7.53214e-05	0.212795	0.843073	0.77731	0.890574	-0.167192	3.16287e-05	0.000113793	1.34955	0.151135	0.581459	0.277949	-1.84711	3.70947e-05	7.63476e-05	0.542119	0.3074	0.657671	0.485866	-1.04137	0.000131924	2.91944e-05	1.32241	0.00872544	0.30013
beta-Citronellol;(S)-(-)-beta-Citronellol	C09849;C11386	Monoterpenoid	0.000210001	0.000249596	0.359426	0.51875	0.753771	0.841364	-0.249197	0.000192001	0.000245136	1.09944	0.247015	0.721044	0.783243	-0.352469	0.000293142	0.000210124	1.15919	0.187824	0.720191	1.39509	0.480361	0.000195692	0.000205121	0.0880815	0.756503	0.757994	0.954033	-0.0678897	0.000271322	0.00028535	0.00143317	0.814011	0.842542	0.95084	-0.0727256	0.000191973	0.000192212	0.174575	0.99569	0.854643	0.998754	-0.00179894	0.000204548	0.000221164	0.276346	0.672622	0.941338
beta-Costic acid		Sesquiterpenoid	3.83381e-05	5.02107e-05	0.699194	0.636055	0.789628	0.763544	-0.389217	5.84121e-05	3.67885e-05	1.14322	0.130496	0.640179	1.58778	0.667012	3.00941e-05	5.28673e-05	1.58823	0.0556872	0.539982	0.56924	-0.812892	3.19447e-05	6.62566e-05	1.05485	0.154884	0.535206	0.482136	-1.05249	4.93254e-05	4.7356e-05	0.495454	0.928071	0.859168	1.04159	0.0587821	6.06534e-05	4.04171e-05	1.19774	0.140118	0.538314	1.50069	0.585621	5.01638e-05	3.88047e-05	0.687882	0.501504	0.922866
Betulalbuside A		Monoterpenoid	4.09471e-05	2.79143e-05	0.850036	0.34196	0.668652	1.46689	0.552757	2.7692e-05	4.58994e-05	1.67329	0.0594296	0.536222	0.60332	-0.729004	3.66065e-05	4.75426e-05	1.00817	0.26214	0.762188	0.769973	-0.37712	3.28696e-05	3.10073e-05	0.35873	0.796651	0.767353	1.06006	0.0841445	2.51204e-05	4.51617e-05	1.15671	0.161202	0.589957	0.556231	-0.846243	5.45837e-05	3.8796e-05	0.967913	0.304273	0.656117	1.40694	0.49256	2.46825e-05	3.86053e-05	1.19867	0.293818	0.87515
Betulin	C08618	Triterpenoid	0.000310509	0.000429072	1.08074	0.187389	0.576232	0.723676	-0.466585	0.000293011	0.000459967	1.06713	0.196628	0.686499	0.637028	-0.650572	0.000492234	0.000509973	0.162292	0.905178	0.90337	0.965216	-0.0510766	0.000408374	0.000252188	0.525648	0.343065	0.612225	1.61933	0.695395	0.000596018	0.000546573	0.0781781	0.826711	0.844585	1.09046	0.124941	0.000461518	0.000559416	0.561045	0.572304	0.771663	0.825	-0.277533	0.000298098	0.00039138	0.408528	0.542619	0.928291
Bisabolol oxide A	C16773	Sesquiterpenoid	0.000273291	0.000250653	0.0831221	0.790145	0.823409	1.09031	0.124742	0.000219954	0.000221321	0.0515437	0.977234	0.906962	0.993823	-0.00893876	0.000236289	0.00022225	0.554945	0.77022	0.88833	1.06317	0.0883689	0.00019213	0.000198896	0.123277	0.89886	0.788204	0.965985	-0.0499278	0.000216846	0.000248117	0.378742	0.570179	0.789388	0.873967	-0.19435	0.00019628	0.000207407	0.0514283	0.778513	0.821339	0.94635	-0.0795545	0.000297802	0.000245536	0.821573	0.375796	0.899653
Bornyl acetate	C09837	Monoterpenoid	4.62466e-05	7.50998e-05	1.8615	0.0227077	0.231767	0.615802	-0.699461	4.78898e-05	6.73179e-05	0.101405	0.40449	0.801388	0.711398	-0.491271	5.31564e-05	3.1863e-05	1.45813	0.190323	0.72199	1.66828	0.738363	4.6922e-05	5.40434e-05	0.189004	0.590479	0.709702	0.868229	-0.203853	6.97259e-05	6.62696e-05	0.579725	0.921447	0.858299	1.05216	0.0733477	7.2199e-05	4.85884e-05	1.27914	0.170128	0.569032	1.48593	0.571368	7.02039e-05	4.93498e-05	1.20399	0.3514	0.893428
Bruceine D	C08752	Diterpenoid	1.64378e-05	9.69807e-06	0.0665591	0.600664	0.779961	1.69496	0.761251	8.46588e-06	1.33747e-05	0.512503	0.697353	0.874314	0.632976	-0.659778	4.32973e-06	6.48501e-06	0.520549	0.716129	0.880899	0.667652	-0.582831	3.57081e-05	5.97678e-06	0.687873	0.233095	0.575822	5.97448	2.57881	9.42829e-06	2.47459e-05	1.31579	0.307269	0.684215	0.381005	-1.39212	4.17406e-06	1.44689e-05	0.648039	0.28559	0.646299	0.288484	-1.79344	4.39471e-05	6.15321e-06	1.53584	0.0427975	0.573555
Cantharidin	C16778	Monoterpenoid	6.45222e-05	7.61015e-05	0.303489	0.575172	0.772428	0.847844	-0.238129	8.52546e-05	8.34929e-05	0.29851	0.925752	0.902293	1.0211	0.0301234	9.5973e-05	6.17729e-05	1.94144	0.0276359	0.431476	1.55364	0.635654	5.12687e-05	7.09937e-05	0.875334	0.295579	0.594716	0.722158	-0.469613	9.42368e-05	0.000103456	0.180845	0.80543	0.84113	0.910891	-0.134649	7.25011e-05	8.6211e-05	0.707978	0.583637	0.7751	0.840972	-0.24987	8.54178e-05	6.11251e-05	1.42083	0.329035	0.887003
Capsanthin	C08584	Diterpenoid	1.0318e-05	5.45443e-05	1.68979	0.0880788	0.459796	0.189167	-2.40227	4.26146e-05	8.70163e-05	1.62844	0.108215	0.6195	0.489732	-1.02994	2.31224e-05	2.79255e-05	0.0517358	0.746617	0.885205	0.828002	-0.272294	3.48637e-05	2.93157e-05	0.528863	0.738035	0.753431	1.18925	0.250052	7.39559e-05	4.95619e-05	1.21641	0.316214	0.688306	1.49219	0.577434	5.96721e-05	3.94602e-05	0.575943	0.386819	0.69581	1.51221	0.596659	5.28556e-05	4.25082e-05	1.06224	0.626253	0.937267
Carnosic acid	C21818	Diterpenoid	8.34668e-06	5.93053e-06	0.857424	0.4875	0.742058	1.40741	0.493043	4.69984e-06	8.57339e-06	1.64516	0.0752666	0.572118	0.548189	-0.867254	7.0531e-06	9.467e-06	0.624024	0.480339	0.832243	0.74502	-0.424648	7.78566e-06	5.58239e-06	1.02962	0.227375	0.573653	1.39468	0.479936	7.21266e-06	9.01484e-06	0.331015	0.509543	0.770087	0.800088	-0.32177	6.31946e-06	5.50236e-06	0.53155	0.617014	0.784646	1.1485	0.199748	5.92662e-06	7.33321e-06	0.650707	0.579942	0.932595
Carnosol	C09069	Diterpenoid	1.61905e-05	2.14856e-05	0.647136	0.376861	0.68982	0.75355	-0.408225	2.26275e-05	1.56591e-05	1.63736	0.0715877	0.564826	1.44501	0.531078	2.58505e-05	2.0258e-05	0.507051	0.454579	0.824406	1.27606	0.351698	2.11763e-05	2.91535e-05	1.00384	0.233716	0.576052	0.726372	-0.46122	1.30264e-05	1.95863e-05	0.888086	0.315095	0.687805	0.665075	-0.58841	2.74667e-05	2.76067e-05	0.587125	0.988416	0.85373	0.99493	-0.00733354	3.00282e-05	2.42302e-05	0.712342	0.586959	0.933347
Carvacryl acetate		Monoterpenoid	0.000179351	0.000185334	0.34532	0.884218	0.839175	0.967721	-0.0473368	0.00017454	0.000149605	0.675396	0.530103	0.840966	1.16667	0.222398	0.000158917	0.000189843	0.515372	0.440963	0.81996	0.837098	-0.256532	0.000153615	0.000111601	0.959197	0.304138	0.596772	1.37647	0.460971	0.00014517	0.000212411	1.64755	0.0557228	0.430218	0.683439	-0.549115	0.000105529	0.000133354	0.915928	0.354043	0.680507	0.791344	-0.337623	0.000175118	0.000129314	0.813621	0.324183	0.885505
Caryophyllene oxide	C16908	Sesquiterpenoid	0.000296892	0.000464804	1.97774	0.012516	0.156062	0.638745	-0.646688	0.000405601	0.00039783	0.205315	0.933954	0.903068	1.01953	0.0279102	0.000508353	0.000339233	1.61807	0.0863755	0.602133	1.49854	0.583553	0.000384903	0.000298025	0.902654	0.271908	0.588445	1.29151	0.36906	0.000367671	0.000504316	1.23785	0.13579	0.566687	0.729049	-0.455912	0.000449445	0.00043712	0.0543612	0.865039	0.836284	1.02819	0.0401139	0.000427014	0.000370015	0.472573	0.460609	0.916589
Catalpalactone	C16929	Sesquiterpenoid	7.62776e-05	7.60706e-05	0.0608016	0.99072	0.853939	1.00272	0.00391931	0.000124953	8.35634e-05	1.1452	0.244521	0.719603	1.49531	0.580441	7.23876e-05	7.5111e-05	0.219258	0.888929	0.901778	0.963742	-0.0532812	7.43907e-05	5.87749e-05	0.113931	0.486468	0.673901	1.26569	0.33992	7.45554e-05	6.08367e-05	0.511999	0.412269	0.730461	1.2255	0.293372	0.000106533	8.03037e-05	0.554953	0.36964	0.688042	1.32663	0.407764	5.56084e-05	7.2582e-05	0.647954	0.332681	0.888103
Cedrelone;Isomangiferin	C16979	Triterpenoid	0.00102158	0.00129299	0.839611	0.25374	0.616651	0.790087	-0.339916	0.000736327	0.00117186	0.774677	0.373755	0.788509	0.628339	-0.670385	0.00148913	0.000798431	1.99385	0.0181616	0.364055	1.86508	0.899234	0.000661757	0.00107748	1.79365	0.0223136	0.242658	0.614171	-0.703289	0.000960236	0.000791779	0.385777	0.620004	0.802978	1.21276	0.278292	0.000845476	0.000718919	0.847394	0.475024	0.737192	1.17604	0.233934	0.000793237	0.000815929	0.376738	0.92356	0.956585
Cineole	C09844	Monoterpenoid	0.000328384	0.000256942	0.831291	0.289822	0.63253	1.27805	0.353944	0.000309904	0.000365893	0.536391	0.582935	0.853265	0.84698	-0.2396	0.000303153	0.000383396	0.871489	0.271625	0.766536	0.790704	-0.33879	0.000303669	0.000326003	0.378572	0.769895	0.761198	0.931493	-0.102383	0.00034112	0.000298393	0.716563	0.45816	0.750729	1.14319	0.193065	0.000324222	0.000316195	0.0110401	0.918277	0.844297	1.02539	0.0361682	0.000421724	0.000284549	1.35077	0.135284	0.763452
Cinnzeylanol;Resibufogenin	C17058	Diterpenoid	2.92877e-05	6.83328e-05	1.20648	0.19706	0.583378	0.428605	-1.22228	5.01094e-05	8.68381e-05	0.408558	0.348571	0.776642	0.577044	-0.793247	8.44087e-05	7.54136e-05	0.188585	0.805648	0.892713	1.11928	0.162567	6.68869e-05	8.85247e-05	0.751484	0.541489	0.691938	0.755574	-0.404356	9.97914e-05	0.000110242	0.222353	0.851617	0.848441	0.905199	-0.143692	6.52686e-05	8.70931e-05	1.03432	0.607064	0.781886	0.749411	-0.416171	4.79237e-05	6.11187e-05	0.442759	0.587208	0.933373
Citronellyl acetate	C12298	Monoterpenoid	0.000165979	0.000140412	0.608989	0.458195	0.730015	1.18208	0.241333	0.000123971	0.000113792	0.552465	0.708141	0.875992	1.08945	0.123604	0.000169134	0.000145944	0.965477	0.501943	0.838296	1.1589	0.212754	0.000153659	0.000176076	0.692752	0.539567	0.6913	0.872685	-0.196466	0.000153497	0.000128398	0.901662	0.218815	0.630645	1.19548	0.257584	0.000113834	0.000119122	0.00423848	0.843095	0.832735	0.955613	-0.0655022	0.000167623	0.00020364	0.889233	0.345175	0.891715
Cryptomeridiol	C17676	Sesquiterpenoid	2.08122e-05	1.78576e-05	0.0800335	0.793996	0.824115	1.16545	0.220887	2.06858e-05	1.02792e-05	0.906074	0.234799	0.713751	2.01239	1.00891	1.56043e-05	2.33953e-05	1.22851	0.232473	0.747433	0.666985	-0.584273	2.02996e-05	2.00211e-05	0.128112	0.973439	0.801205	1.01391	0.0199323	2.66346e-05	1.51742e-05	1.19721	0.0855769	0.500164	1.75525	0.811679	1.39783e-05	1.43397e-05	0.679809	0.949225	0.848605	0.974793	-0.0368322	2.46928e-05	2.06261e-05	0.869463	0.716552	0.944735
Curcumol		Sesquiterpenoid	0.000155686	0.000153466	0.372337	0.9722	0.851569	1.01447	0.0207196	0.000196476	0.000264827	0.553135	0.406307	0.8021	0.741906	-0.430693	0.000211009	0.000212058	0.27331	0.991252	0.911014	0.995055	-0.00715236	0.00014924	0.000179609	0.853473	0.301005	0.596031	0.830915	-0.267227	0.000152158	0.000207683	0.581136	0.426409	0.737049	0.732648	-0.448809	0.000269517	0.000180535	0.90864	0.269488	0.637023	1.49288	0.578095	0.00024599	0.000194073	1.30791	0.168406	0.800704
Curzerene		Sesquiterpenoid	0.000160029	0.000181042	0.613584	0.649919	0.793188	0.883934	-0.17799	0.000142655	0.000159991	0.49616	0.702549	0.875128	0.891641	-0.165464	0.000149943	0.000170981	0.580241	0.586469	0.858299	0.876959	-0.189418	0.000169707	0.000233585	1.02324	0.212911	0.567733	0.726532	-0.460901	0.000177243	0.00020089	0.340516	0.618223	0.802523	0.882291	-0.180674	9.81263e-05	0.000135103	0.998922	0.217274	0.603948	0.72631	-0.461343	0.000248637	0.000156736	2.32715	0.00137718	0.0929965
Diosbulbin D		Diterpenoid	4.67945e-05	4.18524e-05	0.561636	0.833495	0.831042	1.11809	0.161032	3.58674e-05	2.33283e-05	0.989854	0.305187	0.752742	1.53751	0.620593	5.8679e-05	5.51166e-05	0.2515	0.847944	0.897516	1.06463	0.0903582	4.30526e-05	4.3285e-05	0.0393382	0.987676	0.803507	0.99463	-0.00776789	4.57648e-05	3.65106e-05	0.560088	0.502485	0.767608	1.25347	0.325923	3.83034e-05	3.00336e-05	0.631969	0.515835	0.752845	1.27535	0.350894	4.78312e-05	3.20081e-05	1.19175	0.437222	0.912517
Dipterocarpol	C08622	Triterpenoid	0.000133848	0.000241951	1.12617	0.173603	0.56613	0.553205	-0.854115	0.000162721	0.000164037	0.610482	0.983947	0.907538	0.991977	-0.0116208	0.000120766	0.000106988	0.364792	0.705676	0.879348	1.12878	0.174761	0.000149077	0.00012535	0.543355	0.547005	0.693748	1.18929	0.250096	0.000135847	7.98863e-05	1.36347	0.106451	0.53181	1.7005	0.76596	7.60237e-05	0.000145211	1.39104	0.177256	0.575194	0.52354	-0.933629	0.000105112	0.000122075	0.119069	0.617978	0.93648
Epifriedelanol	C17123	Triterpenoid	0.000912705	0.00165318	1.45265	0.0424187	0.326711	0.552089	-0.857026	0.000828149	0.00213736	1.86876	0.01033	0.228178	0.387464	-1.36787	0.00135754	0.00166829	1.1442	0.218652	0.73999	0.813733	-0.297372	0.00128566	0.00156681	0.207014	0.559869	0.698614	0.820558	-0.285322	0.00172914	0.00151244	0.722035	0.635676	0.806898	1.14328	0.19318	0.000496863	0.0013273	1.46309	0.0717436	0.446727	0.374341	-1.41757	0.00118625	0.00142175	0.767112	0.513557	0.924539
Epitulipinolide	C09566	Sesquiterpenoid	2.53482e-05	2.44251e-05	0.965428	0.936166	0.846732	1.0378	0.0535231	2.48174e-05	7.99479e-06	1.52546	0.0646337	0.549413	3.1042	1.63422	2.09129e-05	2.04049e-05	0.262449	0.975357	0.909695	1.0249	0.0354772	3.90595e-05	3.42359e-05	0.569843	0.797444	0.76753	1.14089	0.190162	3.58183e-05	2.22487e-05	0.170791	0.374055	0.710886	1.60991	0.686977	3.26267e-05	1.16913e-05	1.07706	0.129231	0.525534	2.79069	1.48062	2.12292e-05	1.62383e-05	0.435638	0.694909	0.943112
Erythrodiol;16alpha-Hydroxybauerenol;Arnidiol;Faradiol	C20945	Triterpenoid	3.40948e-05	3.54094e-05	0.765799	0.957481	0.849631	0.962874	-0.0545812	5.24534e-05	3.09762e-05	0.270643	0.40344	0.800974	1.69335	0.759878	5.86378e-05	3.17317e-05	0.0953323	0.417624	0.811792	1.84793	0.885906	6.43412e-05	4.84063e-05	0.106225	0.665627	0.73375	1.32919	0.410548	4.04551e-05	2.15095e-05	0.0942955	0.423317	0.735636	1.8808	0.911348	2.92277e-05	4.59228e-05	0.685745	0.421016	0.713149	0.636452	-0.651876	1.98405e-05	5.25916e-05	1.25121	0.132547	0.759741
Eupatolide	C09440	Sesquiterpenoid	2.11639e-05	2.87725e-05	0.483836	0.401924	0.703426	0.73556	-0.443085	1.82392e-05	2.64075e-05	1.52232	0.129078	0.639041	0.690683	-0.533905	1.30362e-05	1.88663e-05	0.555281	0.386921	0.80433	0.690975	-0.533296	1.48584e-05	1.82507e-05	0.816884	0.400358	0.640398	0.814127	-0.296675	1.84436e-05	1.80101e-05	0.545627	0.952121	0.862235	1.02407	0.0343128	1.65966e-05	1.77538e-05	0.515572	0.828853	0.830349	0.934818	-0.0972427	2.50116e-05	1.7129e-05	1.49202	0.237985	0.850246
Eurycomalactone;Ingenol	C08759;C09112	Diterpenoid	2.95869e-05	3.56478e-05	0.379091	0.564128	0.769002	0.829978	-0.268854	2.05758e-05	2.56539e-05	0.0612076	0.754403	0.882704	0.802055	-0.318226	1.30882e-05	2.21421e-05	0.274434	0.362524	0.798091	0.591099	-0.758527	1.87684e-05	2.97325e-05	0.375824	0.382762	0.632379	0.631242	-0.663735	1.64134e-05	3.88077e-05	1.47184	0.0308125	0.332246	0.422942	-1.24147	1.95623e-05	2.63709e-05	0.105359	0.647952	0.792798	0.741813	-0.430873	2.90863e-05	3.27649e-05	0.246722	0.823138	0.951545
Ferruginol	C09092	Diterpenoid	1.57956e-05	1.48152e-05	0.371308	0.910947	0.843154	1.06617	0.0924396	2.14445e-05	2.43228e-05	0.20331	0.750487	0.882164	0.881664	-0.181699	2.2805e-05	2.50995e-05	0.831685	0.803864	0.892501	0.908582	-0.138312	3.1725e-05	4.45447e-05	0.86102	0.307714	0.597601	0.712206	-0.489634	2.69115e-05	2.95701e-05	0.444292	0.859072	0.849558	0.910091	-0.135917	1.55754e-05	2.91297e-05	1.21112	0.132548	0.529224	0.534692	-0.90322	3.95357e-05	2.47379e-05	1.10019	0.221619	0.840946
Forskolin	C09076	Diterpenoid	1.51744e-05	1.72111e-05	0.259798	0.724631	0.81047	0.881661	-0.181703	1.42404e-05	8.1222e-06	1.47894	0.19519	0.685313	1.75327	0.810051	2.20058e-05	1.99761e-05	0.131959	0.844158	0.897104	1.10161	0.139611	2.53582e-05	1.78628e-05	0.881172	0.364301	0.623379	1.41961	0.505496	3.00379e-05	1.26427e-05	1.73378	0.0401194	0.37219	2.3759	1.24847	2.64209e-05	2.16438e-05	0.372489	0.686748	0.802188	1.22071	0.287722	5.42871e-06	1.63164e-05	1.83052	0.0746061	0.668945
Ganoderal A		Triterpenoid	0.000158638	0.000111446	1.3388	0.204094	0.588254	1.42345	0.509395	0.000159819	0.000148587	0.233185	0.688106	0.87284	1.07559	0.105131	0.000152265	0.000128073	0.41512	0.499024	0.837504	1.1889	0.249626	0.000100621	0.000120273	0.471514	0.543576	0.692626	0.83661	-0.257372	0.00018946	0.000195409	0.274056	0.938074	0.86046	0.969557	-0.0446022	0.000113124	0.000118254	0.275907	0.756029	0.816998	0.956622	-0.0639789	0.000152781	9.92385e-05	1.1194	0.195218	0.823238
Ganoderic acid F		Triterpenoid	0.000390532	0.000319502	0.797336	0.283264	0.629889	1.22231	0.289615	0.000410535	0.000331424	0.803894	0.401667	0.800271	1.2387	0.308825	0.000323562	0.00031704	0.223143	0.92914	0.905627	1.02057	0.0293768	0.000480654	0.000300264	1.31853	0.0758391	0.439014	1.60077	0.678768	0.000399295	0.000364803	0.0991767	0.717663	0.8251	1.09455	0.130335	0.000335251	0.000338415	0.222082	0.956831	0.849628	0.990649	-0.0135536	0.00024902	0.000292966	0.443194	0.63403	0.937989
Ganoderic acid H		Triterpenoid	0.000103636	0.000199385	1.10603	0.113628	0.502877	0.519779	-0.944029	0.000225691	0.000193485	0.818862	0.65568	0.867385	1.16645	0.222128	0.000231968	0.000143925	1.10169	0.152493	0.690061	1.61173	0.688613	0.000210513	0.000143156	0.732464	0.459509	0.664374	1.47051	0.556319	0.000144346	0.000206699	1.23571	0.115121	0.542406	0.698342	-0.517994	0.000197505	0.000119664	1.37007	0.147749	0.546959	1.6505	0.7229	0.000161978	0.000229413	0.938347	0.388348	0.90258
Ganoderol A		Triterpenoid	0.000748693	0.000614919	0.918988	0.420253	0.712644	1.21755	0.283979	0.000561216	0.000619254	0.412109	0.694968	0.873937	0.906278	-0.141975	0.00076847	0.000630623	1.21964	0.25707	0.759754	1.21859	0.285212	0.000568016	0.000830868	1.00308	0.244783	0.579984	0.683642	-0.548687	0.000717544	0.000556683	0.872714	0.351509	0.702801	1.28896	0.366211	0.000707897	0.000461441	0.164206	0.224918	0.608527	1.5341	0.617391	0.000809476	0.00066622	0.813251	0.469819	0.91809
Ganoderol B		Triterpenoid	0.00063211	0.0014469	2.0658	0.00427162	0.0681587	0.436873	-1.19472	0.000508841	0.000603388	0.0751378	0.542988	0.844152	0.843305	-0.245873	0.000805892	0.000537802	1.12802	0.181917	0.715781	1.49849	0.583512	0.000375804	0.000543477	0.818204	0.240088	0.578353	0.69148	-0.53224	0.000550923	0.000727759	1.00553	0.291693	0.676623	0.757014	-0.401609	0.000831844	0.000458602	1.10441	0.158485	0.558108	1.81387	0.859069	0.000511134	0.000337344	0.915022	0.253811	0.85826
Genipin	C09780	Iridoid	0.000551668	0.000539083	0.1451	0.859038	0.835238	1.02335	0.0332933	0.00053085	0.000364124	1.3953	0.0964433	0.605517	1.45788	0.543872	0.000496076	0.000399783	1.59631	0.0644518	0.562192	1.24087	0.311346	0.000492644	0.000613986	0.920717	0.234392	0.576301	0.802369	-0.317662	0.000501675	0.000655741	1.49966	0.0555964	0.429826	0.76505	-0.386374	0.000458826	0.000549195	0.986517	0.245934	0.621862	0.835452	-0.259371	0.000587842	0.000537583	0.219148	0.614496	0.936143
Geranylacetate	C09861	Monoterpenoid	0.000207703	0.000214532	0.0792244	0.880507	0.838607	0.96817	-0.0466677	0.000198456	0.00023593	0.859224	0.323845	0.76362	0.841168	-0.249534	0.00025744	0.000179207	1.32631	0.131549	0.66943	1.43655	0.522608	0.000200243	0.000161732	0.787536	0.277165	0.589919	1.23811	0.308143	0.000182593	0.000178897	0.11096	0.901546	0.855623	1.02066	0.0294997	0.000195842	0.000233845	1.16222	0.302305	0.655127	0.837486	-0.255864	0.000174461	0.000207148	0.840043	0.351798	0.893536
Germanicol	C19833	Triterpenoid	0.000133698	0.000140036	0.0988533	0.850034	0.833783	0.95474	-0.0668209	8.20798e-05	0.000125095	0.94368	0.28036	0.738287	0.65614	-0.607925	0.000118231	0.000136854	0.630252	0.619463	0.864826	0.863918	-0.211033	0.000117006	0.000170278	0.664638	0.388503	0.635053	0.687148	-0.541308	0.000214029	0.00031315	0.161029	0.587134	0.794218	0.683471	-0.549048	0.00011257	0.000120267	0.0575288	0.844957	0.833042	0.935998	-0.0954221	0.000185355	9.21037e-05	1.24012	0.135621	0.763901
Ginsenoside F3		Triterpenoid	2.00767e-05	5.73203e-05	0.272869	0.217926	0.597127	0.350254	-1.51352	5.96151e-05	2.5312e-05	1.58789	0.0351084	0.44442	2.35521	1.23586	4.66533e-05	1.4655e-05	1.0524	0.270794	0.766166	3.18343	1.67058	3.93775e-05	6.49051e-06	1.04954	0.173231	0.547393	6.06693	2.60097	4.81428e-05	4.00539e-05	0.0605937	0.74597	0.830612	1.20195	0.265378	1.79844e-05	1.06578e-05	0.846096	0.622365	0.786101	1.68743	0.754826	7.13706e-05	1.8649e-05	1.9906	0.0276555	0.495639
Glycyrrhetic acid 3-O-mono-beta-D-glucuronide		Triterpenoid	2.09226e-05	8.20277e-06	1.60759	0.0332617	0.285789	2.55067	1.35088	2.95251e-05	1.80987e-05	1.28655	0.219212	0.703522	1.63134	0.706059	1.56708e-05	1.8221e-05	0.515214	0.727095	0.882485	0.860037	-0.217529	1.26e-05	1.71621e-05	0.602091	0.459588	0.664404	0.734176	-0.445802	3.67143e-05	2.11383e-05	1.08115	0.163356	0.591669	1.73687	0.796486	2.27195e-05	1.81145e-05	1.05109	0.633862	0.789163	1.25422	0.32679	1.29114e-05	2.61646e-05	1.37494	0.0408557	0.565834
Guaiol	C09676	Sesquiterpenoid	3.00942e-05	2.32511e-05	0.516341	0.664574	0.796822	1.29431	0.372185	6.0851e-06	3.4351e-05	1.08923	0.116744	0.628182	0.177145	-2.497	6.53045e-06	6.26033e-05	2.3719	0.0179268	0.361895	0.104315	-3.26098	5.21709e-05	4.34567e-05	0.710102	0.860904	0.780912	1.20053	0.263667	4.61678e-05	3.84482e-05	0.377497	0.859613	0.849639	1.20078	0.263972	2.13781e-05	5.09312e-05	1.13669	0.135357	0.532581	0.419744	-1.25242	3.02349e-05	8.49146e-06	1.12076	0.202897	0.828782
Ipecoside	C09464	Iridoid	9.35713e-05	0.000132808	0.746894	0.336482	0.665064	0.704562	-0.505202	9.96763e-05	0.000167477	0.932155	0.274237	0.735378	0.595166	-0.748637	0.000110405	9.01062e-05	1.06595	0.499047	0.83751	1.22528	0.293109	6.23689e-05	0.000109279	0.630875	0.218672	0.57017	0.570729	-0.809122	0.000131954	0.000129645	0.12526	0.956766	0.862812	1.01781	0.0254692	0.000106459	7.68855e-05	0.48697	0.369088	0.687784	1.38464	0.469511	0.000105496	0.000108187	0.624569	0.945346	0.957543
Isoalantolactone	C09484	Sesquiterpenoid	0.000199555	0.00015821	0.734	0.32138	0.65476	1.26133	0.334944	0.00016393	0.000173601	0.0101776	0.832835	0.892564	0.944293	-0.0826941	0.000165896	0.000185228	0.0334469	0.669473	0.873648	0.895629	-0.159027	9.42495e-05	0.00020217	1.89045	0.013718	0.182247	0.466189	-1.10101	0.000188639	0.000174051	0.346669	0.694599	0.820335	1.08381	0.116114	0.000174713	0.000143682	0.848259	0.533393	0.75902	1.21597	0.282111	0.000169391	0.000142657	0.10315	0.654304	0.939794
Isopulegol		Monoterpenoids	8.52665e-05	9.87594e-05	0.385232	0.561366	0.768129	0.863375	-0.21194	6.26223e-05	8.64991e-05	1.6421	0.0513111	0.512064	0.723964	-0.46601	0.000103498	7.38795e-05	1.3579	0.118853	0.654218	1.4009	0.486353	6.04913e-05	7.48499e-05	0.985566	0.320719	0.600477	0.808168	-0.307274	0.000110047	8.09169e-05	1.39541	0.10821	0.534062	1.36001	0.443614	7.64139e-05	8.56755e-05	0.29308	0.588244	0.776468	0.8919	-0.165047	9.76505e-05	9.08505e-05	0.52786	0.654142	0.93978
Jangomolide		Triterpenoid	7.28242e-05	7.91563e-05	0.213403	0.720601	0.809611	0.920005	-0.120286	5.82764e-05	7.26408e-05	0.686902	0.414241	0.805152	0.802254	-0.317869	7.12405e-05	5.75258e-05	0.77497	0.392367	0.805628	1.23841	0.308488	6.37479e-05	5.81073e-05	0.749835	0.694765	0.742036	1.09707	0.133658	9.52184e-05	5.16835e-05	1.06459	0.078341	0.486527	1.84233	0.881535	4.61115e-05	6.32401e-05	0.44852	0.34911	0.67802	0.729149	-0.455714	5.77223e-05	6.47966e-05	0.538888	0.637792	0.938332
Karounidiol;Soyasapogenol C	C17394;C17422	Triterpenoid	0.000456225	0.00058095	1.29711	0.0994149	0.480653	0.785309	-0.348668	0.000428593	0.000350715	0.0696579	0.536858	0.842652	1.22205	0.289309	0.000389532	0.000332465	0.336753	0.456681	0.825073	1.17165	0.228539	0.00043178	0.00068189	1.36883	0.0980162	0.477023	0.63321	-0.659244	0.000446981	0.000452719	0.5091	0.970964	0.864546	0.987326	-0.018402	0.000405197	0.000396599	0.0876511	0.931222	0.846129	1.02168	0.0309442	0.000337826	0.000309924	0.253861	0.810224	0.95081
Kaurenoic acid	C11874	Diterpenoid	0.000377928	0.00129284	1.49268	0.0797431	0.4423	0.292325	-1.77435	0.00132168	0.000691572	1.46383	0.0423051	0.47847	1.91112	0.93442	0.00115511	0.00073725	0.757038	0.234772	0.748599	1.56679	0.64781	0.000367239	0.000711501	1.1937	0.0730404	0.433168	0.516146	-0.954148	0.000911636	0.00045772	1.61137	0.0393031	0.368503	1.99169	0.993993	0.000671292	0.000312063	1.93378	0.00937265	0.196804	2.15114	1.1051	0.000708945	0.000325874	2.15289	0.0133924	0.359839
Kirenol		Diterpenoid	0.00427767	0.00511377	1.02352	0.185367	0.574823	0.836499	-0.257564	0.00439975	0.00442072	0.400847	0.985467	0.907667	0.995257	-0.0068596	0.00435149	0.00596314	0.658614	0.236029	0.749229	0.729732	-0.454562	0.00469522	0.00451137	0.0882945	0.755521	0.757755	1.04075	0.0576256	0.00474207	0.00547476	0.895801	0.526469	0.775821	0.866169	-0.20728	0.00440717	0.0051978	0.606273	0.437294	0.720846	0.847891	-0.238049	0.00469017	0.00518802	0.496376	0.719325	0.944937
Lactupicrin	C09490	Sesquiterpenoid	5.33553e-05	5.45252e-05	0.139563	0.919971	0.844453	0.978545	-0.0312903	5.00974e-05	3.22129e-05	1.3545	0.12275	0.633696	1.5552	0.637097	5.75323e-05	6.21088e-05	0.532495	0.754795	0.886307	0.926314	-0.110426	4.60887e-05	9.56724e-05	2.23961	0.00257524	0.0531931	0.481735	-1.05369	6.93728e-05	5.35367e-05	0.509196	0.319346	0.689695	1.2958	0.373842	5.32928e-05	6.22929e-05	0.0992677	0.640261	0.79083	0.855519	-0.225128	7.87758e-05	5.08149e-05	1.42795	0.126387	0.750947
Lamiide	C11644	Iridoid	0.000435041	0.000275635	1.35082	0.116698	0.507192	1.57832	0.658392	0.000358735	0.000392914	0.407134	0.735753	0.880087	0.913011	-0.131295	0.000332549	0.000272376	0.210066	0.615307	0.864038	1.22092	0.287969	0.000304293	0.000331108	0.39291	0.808934	0.770073	0.919012	-0.121844	0.00031791	0.000333643	0.336411	0.827158	0.844655	0.952844	-0.0696881	0.00027922	0.000292816	0.547312	0.891675	0.840394	0.953571	-0.0685875	0.000304825	0.000234703	0.81607	0.441459	0.913284
Lathyrol	C09125	Diterpenoid	2.8668e-05	1.91238e-05	1.0103	0.386438	0.695164	1.49908	0.584074	1.64288e-05	1.97057e-05	0.64078	0.615317	0.859905	0.833711	-0.262381	1.47483e-05	3.57166e-05	1.48876	0.0399121	0.484364	0.412925	-1.27605	2.31324e-05	2.37924e-05	0.350297	0.941048	0.79576	0.972259	-0.0405874	3.16607e-05	1.72148e-05	0.111847	0.338419	0.69771	1.83915	0.87904	2.17143e-05	3.02792e-05	1.21951	0.436862	0.720647	0.717136	-0.479682	3.10964e-05	2.40844e-05	1.13944	0.503912	0.923206
Limonexic acid		Triterpenoid	0.000257011	0.000198309	1.0271	0.258111	0.618764	1.29601	0.374078	0.000247651	0.000157527	0.95115	0.206049	0.693951	1.57212	0.652711	0.000212987	0.000254645	0.0731235	0.628247	0.866464	0.836405	-0.257727	0.000197711	0.00014611	0.0363398	0.53586	0.690062	1.35316	0.436333	0.000148154	0.000224488	1.41536	0.245251	0.649692	0.659964	-0.599541	0.000217875	0.000129096	1.09691	0.205264	0.596223	1.68769	0.755053	0.000150298	0.00015298	0.150274	0.963679	0.958317
Linderane	C09495	Sesquiterpenoid	1.54571e-05	1.26954e-05	0.494161	0.561722	0.768242	1.21753	0.283961	1.54048e-05	1.42943e-05	0.592209	0.852022	0.894728	1.07769	0.107939	2.06144e-05	2.11263e-05	0.297795	0.94398	0.906973	0.975771	-0.0353861	1.30585e-05	1.78629e-05	0.984808	0.444476	0.658692	0.73104	-0.451978	1.60614e-05	1.4992e-05	0.545042	0.900962	0.855543	1.07133	0.0994076	1.65468e-05	2.17317e-05	0.980782	0.272435	0.638782	0.761416	-0.393243	1.69081e-05	9.86004e-06	1.31329	0.129824	0.755932
Lucidadiol		Triterpenoid	4.7204e-05	0.000262416	1.70979	0.0364285	0.300165	0.179882	-2.47488	0.000139196	0.00012403	1.13808	0.864413	0.896081	1.12228	0.166432	0.000110578	4.95119e-05	0.860014	0.200509	0.728943	2.23335	1.15921	0.000273121	0.000105397	0.16619	0.234393	0.576302	2.59135	1.3737	0.000142302	0.00018977	1.01367	0.644609	0.809063	0.749862	-0.415302	8.76e-05	0.00010315	0.109973	0.776515	0.820961	0.849247	-0.235743	6.30321e-05	0.000111631	0.812501	0.394842	0.904028
Lupenone	C16990	Triterpenoid	0.000362841	0.000245193	1.29764	0.158775	0.553805	1.47982	0.565424	0.000320918	0.000275936	0.155275	0.609471	0.858751	1.16302	0.21787	0.000431089	0.000243608	1.66904	0.0750226	0.583685	1.7696	0.823424	0.00048842	0.00030068	1.26064	0.151835	0.532956	1.62439	0.699894	0.000257358	0.000429046	1.70103	0.048428	0.405719	0.599838	-0.737356	0.000256503	0.000266696	0.0900844	0.865982	0.836433	0.96178	-0.0562212	0.000342823	0.000351903	0.0355855	0.88292	0.954677
Lupeol	C08628	Triterpenoid	0.000130241	0.00011049	0.30541	0.662264	0.796258	1.17876	0.237267	0.000105213	0.000109856	0.179291	0.893605	0.899133	0.957728	-0.0623118	0.000129396	0.000138976	0.192321	0.879991	0.900879	0.931071	-0.103037	0.000138488	0.000114328	0.982653	0.516951	0.683754	1.21132	0.276581	0.000124402	0.000163143	0.0666354	0.658164	0.812257	0.76253	-0.391134	0.000114435	0.000140124	0.298566	0.566806	0.769958	0.81667	-0.292175	0.000152771	0.000136744	0.0679066	0.733087	0.945915
Macrocarpal B;Macrocarpal H;Alisol B	C17460	Sesquiterpenoid	6.98321e-05	2.90844e-05	1.33469	0.0627084	0.398746	2.40101	1.26364	5.18222e-05	4.0701e-05	0.968437	0.623858	0.861558	1.27324	0.348504	3.06418e-05	5.67471e-05	1.15728	0.203788	0.73106	0.539971	-0.889046	0.000102016	6.13587e-05	0.96536	0.278399	0.590257	1.66261	0.733453	0.000102102	4.23061e-05	1.52349	0.0248154	0.301775	2.4134	1.27107	3.9965e-05	5.35111e-05	0.0550413	0.556689	0.766752	0.746854	-0.421102	5.61397e-05	6.79445e-05	1.16207	0.652517	0.939639
Mevastatin	C13963	Diterpenoid	0.000125362	0.000114793	0.478885	0.840935	0.832286	1.09207	0.127071	0.00010741	0.000140605	0.661611	0.42881	0.810518	0.763912	-0.388522	0.000112355	0.000163755	1.03014	0.282534	0.771232	0.686119	-0.54347	0.000115217	0.000160891	0.624559	0.391771	0.63655	0.71612	-0.481727	0.00014966	0.000154021	0.77775	0.93753	0.86039	0.971685	-0.0414396	0.000158962	0.000162337	0.26393	0.880669	0.838721	0.979208	-0.0303124	0.000225822	0.000101409	1.35545	0.119013	0.739536
Miltirone	C13715	Diterpenoid	0.022835	0.0241832	0.509569	0.594649	0.778229	0.944252	-0.0827561	0.0239634	0.0253398	0.451139	0.69097	0.8733	0.945684	-0.0805692	0.0248283	0.0268677	0.777054	0.395926	0.80646	0.924092	-0.113892	0.0211108	0.0245553	1.00404	0.294967	0.594565	0.859726	-0.218051	0.0260276	0.0222666	1.02273	0.284178	0.672728	1.16891	0.225163	0.0205643	0.0233433	0.886439	0.43966	0.721931	0.880952	-0.182865	0.0217398	0.0213438	0.112841	0.91435	0.956167
Morroniside	C17000	Iridoid	1.92443e-05	1.99529e-05	0.521753	0.910501	0.843089	0.964484	-0.0521705	1.18861e-05	1.75673e-05	1.15681	0.352614	0.778637	0.676602	-0.56362	2.67244e-05	1.96339e-05	1.10255	0.370412	0.800187	1.36114	0.444811	2.97434e-05	2.24054e-05	0.339441	0.422587	0.64989	1.32751	0.408722	2.86712e-05	3.49515e-05	0.952667	0.589891	0.794982	0.820313	-0.285753	1.68299e-05	2.30734e-05	0.847214	0.412328	0.708865	0.729406	-0.455206	4.71282e-05	3.59888e-05	1.11684	0.520851	0.925517
Myrcene	C06074	Monoterpenoid	0.000492781	0.000797201	2.03945	0.00804987	0.111182	0.618139	-0.693996	0.000688112	0.000470536	1.0924	0.280975	0.738573	1.4624	0.548337	0.000600646	0.000511611	0.851634	0.343342	0.792643	1.17403	0.23147	0.000567807	0.000453919	1.08068	0.235511	0.576711	1.2509	0.322965	0.000645406	0.000661736	0.0279649	0.899913	0.855398	0.975323	-0.0360486	0.000935912	0.000805656	0.470623	0.443495	0.723671	1.16168	0.216209	0.000569006	0.00069031	0.681387	0.585785	0.933222
Nerylacetate		Monoterpenoid	4.72596e-05	4.23977e-05	0.559185	0.533869	0.759064	1.11467	0.156621	4.56159e-05	4.48311e-05	0.191109	0.955397	0.905037	1.01751	0.0250376	3.89133e-05	3.85531e-05	0.174477	0.968577	0.909121	1.00934	0.0134157	4.73137e-05	4.72778e-05	0.0148063	0.997432	0.805054	1.00076	0.00109497	6.07038e-05	5.71272e-05	0.0832855	0.868916	0.851009	1.06261	0.0876079	4.17282e-05	5.21756e-05	1.01599	0.373	0.689604	0.799765	-0.322351	4.86764e-05	5.22779e-05	0.0116514	0.749915	0.947064
p-Cymene	C06575	Monoterpenoid	0.000442458	0.000347339	1.00225	0.292996	0.633773	1.27385	0.349195	0.000219232	0.000337745	1.7815	0.0621071	0.543205	0.649104	-0.623478	0.000359952	0.000316028	0.693095	0.560327	0.852662	1.13899	0.187751	0.000305984	0.000354774	0.523787	0.472814	0.669178	0.862476	-0.213443	0.000328574	0.000377854	0.650372	0.536312	0.779027	0.869577	-0.201614	0.000484076	0.000331108	0.869085	0.33188	0.669041	1.46199	0.547934	0.000348127	0.000477179	1.60817	0.143298	0.773688
Picrasin B	C17050	Diterpenoid	2.00355e-05	2.74907e-05	0.0298475	0.347694	0.672326	0.728811	-0.456384	3.0534e-05	2.68906e-05	0.270978	0.726317	0.878719	1.13549	0.183317	2.95756e-05	1.1413e-05	2.23529	0.00204717	0.102098	2.5914	1.37373	3.96308e-05	1.41593e-05	1.69554	0.0998394	0.479617	2.79893	1.48488	2.49469e-05	1.51187e-05	1.07326	0.280076	0.670534	1.65007	0.722528	1.93059e-05	2.12319e-05	0.311422	0.868697	0.836861	0.90929	-0.137188	1.93501e-05	1.83593e-05	0.581667	0.925973	0.956693
Picrocrocin	C17055	Monoterpenoid	1.85887e-05	2.99784e-05	1.0227	0.234299	0.606563	0.620071	-0.689494	1.34583e-05	2.1291e-05	0.8435	0.43834	0.813871	0.632114	-0.661744	6.87372e-06	1.73771e-05	0.505349	0.179643	0.714021	0.395562	-1.33802	2.55369e-05	1.51584e-05	1.4507	0.0412396	0.338885	1.68467	0.752466	1.7503e-05	2.28629e-05	0.63228	0.53779	0.7795	0.765561	-0.38541	1.85682e-05	2.64753e-05	0.980905	0.558568	0.767355	0.701341	-0.511812	1.23849e-05	1.18656e-05	0.780731	0.924702	0.956636
Pterosin D		Sesquiterpenoid	5.34754e-05	2.26223e-05	1.68421	0.0515998	0.362748	2.36383	1.24113	2.73031e-05	2.28331e-05	0.121811	0.675071	0.870702	1.19577	0.257938	4.49053e-05	2.56533e-05	0.906541	0.346193	0.793487	1.75047	0.807744	2.83058e-05	3.15414e-05	0.51897	0.71781	0.748233	0.897418	-0.156148	4.06817e-05	2.26953e-05	1.8899	0.0248067	0.301725	1.79252	0.841987	3.19865e-05	2.8749e-05	0.262762	0.798487	0.825026	1.11261	0.153951	3.89108e-05	2.57026e-05	1.30428	0.26322	0.862631
Quillaic acid	C08972	Triterpenoid	2.75147e-05	2.98784e-05	0.022057	0.882931	0.838979	0.920891	-0.118897	3.72416e-05	5.70783e-05	0.475888	0.597645	0.856358	0.652465	-0.616029	3.56835e-05	2.90782e-05	1.78097	0.812845	0.893562	1.22716	0.295319	1.6897e-05	1.807e-05	0.04246	0.918664	0.791819	0.935084	-0.0968323	1.6201e-05	2.78781e-05	0.218796	0.360422	0.706096	0.581138	-0.783047	1.98693e-05	3.80991e-05	1.50856	0.429445	0.717187	0.521515	-0.939219	1.49892e-05	2.72316e-05	0.125874	0.432936	0.911728
Rutaevin	C08779	Triterpenoid	0.000143149	0.000108116	0.493153	0.470169	0.735069	1.32403	0.404936	8.59216e-05	8.25697e-05	0.0339695	0.923569	0.902085	1.0406	0.057409	0.000185952	8.89565e-05	0.361778	0.291782	0.774978	2.09037	1.06376	8.46606e-05	7.1507e-05	0.783585	0.478305	0.671102	1.18395	0.243606	0.000105244	0.000151904	0.0853854	0.290077	0.675799	0.692837	-0.529411	9.99312e-05	0.00010606	0.0314032	0.825693	0.82981	0.942218	-0.085868	7.01422e-05	0.00012461	1.11231	0.229878	0.845779
Salannin	C08780	Triterpenoid	3.2792e-05	5.71117e-05	1.11939	0.14165	0.537249	0.574173	-0.800443	5.43133e-05	5.39506e-05	0.358057	0.985477	0.907668	1.00672	0.00966555	3.77244e-05	3.95414e-05	0.528374	0.906434	0.903491	0.954048	-0.067867	3.86834e-05	4.52481e-05	0.799639	0.620637	0.719857	0.854918	-0.226141	4.8595e-05	4.11656e-05	0.005496	0.736709	0.828847	1.18048	0.239368	4.19236e-05	3.85893e-05	0.000462119	0.773473	0.820384	1.0864	0.119562	4.0476e-05	1.80215e-05	1.24373	0.170247	0.802433
Sclareol	C09183	Diterpenoid	0.000104627	8.39925e-05	0.363883	0.667101	0.797436	1.24566	0.316916	5.34668e-05	4.79325e-05	0.0113419	0.788215	0.887168	1.11546	0.157638	7.44999e-05	6.60867e-05	0.844534	0.76466	0.887609	1.1273	0.172877	6.01351e-05	6.43877e-05	1.0383	0.891453	0.786819	0.933953	-0.0985777	5.80808e-05	8.8124e-05	0.7299	0.198078	0.615082	0.65908	-0.601474	6.66455e-05	2.70167e-05	0.399125	0.20896	0.598674	2.46683	1.30266	4.96549e-05	3.47497e-05	0.670894	0.455214	0.915683
Shionone	C17966	Triterpenoid	0.000235833	0.000240006	0.162278	0.965823	0.850736	0.982615	-0.025302	0.000201773	0.000223402	0.340673	0.821319	0.891221	0.903187	-0.146904	0.000219737	0.000221792	0.20109	0.98059	0.910134	0.990736	-0.0134274	0.000230887	0.000181259	0.256544	0.529335	0.687851	1.2738	0.349139	0.000238069	0.000190822	0.771964	0.519999	0.773664	1.2476	0.319155	0.000225125	0.000239774	0.115582	0.815076	0.827974	0.938907	-0.0909454	0.000231997	0.000252676	0.113942	0.812981	0.950969
Simiarenol	C17901	Triterpenoid	0.000150358	0.0001368	0.62691	0.694881	0.803946	1.09911	0.136332	0.000123045	0.000129507	0.308558	0.90744	0.900518	0.950102	-0.0738453	0.000146631	0.000165415	0.382587	0.697251	0.878068	0.886443	-0.173901	0.000106572	0.000112622	0.401315	0.895388	0.787557	0.946284	-0.0796553	0.00018207	0.000290764	0.288703	0.567294	0.788543	0.626176	-0.67536	9.50061e-05	0.000115231	0.114742	0.580895	0.774278	0.824486	-0.278433	0.000168615	7.46945e-05	1.3782	0.126552	0.751191
Simvastatin	C07262	Triterpenoid	8.17961e-05	9.55322e-05	0.680135	0.594718	0.778249	0.856215	-0.223955	7.06994e-05	5.7889e-05	0.568763	0.530241	0.841001	1.22129	0.288408	5.73849e-05	9.92797e-05	1.93632	0.0171032	0.354068	0.578013	-0.790827	8.59476e-05	0.000127238	0.928832	0.353763	0.617956	0.675488	-0.565998	8.21203e-05	5.2696e-05	1.62335	0.0298357	0.327763	1.55838	0.640045	7.19931e-05	7.56375e-05	0.352767	0.868175	0.836778	0.951818	-0.0712422	7.15746e-05	7.09194e-05	0.825172	0.98331	0.959115
Soyasaponin IV		Triterpenoid	0.000199125	0.000178632	0.686203	0.650822	0.793416	1.11472	0.156686	0.000211198	0.00014906	0.0202736	0.357928	0.781204	1.41687	0.502704	0.000258244	0.00015115	1.14843	0.0831189	0.597246	1.70854	0.77276	0.000219305	0.000203475	0.140756	0.762837	0.75952	1.0778	0.108088	0.000186576	0.000135456	0.225052	0.414767	0.731649	1.37739	0.461939	0.000111973	0.000283079	1.87367	0.00865588	0.188049	0.395553	-1.33806	0.000248038	0.000188216	1.10122	0.371564	0.898626
Sterebin A		Diterpenoid	0.00314918	0.00206817	1.29854	0.0759416	0.433573	1.52269	0.606622	0.00254371	0.00307421	0.851114	0.37825	0.790496	0.827436	-0.273281	0.00291993	0.00278587	0.170631	0.766092	0.887795	1.04812	0.0678085	0.00341314	0.0029265	0.799571	0.36489	0.623676	1.16629	0.221922	0.0037815	0.00252316	1.2766	0.0681446	0.464133	1.49871	0.583724	0.00152038	0.00211452	1.4651	0.0521856	0.41443	0.719021	-0.475894	0.00255859	0.00252605	0.210122	0.96646	0.958432
Sterebin E		Diterpenoid	8.35195e-05	5.56147e-05	0.927576	0.331405	0.66167	1.50175	0.586646	4.92147e-05	3.81209e-05	0.227662	0.619993	0.860815	1.29102	0.368509	5.11374e-05	8.95349e-05	1.22038	0.123122	0.659604	0.571144	-0.808072	4.85124e-05	7.01877e-05	0.444341	0.614325	0.717791	0.691181	-0.532864	5.05048e-05	7.51032e-05	1.12452	0.355369	0.704245	0.672472	-0.572454	4.1814e-05	5.04264e-05	0.597788	0.714875	0.80848	0.829209	-0.270192	8.73986e-05	5.09253e-05	1.64356	0.353628	0.894029
Sugiol	C21822	Diterpenoid	1.67941e-05	1.30293e-05	0.05181	0.683888	0.80142	1.28895	0.366198	1.08302e-05	1.28658e-05	0.109982	0.753376	0.882563	0.84178	-0.248485	8.90982e-06	4.47896e-06	0.614244	0.337533	0.790888	1.98926	0.992232	1.06335e-06	7.46854e-06	1.4119	0.127521	0.512105	0.142377	-2.81221	6.93067e-06	1.52721e-05	0.20209	0.474582	0.757261	0.453813	-1.13983	1.2328e-05	6.02494e-06	0.538776	0.320417	0.663885	2.04617	1.03292	1.28583e-05	1.11689e-05	0.729522	0.831872	0.952029
Taraxasterone		Triterpenoid	0.000151751	0.000105225	0.856262	0.331285	0.661588	1.44215	0.528223	0.000171645	0.000155462	0.0447738	0.742533	0.881052	1.1041	0.142865	0.000145354	0.000118284	0.873645	0.324472	0.786742	1.22886	0.297319	0.000104649	0.000187049	1.54547	0.0721261	0.431196	0.559472	-0.837862	0.000153282	0.000124192	1.02622	0.476709	0.758082	1.23423	0.303615	0.000139026	0.000136474	0.303884	0.950371	0.84876	1.0187	0.0267276	0.000209933	0.000131478	1.84396	0.045793	0.584534
Taraxerol;Pseudotaraxasterol	C08637	Triterpenoid	0.000108198	0.000156787	1.07244	0.197813	0.583912	0.690095	-0.535133	0.000122395	0.00013172	0.138122	0.870155	0.896695	0.929206	-0.10593	0.000196949	0.000137422	1.3555	0.219351	0.740386	1.43317	0.519213	0.000107625	0.000127352	0.526705	0.665573	0.733735	0.845099	-0.242808	0.000154678	0.000298688	0.473826	0.437799	0.742126	0.517859	-0.949368	0.000114094	0.00016593	1.28584	0.156567	0.556196	0.687602	-0.540355	7.81912e-05	0.000177639	2.00523	0.0194564	0.42661
Terpinine-4-ol	C17073	Monoterpenoid	0.000258964	0.00019717	0.854755	0.264434	0.621721	1.3134	0.393311	0.00038276	0.000353931	0.576096	0.803563	0.889084	1.08145	0.112971	0.000267323	0.000262308	0.293428	0.93442	0.90611	1.01912	0.0273186	0.000230817	0.00025922	0.521747	0.714221	0.747287	0.89043	-0.167426	0.000273014	0.000237654	0.756721	0.377954	0.713012	1.14879	0.200112	0.000274858	0.000226161	0.636534	0.376143	0.691046	1.21532	0.281337	0.00020421	0.000222429	0.326148	0.720273	0.945005
Terpinolene	C06075	Monoterpenoid	0.00055247	0.000387414	0.805837	0.347271	0.672058	1.42604	0.512018	0.000504295	0.00038598	0.636008	0.388198	0.794763	1.30653	0.385745	0.000441124	0.000403336	0.0885563	0.741567	0.884513	1.09369	0.1292	0.00060197	0.000442883	0.785497	0.298009	0.59531	1.35921	0.442766	0.000425141	0.000309849	1.0583	0.164895	0.592871	1.37209	0.456376	0.000353419	0.000311697	0.698119	0.551451	0.765057	1.13385	0.181235	0.000375003	0.000365009	0.156483	0.910942	0.95601
Tetrahymanol	C06083	Triterpenoid	0.00010845	9.80517e-05	0.465417	0.83165	0.83073	1.10605	0.145416	4.35001e-05	0.000111126	1.12941	0.200754	0.689829	0.391449	-1.35311	8.10017e-05	0.000109197	1.58705	0.650956	0.870519	0.741792	-0.430914	6.18728e-05	6.68708e-05	0.458611	0.8829	0.785198	0.92526	-0.11207	7.01502e-05	8.41679e-05	0.017732	0.773524	0.835654	0.833455	-0.262823	7.49171e-05	9.79077e-05	0.441786	0.675227	0.799489	0.76518	-0.386128	7.51502e-05	6.35184e-05	0.946896	0.742066	0.946534
Tripdiolide	C09202	Diterpenoid	3.67312e-05	5.15076e-05	0.698252	0.397123	0.700913	0.713121	-0.487781	4.4472e-05	6.04746e-05	0.111058	0.592201	0.855228	0.735383	-0.443432	3.28486e-05	3.30081e-05	0.632887	0.989481	0.910869	0.995167	-0.00698976	5.85776e-05	2.61984e-05	1.42068	0.0756468	0.438621	2.23592	1.16087	1.74225e-05	3.8639e-05	1.78926	0.0664987	0.460106	0.450905	-1.14911	2.56525e-05	3.16054e-05	0.099134	0.580664	0.774209	0.81165	-0.301071	6.18998e-05	3.25623e-05	1.54452	0.0748103	0.669393
Xanthatin	C09601	Sesquiterpenoid	5.15149e-05	8.85495e-05	0.313329	0.430345	0.717479	0.581764	-0.781495	7.24614e-05	6.84539e-05	0.431442	0.933827	0.903056	1.05854	0.0820806	4.3951e-05	9.25562e-05	0.906423	0.279544	0.769976	0.474857	-1.07444	8.76625e-05	8.28182e-05	0.065773	0.917339	0.791581	1.05849	0.0820119	1.86342e-05	2.44395e-05	0.322229	0.589051	0.79475	0.762464	-0.391259	8.03931e-05	4.60925e-05	0.874841	0.333046	0.66955	1.74417	0.802538	8.10892e-05	7.53403e-05	0.407237	0.89363	0.955196
Zeorin;Dammarenediol II	C19829	Triterpenoid	4.45575e-05	3.68339e-05	0.287352	0.733212	0.812271	1.20969	0.274632	5.69476e-05	1.45514e-05	0.797672	0.151668	0.655003	3.91355	1.96848	2.39415e-05	3.50759e-05	0.309951	0.485806	0.833817	0.682562	-0.550968	2.37074e-05	1.66733e-05	0.802514	0.643864	0.727206	1.42187	0.507794	2.01615e-05	3.09193e-05	0.0297642	0.553048	0.784271	0.652069	-0.616902	3.39953e-05	1.7048e-05	1.00461	0.309966	0.658928	1.99409	0.995734	2.50156e-05	4.93258e-05	1.06394	0.270033	0.865631
[truncated: 23 more columns]
